# Supplementary material for: Inferring pregnancy episodes and outcomes within a network of observational databases
Source: PLoS One. 2018 Feb 1;13(2):e0192033. doi: 10.1371/journal.pone.0192033 (PMC5794136; doi:10.1371/journal.pone.0192033)
Supplement: S1 Table — (XLSX) [file pone.0192033.s001.xlsx]

## Sheet: pregnancy concepts
concept_id	concept_name	vocabulary_id	invalid_reason	optum_record_count	cprd_record_count	Category	data_value	gest_value	Comment
3004501	Glucose [Mass/volume] in Serum or Plasma	6	NULL	4971598	3234402	DIAB			Glucose not a preg marker, maybe used to calc gest date.
443800	Amenorrhea	1	NULL	1811899	231665	AMEN
2212173	Urine pregnancy test, by visual color comparison methods	4	NULL	1441610	0	UP
2212631	Gonadotropin, chorionic (hCG); quantitative	4	NULL	939567	0	HCG
4076939	Delivery booking place	1	NULL	0	240282	AGP
4014295	Single live birth	1	NULL	792081	9633	LB
437041	Mother not delivered	1	NULL	743662	0	PCOMP
2212094	Obstetric panel This panel must include the following: Hemogram, automated, and manual differential WBC count (CBC) (85022) OR Hemogram and platelet count, automated, and automated complete differential WBC count (CBC) (85025) Hepatitis B surface antigen (	4	NULL	668089	0	OTEST
2211749	Ultrasound, pregnant uterus, B-scan and/or real time with image documentation; complete (complete fetal and maternal evaluation)	4	NULL	646049	0	ULS
433260	Mother delivered	1	NULL	642028	0	DELIV
4299535	Pregnancy confirmed	1	NULL	604171	500289	PCONF
2211757	Ultrasound, pregnant uterus, real time with image documentation, transvaginal	4	NULL	546305	0	ULS
2101813	Neuraxial labor analgesia/anesthesia for planned vaginal delivery (this includes any repeat subarachnoid needle placement and drug injection and/or any necessary replacement of an epidural catheter during labor)	4	NULL	525241	0	LDEL
441641	FTND - Full term normal delivery	1	NULL	519650	73460	DELIV
2212198	Alpha-fetoprotein; serum	4	NULL	517578	0	AFP
4062636	Bacterial disease screening	1	NULL	508781	36	?			This is prob Group B strep test at 36 weeks check in profiles
2110307	Routine obstetric care including antepartum care, vaginal delivery (with or without episiotomy, and/or forceps) and postpartum care	4	NULL	504167	0	POST
2212632	Gonadotropin, chorionic (hCG); qualitative	4	NULL	460524	0	HCG
2211747	Ultrasound, pregnant uterus, real time with image documentation, fetal and maternal evaluation, first trimester (<14 weeks 0 days), transabdominal approach; single or first gestation	4	NULL	442530	0	ULS
2211751	Ultrasound, pregnant uterus, real time with image documentation, fetal and maternal evaluation plus detailed fetal anatomic examination, transabdominal approach; single or first gestation	4	NULL	421565	0	ULS
4133029	Primigravida	1	NULL	418397	1769	PCONF
435875	Complications of pregnancy, childbirth and the puerperium	1	NULL	406574	2017	PCOMP
4143115	Antenatal ultrasound scan for possible abnormality	1	NULL	390585	264	ULS
2211756	Ultrasound, pregnant uterus, B-scan and/or real time with image documentation; follow-up or repeat	4	NULL	377786	0	ULS
2211755	Ultrasound, pregnant uterus, B-scan and/or real time with image documentation; limited (fetal size, heart beat, placental location, fetal position, or emergency in the delivery room)	4	NULL	372018	0	ULS
4087235	Antenatal screening	1	NULL	338967	4246	OTEST
4047392	Postpartal care	1	NULL	338512	19418	POST
2004765	Other manually assisted delivery	3	NULL	326021	0	DELIV
2004786	Low cervical cesarean section	3	NULL	316407	0	DELIV
2110284	Fetal non-stress test	4	NULL	315489	0	OTEST
4094910	Pregnancy test positive	1	NULL	311394	0	PCONF
435656	Neonatal jaundice	1	NULL	303995	1330	POST
2004844	Repair of other current obstetric laceration	3	NULL	296312	0	POST
433822	Complication related to pregnancy	1	D	291831	0	PCOMP
2110315	Routine obstetric care including antepartum care, cesarean delivery, and postpartum care	4	NULL	279993	0	POST
440457	Threatened abortion	1	NULL	271553	41308	TA
4094911	Pregnancy test equivocal	1	NULL	242475	0	?			useful for early marker if outcome?
2101807	Anesthesia for cesarean delivery only	4	NULL	235937	0	LDEL
2212548	Pregnancy-associated plasma protein-A (PAPP-A)	4	NULL	226902	0	OTEST
2211753	Ultrasound, pregnant uterus, real time with image documentation, first trimester fetal nuchal translucency measurement, transabdominal or transvaginal approach; single or first gestation	4	NULL	223810	0	NULS
42739011	History and examination of the normal newborn infant, initiation of diagnostic and treatment programs and preparation of hospital records. (This code should also be used for birthing room deliveries.)	4	D	221323	0	POST
433315	Feeding difficulties in newborn	1	NULL	212194	550	POST
2514555	Initial hospital or birthing center care, per day, for evaluation and management of normal newborn infant	4	NULL	206639	0	POST
441092	Advanced maternal age gravida	1	NULL	202255	0	PCONF
3011996	Choriogonadotropin.beta subunit [Moles/volume] in Serum or Plasma	6	NULL	186136	121099	HCG
198499	Second degree perineal tear during delivery - delivered	1	NULL	185659	72	DELIV
314099	Abnormal fetal heart rate	1	NULL	176954	0	PCOMP
72693	Poor fetal growth affecting management	1	NULL	176136	0	PCOMP
139888	Threatened premature labor - not delivered	1	NULL	172514	37	LDEL
81636	Excessive foetal growth affecting management of mother	1	NULL	171506	0	PCOMP
2004762	Medical induction of labor	3	NULL	170837	0	LDEL
2211759	Fetal biophysical profile; without non-stress testing	4	NULL	170075	0	OTEST
4302252	High risk pregnancy care	1	NULL	168461	0	PCOMP
2004746	Other artificial rupture of membranes	3	NULL	166567	0	LDEL
2110316	Cesarean delivery only	4	NULL	160049	0	DELIV
433270	Cord entanglement without compression	1	NULL	158183	0	DELIV
4063297	Fetus with damage due to intrauterine contraceptive device with antenatal problem	1	NULL	146815	0	PCOMP
192978	First degree perineal tear during delivery - delivered	1	NULL	139010	46	DELIV
40767416	Was your pregnancy a live birth, stillbirth, miscarriage, abortion, or ectopic pregnancy PhenX	6	NULL	0	303846	SA	Miscarriage
4150653	US scan - fetal abnormality	1	NULL	136441	386	ULS
3009306	Alpha-1-Fetoprotein [Mass/volume] in Serum or Plasma	6	NULL	133631	53655	AFP
42739013	Subsequent hospital care, for the evaluation and management of a normal newborn, per day	4	D	131768	0	POST
439403	Abnormal glucose tolerance test during pregnancy - baby not yet delivered	1	NULL	128163	13	PCOMP
443295	Maternal care for diminished foetal movements	1	NULL	127284	49	PCOMP
2514557	Subsequent hospital care, per day, for evaluation and management of normal newborn	4	NULL	119217	0	POST
2004811	Other fetal monitoring	3	NULL	118589	0	OTEST
3011149	Choriogonadotropin.beta subunit (pregnancy test) [Presence] in Serum or Plasma	6	NULL	115733	0	HCG
439894	Post-term pregnancy - delivered	1	NULL	109623	31	POSTT
138813	Early or threatened labour	1	D	107966	0	LDEL
437935	Hemorrhage in early pregnancy, antepartum	1	NULL	103614	0	PCOMP
3025455	Estriol (E3).unconjugated [Mass/volume] in Serum or Plasma	6	NULL	102064	0	OTEST
3005625	Estriol (E3).unconjugated [Multiple of the median] adjusted in Serum or Plasma	6	NULL	99712	0	OTEST
4019096	TAH BSO - Total abdominal hysterectomy and bilateral salpingo-oophorectomy	1	NULL	0	32608	ECT_SURG1
77335	Known OR suspected fetal abnormality affecting management of mother	1	NULL	92406	0	PCOMP
194101	Uterine size date discrepancy	1	NULL	91167	0	PCOMP
2211758	Fetal biophysical profile; with non-stress testing	4	NULL	89940	0	OTEST
2211760	Doppler velocimetry, fetal; umbilical artery	4	NULL	86850	0	OTEST
2004766	Episiotomy	3	NULL	86592	0	LDEL
2101814	Cesarean delivery following neuraxial labor analgesia/anesthesia (List separately in addition to code for primary procedure)	4	NULL	85923	0	DELIV
2212633	Gonadotropin, chorionic (hCG); free beta chain	4	NULL	83001	0	HCG
440465	Postpartum state	1	NULL	82056	0	POST
74415	Genitourinary tract infection in pregnancy - not delivered	1	NULL	81900	57	PCOMP
437942	Caesarean delivery - delivered	1	NULL	81453	653	DELIV
4067106	Vaginal expulsion of product of conception	1	NULL	0	97161	SA
3009261	Glucose [Presence] in Urine by Test strip	6	NULL	78643	0	DIAB
440525	Prematurity of fetus	1	NULL	71183	7913	PREM
3018171	Choriogonadotropin [Units/volume] in Serum or Plasma	6	NULL	74538	0	HCG
440216	Abnormal glucose tolerance test	1	NULL	74175	9701	PCOMP
4082672	Ultrasound scan for fetal growth	1	NULL	72849	0	ULS
4014299	Baby premature 36-38 weeks	1	NULL	0	1644	PREM
2110197	Artificial insemination; intra-uterine	4	NULL	70457	0	OVUL
4253751	Child examination - 2 weeks	1	NULL	67727	0	POST
4032621	Evacuation of retained product of conception	1	NULL	0	21474	SA
3008714	Choriogonadotropin [Multiple of the median] adjusted in Serum or Plasma	6	NULL	65278	0	HCG
192376	Rhesus isoimmunization with antenatal problem	1	NULL	64949	2	PCOMP
76482	MA - Missed abortion	1	NULL	138793	18219	SA
434089	Antepartum hemorrhage	1	NULL	63380	2213	PCOMP
200784	Placental condition affecting management of mother	1	NULL	61478	0	PCOMP
442442	Elderly primigravida with antenatal problem	1	NULL	61111	0	PCOMP
4112701	Prenatal examination and care of mother	1	NULL	0	230412	AGP
4038748	O/E - uterus size - obstetric	1	NULL	0	221570	AGP
2722250	Echocardiography, fetal, cardiovascular system, real time with image documentation (2D), with or without M-mode recording	4	NULL	60068	0	OTEST
432695	Post-term pregnancy	1	NULL	59815	35	POSTT
439402	Abnormal glucose tolerance test during pregnancy - baby delivered	1	NULL	58688	1	DELIV
3025673	Glucose [Mass/volume] in Serum or Plasma --2 hours post 75 g glucose PO	6	NULL	57510	0	DIAB
2721181	NEWBORN METABOLIC SCREENING PANEL, INCLUDES TEST KIT, POSTAGE AND THE LABORATORY TESTS SPECIFIED BY THE STATE FOR INCLUSION IN THIS PANEL (E.G. GALACTOSE; HEMOGLOBIN, ELECTROPHORESIS; HYDROXYPROGESTERONE, 17-D; PHENYLANINE (PKU); AND THYROXINE, TOTAL)	5	NULL	57103	0	POST
76756	Breech presentation with antenatal problem	1	NULL	56967	0	PCOMP
80463	Fetus with chromosomal abnormality with antenatal problem	1	NULL	56356	0	PCOMP
4189561	Therapeutic abortion by aspiration curettage	1	NULL	0	10703	SA
4173786	Antenatal care	1	NULL	0	198526	AGP
4197403	Intervillous thrombosis	1	NULL	53713	0	PCOMP
3045823	Multiple pregnancy	6	NULL	53640	0	PCONF
136760	Transient hypertension of pregnancy - not delivered	1	NULL	52734	2	PCOMP
4259636	Well child visit, newborn	1	NULL	52211	0	POST
192372	Placenta praevia without haemorrhage - not delivered	1	NULL	51946	2	PCOMP
314090	PET - Mild pre-eclamptic toxaemia	1	NULL	51181	1942	PCOMP
3007332	Glucose [Mass/volume] in Serum or Plasma --1 hour post 75 g glucose PO	6	NULL	50479	0	DIAB
4218813	Third trimester pregnancy	1	NULL	50322	0	PCONF
4239302	Artificial insemination	1	NULL	49373	398	OVUL
313590	Perinatal respiratory failure	1	NULL	48993	0	PCOMP
4083415	Seen in antenatal clinic	1	NULL	0	151764	AGP
4074297	Dilation of cervix uteri and vacuum aspiration of products of conception from uterus	1	NULL	0	6268	SA
197938	Uterine inertia	1	NULL	48539	38	LDEL
2110309	Vaginal delivery only (with or without episiotomy and/or forceps); including postpartum care	4	NULL	48457	0	POST
3014716	Glucose [Mass/volume] in Serum or Plasma --1 hour post 100 g glucose PO	6	NULL	48221	0	DIAB
4086393	Premature delivery	1	NULL	10388	683	PREM
2514559	Attendance at delivery (when requested by the delivering physician) and initial stabilization of newborn	4	NULL	47544	0	POST
3027457	Glucose [Mass/volume] in Serum or Plasma --3 hours post 100 g glucose PO	6	NULL	47233	0	DIAB
42739562	Attendance at delivery (when requested by delivering physician) and initial stabilization of newborn	4	D	45539	0	POST
137940	Transient hypertension of pregnancy - delivered	1	NULL	44267	21	DELIV
2110279	Amniocentesis; diagnostic	4	NULL	43931	0	AMNIO
4060157	Umbilical cord tight around neck - delivered	1	NULL	43783	0	DELIV
439135	Fetus OR newborn affected by cesarean delivery	1	D	43017	0	POST
2211763	Doppler echocardiography, fetal, cardiovascular system, pulsed wave and/or continuous wave with spectral display; complete	4	NULL	42885	0	OTEST
435023	Mild hyperemesis-not delivered	1	NULL	42827	10	PCOMP
73537	Breech presentation - delivered	1	NULL	42378	19	DELIV
440161	Indication for care AND/OR intervention in labor AND/OR delivery	1	NULL	42296	0	LDEL
3006717	Glucose [Mass/volume] in Serum or Plasma --2 hours post 100 g glucose PO	6	NULL	42226	0	DIAB
200160	Premature rupture of membranes - delivered	1	NULL	42216	4	DELIV
258866	Respiratory distress syndrome in the newborn	1	NULL	42126	1028	POST
432968	Anemia during pregnancy - baby delivered	1	NULL	42110	52	DELIV
4061426	A/N care: obstetric risk	1	NULL	0	96377	AGP
198212	Spotting per vagina in pregnancy	1	NULL	41624	0	PCONF
192384	Secondary uterine inertia - delivered	1	NULL	41492	0	DELIV
80205	Perinatal condition	1	NULL	40798	0	PCOMP
440532	Heavy-for-dates infant regardless of gestation period	1	NULL	40753	0	POST
2211785	Ultrasonic guidance for amniocentesis, imaging supervision and interpretation	4	NULL	40340	0	AMNIO
432386	Oligohydramnios with antenatal problem	1	NULL	40244	1	PCOMP
40756968	Ultrasound, extremity, nonvascular, real-time with image documentation; limited, anatomic specific	4	NULL	40051	0	ULS
4162865	Abnormal glucose tolerance test during pregnancy, childbirth and the puerperium	1	NULL	39939	127	PCOMP
2110275	Embryo transfer, intrauterine	4	NULL	38516	0	OVUL2
2004745	Induction of labor by artificial rupture of membranes	3	NULL	38102	0	LDEL
42872398	Maternal obesity complicating pregnancy, childbirth and the puerperium, antepartum	1	NULL	38064	0	PCOMP
4132649	Well child visit	1	NULL	37717	0	POST
2004730	Other vacuum extraction	3	NULL	36995	0	LDEL
2212334	Fetal fibronectin, cervicovaginal secretions, semi-quantitative	4	NULL	36414	0	OTEST
444267	Gestation period, 35 weeks	1	NULL	36275	0	GEST		35
432967	Anemia during pregnancy - baby not yet delivered	1	NULL	36193	1334	PCOMP
4064172	Fetus with hereditary disease with antenatal problem	1	NULL	36160	0	PCOMP
3038136	Choriogonadotropin.beta subunit [Units/volume] in Serum or Plasma	6	NULL	36085	0	HCG
314423	Benign essential hypertension complicating pregnancy, childbirth and the puerperium - not delivered	1	NULL	36002	2	PCOMP
196762	Primary uterine inertia - delivered	1	NULL	35566	0	DELIV
2213255	Tissue culture for non-neoplastic disorders; amniotic fluid or chorionic villus cells	4	NULL	35471	0	AMNIO
2110274	Follicle puncture for oocyte retrieval, any method	4	NULL	35457	0	OVUL
437688	Abnormal findings on antenatal screening of mother	1	NULL	35215	88	PCOMP
192691	Diabetes mellitus during pregnancy - baby not yet delivered	1	NULL	34435	25	PCOMP
4015274	Baby very premature 32-36 weeks	1	NULL	0	517	PREM
193277	Deliveries by caesarean	1	NULL	32827	26480	DELIV
434097	Twin pregnancy with antenatal problem	1	NULL	31790	9	PCOMP
201136	Infection of navel cord	1	NULL	31345	3160	POST
2110314	Postpartum care only (separate procedure)	4	NULL	31131	0	POST
195877	Observation of gravid uterus	1	NULL	30945	0	PCONF
73268	Fetal distress affecting management of mother	1	NULL	30824	0	PCOMP
138479	Thyroid dysfunction during pregnancy - baby not yet delivered	1	NULL	30355	1	PCOMP
314479	Primary apnea in the newborn	1	NULL	30097	0	POST
3038294	Alpha-1-Fetoprotein interpretation [interpretation] in Serum or Plasma	6	NULL	29940	0	AFP
2110308	Vaginal delivery only (with or without episiotomy and/or forceps)	4	NULL	29038	0	DELIV
321080	Hypertension complicating pregnancy, childbirth and the puerperium	1	NULL	28834	2579	PCOMP
434697	Maternal tobacco abuse	1	NULL	28626	0	PCOMP
72970	Mixed feto-pelvic disproportion - delivered	1	NULL	28470	1	DELIV
437936	Amniotic cavity infection - delivered	1	NULL	28059	0	DELIV
435604	Viral disease in mother complicating pregnancy, childbirth AND/OR puerperium	1	NULL	27964	0	PCOMP
321683	TTN - Transient tachypnoea of newborn	1	NULL	27830	128	POST
435022	Forceps delivery - delivered	1	NULL	27678	189	DELIV
136755	Thyroid dysfunction during pregnancy - baby delivered	1	NULL	27613	2	DELIV
192385	Tumour of uterine body complicating antenatal care, baby not yet delivered	1	NULL	27374	2	PCOMP
433274	Oligohydramnios - delivered	1	NULL	27252	1	DELIV
440794	Elderly primigravida - delivered	1	NULL	27030	0	DELIV
2213267	Chromosome analysis, amniotic fluid or chorionic villus, count 15 cells, 1 karyotype, with banding	4	NULL	26775	0	AMNIO
2212199	Alpha-fetoprotein; amniotic fluid	4	NULL	26667	0	AFP
442923	Anaemia in the puerperium - baby delivered during current episode of care	1	NULL	26623	174	DELIV
4061811	Rubella screening	1	NULL	26463	3040	?			common screening for pregnancy
2110317	Cesarean delivery only; including postpartum care	4	NULL	26084	0	POST
437334	Cervical incompetence with antenatal problem	1	NULL	26083	0	PCOMP
77338	Malposition and malpresentation of fetus	1	NULL	25990	281	PCOMP
4192676	Born by caesarean section	1	NULL	25797	1896	DELIV
2110329	Induced abortion, by dilation and curettage	4	NULL	25648	0	AB
4014296	Twins - both live born	1	NULL	25486	829	LB
2004843	Repair of current obstetric laceration of rectum and sphincter ani	3	NULL	24842	0	POST
137371	Neonatal septicaemia	1	NULL	24691	13	POST
193275	Third degree perineal tear during delivery - delivered	1	NULL	24377	31	DELIV
4146772	Inevitable abortion complete	1	NULL	0	3861	SA
196488	Atonic postpartum hemorrhage	1	NULL	23910	47	POST
2213352	Preparation of embryo for transfer (any method)	4	NULL	23902	0	OVUL2
2514575	Home visit for postnatal assessment and follow-up care	4	NULL	23875	0	POST
77615	High head at term - delivered	1	NULL	23503	0	DELIV
433540	Polyhydramnios with antenatal problem	1	NULL	23110	0	PCOMP
4113983	Unspecified abortion incomplete	1	D	0	3336	SA
2213347	Culture and fertilization of oocyte(s)	4	NULL	22640	0	OVUL
2213351	Oocyte identification from follicular fluid	4	NULL	22238	0	OVUL
442920	Mental disorder during pregnancy - baby delivered	1	NULL	22185	0	DELIV
201083	Fetal AND/OR placental disorder affecting management of mother	1	NULL	22013	0	PCOMP
195878	Rhesus isoimmunisation - delivered	1	NULL	21906	1	DELIV
443521	Failed trial of labour - delivered	1	NULL	21800	0	DELIV
200468	Premature rupture of membranes with antenatal problem	1	NULL	21593	0	PCOMP
4062565	Habitual aborter - not delivered	1	NULL	21358	0	PCOMP
435018	Twin pregnancy - delivered	1	NULL	21204	925	DELIV
441678	Gestation period, 33 weeks	1	NULL	21161	0	GEST		33
4107080	BSO - Bilateral salpingo-oophorectomy	1	NULL	0	26702	ECT_SURG1
440847	Neonatal jaundice associated with preterm delivery	1	NULL	33383	331	PREM
4102166	Multiparous	1	NULL	20253	630	?
432975	Trauma to perineum and/or vulva during delivery	1	NULL	19500	60924	DELIV
2004809	Fetal EKG (scalp)	3	NULL	19277	0	POST
4150404	Baby premature 39 weeks	1	NULL	0	267	PREM
2004729	Vacuum extraction with episiotomy	3	NULL	19120	0	LDEL
3027198	Glucose [Mass/volume] in Serum or Plasma --3 hours post dose glucose	6	NULL	19045	0	DIAB
4015275	Baby extremely premature 28-32 weeks	1	NULL	0	216	PREM
441073	Complete legal abortion	1	NULL	78863	2260	SA
3021737	Glucose [Mass/volume] in Serum or Plasma --2 hours post meal	6	NULL	18292	0	DIAB
442827	Fetus with central nervous system malformation with antenatal problem	1	NULL	18280	0	PCOMP
438220	Precipitate labor - delivered	1	NULL	18220	1	DELIV
4027371	Bone AND/OR joint disorder in mother complicating pregnancy, childbirth AND/OR puerperium	1	NULL	17761	0	PCOMP
438491	Failed medical induction of labor	1	NULL	17637	77	LDEL
314103	Benign essential hypertension complicating pregnancy, childbirth and the puerperium - delivered	1	NULL	17475	13	DELIV
192972	Prolonged rupture of membranes	1	NULL	17322	3	LDEL
2004822	Other diagnostic procedures on fetus and amnion	3	NULL	17196	0	OTEST
3013604	Glucose [Mass/volume] in Serum or Plasma --30 minutes post 75 g glucose PO	6	NULL	17179	0	DIAB
201958	Perinatal dermatological disorders	1	NULL	17139	0	PCOMP
442565	Gestational edema without hypertension	1	NULL	17070	0	PCOMP
42739014	History and examination of the normal newborn infant, including the preparation of medical records. (This code should only be used for newborns assessed and discharged from the hospital or birthing room on the same date.)	4	D	16488	0	POST
442918	Mental disorder during pregnancy - baby not yet delivered	1	NULL	16350	0	PCOMP
40483581	Combined tubal and intrauterine pregnancy	1	NULL	1396	0	ECT
2211750	Ultrasound, pregnant uterus, B-scan and/or real time with image documentation; complete (complete fetal and maternal evaluation), multiple gestation, after the first trimester	4	NULL	16175	0	ULS
2514569	Initial hospital care, per day, for the evaluation and management of the neonate, 28 days of age or less, who requires intensive observation, frequent interventions, and other intensive care services	4	NULL	16163	0	POST
438490	Severe pre-eclampsia - delivered	1	NULL	16142	32	DELIV
440785	Vomiting of pregnancy	1	NULL	16094	1317	PCOMP
2211752	Ultrasound, pregnant uterus, real time with image documentation, fetal and maternal evaluation plus detailed fetal anatomic examination, transabdominal approach; each additional gestation (List separately in addition to code for primary procedure)	4	NULL	15898	0	ULS
440788	Hyperemesis gravidarum with metabolic disturbance - not delivered	1	NULL	15872	7	PCOMP
3018954	Choriogonadotropin (pregnancy test) [Presence] in Urine	6	NULL	15822	0	HCG
4300078	Fetal blood vessels in membranes	1	NULL	15636	2	PCOMP
4038573	O/E - VE for pelvic assessment	1	NULL	0	92223	AGP
2110275	Embryo transfer, intrauterine	4	NULL	15591	0	?			possible pregnancy
23034	Neonatal hypoglycemia	1	NULL	15295	174	POST
2110330	Induced abortion, by dilation and evacuation	4	NULL	15222	0	AB
2514558	Initial hospital or birthing center care, per day, for evaluation and management of normal newborn infant admitted and discharged on the same date	4	NULL	15161	0	POST
442917	Mental disorder in the puerperium - baby delivered during previous episode of care	1	NULL	15006	0	POST
440167	Prolonged labor	1	NULL	14937	55	LDEL
2211748	Ultrasound, pregnant uterus, real time with image documentation, fetal and maternal evaluation, first trimester (<14 weeks 0 days), transabdominal approach; each additional gestation (List separately in addition to code for primary procedure)	4	NULL	14719	0	ULS
200149	Placenta previa with hemorrhage - not delivered	1	NULL	14632	3	PCOMP
433880	Amniotic fluid examination abnormal	1	NULL	14596	10	AMNIO
42739633	Initial neonatal intensive care, per day, for the evaluation and management of a critically ill neonate or infant This code is reserved for the date of admission for neonates who are critically ill. Critically ill neonates require cardiac and/or respirator	4	D	14527	0	POST
42739550	Subsequent neonatal intensive care, per day, for the evaluation and management of a critically ill and unstable neonate or infant A critically ill and unstable neonate will require cardiac and/or respiratory support (including ventilator or nasal CPAP when	4	D	14450	0	POST
80474	Shoulder dystocia - delivered	1	NULL	14423	4	DELIV
2514564	Subsequent inpatient neonatal critical care, per day, for the evaluation and management of a critically ill neonate, 28 days of age or less	4	NULL	14386	0	POST
316478	Heart disease in mother complicating pregnancy, childbirth AND/OR puerperium	1	NULL	14252	0	PCOMP
2514576	Home visit for newborn care and assessment	4	NULL	14020	0	POST
443325	Late pregnancy vomiting - not delivered	1	NULL	13863	1	PCOMP
3010164	Choriogonadotropin.beta subunit [Multiple of the median] adjusted in Serum or Plasma	6	NULL	13731	0	HCG
440840	Neonatal candidiasis	1	NULL	13542	2403	POST
437090	Hemolytic disease of fetus OR newborn due to ABO immunization	1	NULL	13313	204	PCOMP
2514563	Initial inpatient neonatal critical care, per day, for the evaluation and management of a critically ill neonate, 28 days of age or less	4	NULL	13297	0	POST
3003694	ABO and Rh group [Type] in Blood	6	NULL	13276	0	OTEST
434105	Maternal pyrexia during labour	1	NULL	13270	0	LDEL
75882	Deep transverse arrest - delivered	1	NULL	13265	0	DELIV
4244408	Inevitable abortion	1	NULL	0	1998	SA
437369	Postmature infancy	1	NULL	13209	184126	POSTT
439092	Cord tangled with compression - delivered	1	NULL	13178	0	DELIV
438478	Hemorrhage in early pregnancy	1	NULL	13170	17226	PCOMP
4140734	Amniocentesis for possible chromosomal abnormality	1	NULL	12990	3	AMNIO
441919	Twin pregnancy	1	NULL	12957	3773	PCONF
192679	Renal disease in pregnancy AND/OR puerperium without hypertension	1	NULL	12784	0	PCOMP
4262136	Blighted ovum	1	NULL	0	1766	SA
74469	Light-for-dates without mention of fetal malnutrition	1	NULL	12660	0	POST
437046	Complete abortion	1	D	7354	1741	SA
80471	Disorder of lactation	1	NULL	12545	137	POST
2211761	Doppler velocimetry, fetal; middle cerebral artery	4	NULL	12518	0	OTEST
2213350	Assisted embryo hatching, microtechniques (any method)	4	NULL	12503	0	OVUL2
441364	Complications of the puerperium	1	NULL	12441	323	POST
2213352	Preparation of embryo for transfer (any method)	4	NULL	12376	0	?			possible pregnancy
196181	Tumour of uterine body - baby delivered	1	NULL	12375	0	DELIV
2213362	Assisted oocyte fertilization, microtechnique; less than or equal to 10 oocytes	4	NULL	12292	0	OVUL
437947	Complication of obstetrical surgical wound	1	NULL	12137	0	POST
2213351	Oocyte identification from follicular fluid	4	NULL	12113	0	?			possible pregnancy
439129	Fetus OR newborn affected by breech delivery AND extraction	1	NULL	11845	0	POST
443012	Diabetes mellitus during pregnancy - baby delivered	1	NULL	11843	14	DELIV
194711	Obstructed labour due to foetal malposition - delivered	1	NULL	11682	1	DELIV
193269	Obstetric high vaginal laceration - delivered	1	NULL	11604	3	DELIV
2213361	Extended culture of oocyte(s)/embryo(s), 4-7 days	4	NULL	11470	0	OVUL2
4301905	USO - Unilateral salpingo-oophorectomy	1	NULL	0	4786	ECT_SURG1
441959	Amniotic fluid -meconium stain	1	NULL	11438	0	PCOMP
444082	False labor without delivery	1	D	11354	0	LDEL
78818	Large fetus causing disproportion with antenatal problem	1	NULL	11353	0	PCOMP
4048293	Delayed conjugation causing neonatal jaundice associated with another disorder	1	NULL	11337	0	POST
2101812	Anesthesia for induced abortion procedures	4	NULL	11324	0	AB
199891	RI - Rhesus isoimmunisation	1	NULL	11212	46	PCOMP
3026071	Glucose [Mass/volume] in Serum or Plasma --1 hour post meal	6	NULL	11167	0	DIAB
439128	Extreme immaturity	1	NULL	4895	180	PREM
433864	Gestation period, 31 weeks	1	NULL	11096	0	GEST		31
437342	Abnormality of forces of labor	1	NULL	10978	17	LDEL
197043	Cervical observation during pregnancy and labor	1	NULL	10957	0	LDEL
2110236	Ligation or transection of fallopian tube(s), abdominal or vaginal approach, postpartum, unilateral or bilateral, during same hospitalization (separate procedure)	4	NULL	10945	0	POST
4065618	Secondary postpartum haemorrhage - delivered with postnatal problem	1	NULL	10542	0	DELIV
79897	Obstetric non-purulent mastitis - delivered with postnatal complication	1	NULL	10452	1	DELIV
4150405	Baby premature 38 weeks	1	NULL	0	177	PREM
193539	Placental abruption - delivered	1	NULL	10064	43	DELIV
436740	Cervical incompetence	1	NULL	10050	183	PCOMP
432441	Finding of length of gestation	1	NULL	10013	0	POST
2110282	Chorionic villus sampling, any method	4	NULL	9937	0	OTEST
439137	Neonatal jaundice due to delayed conjugation	1	NULL	9806	57	POST
438815	Disorder of amniotic cavity AND/OR membrane	1	NULL	9778	19	PCOMP
3039896	Glucose [Mass/volume] in Urine by Automated test strip	6	NULL	9778	0	DIAB
2004490	Dilation and curettage following delivery or abortion	3	NULL	9741	0	?
437985	Disturbance of temperature regulation of newborn	1	NULL	9639	0	POST
2101806	Anesthesia for vaginal delivery only	4	NULL	9624	0	LDEL
4064178	Fetus with drug damage with antenatal problem	1	NULL	9618	0	PCOMP
438209	Pregnancy care of habitual aborter	1	D	9606	11	PCOMP
2213360	Insemination of oocytes	4	NULL	9575	0	OVUL
80204	IUGR - Intrauterine growth retardation	1	NULL	9480	846	PCOMP
194700	Diabetes mellitus in mother complicating pregnancy, childbirth AND/OR puerperium	1	NULL	9415	0	PCOMP
2211784	Ultrasonic guidance for chorionic villus sampling, imaging supervision and interpretation	4	NULL	9386	0	OTEST
434427	Polyhydramnios - delivered	1	NULL	9271	3	DELIV
313023	Neonatal chronic respiratory disease	1	NULL	9270	38	POST
4239301	Unwanted pregnancy	1	NULL	9155	35482	PCONF
197050	Abnormality of organs AND/OR soft tissues of pelvis affecting pregnancy	1	NULL	9108	0	PCOMP
3051741	Pregnancy associated plasma protein A [Mass/volume] in Serum or Plasma	6	NULL	9001	0	OTEST
199087	Obstructed labour caused by bony pelvis - delivered	1	NULL	8909	0	DELIV
4066255	Breast engorgement in pregnancy/puerperium/lact + p/n comp	1	NULL	8775	19	POST
3014064	Pregnancy associated plasma protein A [Multiple of the median] in Serum or Plasma	6	NULL	8464	0	OTEST
73546	Disorder of breast associated with childbirth	1	NULL	8336	0	POST
313543	Venous complication in pregnancy AND/OR the puerperium	1	NULL	8292	20	PCOMP
2110319	Routine obstetric care including antepartum care, vaginal delivery (with or without episiotomy, and/or forceps) and postpartum care, after previous cesarean delivery	4	NULL	8189	0	POST
4277110	Pre-existing hypertension complicating AND/OR reason for care during pregnancy	1	NULL	8170	0	PCOMP
74698	Breech presentation	1	NULL	8053	1355	LDEL
442082	Multiple pregnancy with malpresentation - delivered	1	NULL	8037	0	DELIV
195075	Passage of meconium	1	NULL	7954	0	LDEL
3037524	Glucose-6-Phosphate dehydrogenase [Enzymatic activity/volume] in Red Blood Cells	6	NULL	7949	628	DIAB
4063171	Transverse lie - delivered	1	NULL	7847	0	DELIV
193525	Abdominal pregnancy	1	NULL	7708	13	PCOMP
132685	Severe pre-eclampsia - not delivered	1	NULL	7644	1	PCOMP
432452	Anemia of prematurity	1	NULL	11165	119	PREM
434431	Prolonged second stage - delivered	1	NULL	7589	1	DELIV
80782	Large foetus causing disproportion - delivered	1	NULL	7528	0	DELIV
135370	Perinatal cutaneous hemorrhage	1	NULL	7523	0	PCOMP
2211764	Doppler echocardiography, fetal, cardiovascular system, pulsed wave and/or continuous wave with spectral display; follow-up or repeat study	4	NULL	7513	0	OTEST
2110304	Cerclage of cervix, during pregnancy; vaginal	4	NULL	7441	0	PCOMP
81358	Transverse OR oblique presentation of fetus	1	NULL	7381	0	PCOMP
440203	Fetus OR newborn affected by condition of umbilical cord	1	NULL	7378	12	POST
4138740	Dilation of cervix uteri and curettage of products of conception from uterus	1	NULL	0	1725	SA
436219	Fetus or neonate affected by maternal infection	1	NULL	7274	4	PCOMP
3009417	Choriogonadotropin.beta subunit (pregnancy test) [Presence] in Urine	6	NULL	7243	0	HCG
2211754	Ultrasound, pregnant uterus, real time with image documentation, first trimester fetal nuchal translucency measurement, transabdominal or transvaginal approach; each additional gestation (List separately in addition to code for primary procedure)	4	NULL	7235	0	NULS
4147874	Premature infant 28-37 weeks	1	NULL	0	112	PREM
81357	Genitourinary tract infection in pregnancy - delivered	1	NULL	7143	13	DELIV
201642	Retained portions of placenta AND/OR membranes without hemorrhage	1	NULL	7058	0	LDEL
73267	Breech malpresentation successfully converted to cephalic presentation	1	NULL	6981	0	LDEL
4060266	Antenatal RhD antibody screening	1	NULL	6961	1768	OTEST
441682	Fetus OR newborn affected by compression of umbilical cord	1	NULL	6817	0	PCOMP
2004826	Manual removal of retained placenta	3	NULL	6812	0	POST
197031	Intrauterine pregnancy	1	NULL	6757	0	PCONF
318247	Apnea in the newborn	1	NULL	6733	361	POST
80156	Asymptomatic bacteriuria in pregnancy	1	NULL	6733	84	PCOMP
436234	Transitory neonatal electrolyte disturbance	1	NULL	6729	0	POST
4063296	Fetus with damage due to intrauterine contraceptive device - delivered	1	NULL	6700	0	DELIV
2211762	Echocardiography, fetal, cardiovascular system, real time with image documentation (2D), with or without M-mode recording; follow-up or repeat study	4	NULL	6670	0	OTEST
2110342	Unlisted procedure, maternity care and delivery	4	NULL	6654	0	DELIV
439156	Observation of neonate	1	NULL	6639	0	POST
441369	Cervical incompetence - delivered	1	NULL	6535	0	DELIV
444417	Gestation period, 29 weeks	1	NULL	6435	0	GEST		29
439393	Pre-eclampsia	1	NULL	6431	1652	PCOMP
80165	Fetal disproportion	1	NULL	6352	0	PCOMP
2006934	Diagnostic ultrasound of gravid uterus	3	NULL	6343	0	ULS
443522	Neonatal bradycardia	1	NULL	6321	0	POST
434744	Fetus or neonate affected by maternal medical problem	1	NULL	6313	5	POST
435927	Complication of labor AND/OR delivery affecting fetus OR newborn	1	NULL	6304	5	LDEL
4014454	Single stillbirth	1	NULL	6297	255	SB
434436	Failed trial of labor	1	NULL	6165	9	LDEL
437098	Fetal intrauterine distress first noted during labor AND/OR delivery in liveborn infant	1	NULL	6056	0	POST
4336229	Unilateral salpingectomy	1	NULL	0	4261	ECT_SURG1
74716	Galactorrhea associated with childbirth	1	NULL	6008	19	POST
4060424	Mental disorders during pregnancy, childbirth and the puerperium	1	NULL	5978	4	PCOMP
442922	Anaemia in the puerperium - baby delivered during previous episode of care	1	NULL	5915	560	DELIV
194429	Fourth degree perineal tear during delivery - delivered	1	NULL	5886	3	DELIV
441680	Fetus OR newborn affected by multiple pregnancy	1	D	5850	0	PCOMP
2110301	Curettage, postpartum	4	NULL	5846	0	POST
135601	Pre-eclampsia or eclampsia with pre-existing hypertension - delivered	1	NULL	5833	11	POST
314478	Abnormal foetal heart beat first noted during labour AND/OR delivery in liveborn infant	1	NULL	5833	0	POST
2004747	Other surgical induction of labor	3	NULL	5813	0	LDEL
4060687	Intrauterine death - delivered	1	NULL	5784	31	SB
4146773	Inevitable abortion incomplete	1	NULL	0	1576	SA
433266	Infective/parasitic disease in preg/childbirth/puerperium	1	NULL	5708	17	PCOMP
4060259	A/N amniocentesis - abnormal	1	NULL	5701	26	AMNIO
3003169	Glucose tolerance 2 hours gestational panel in Urine and Serum or Plasma	6	NULL	5697	0	DIAB
258564	Perinatal interstitial emphysema	1	NULL	5688	3	PCOMP
2213363	Assisted oocyte fertilization, microtechnique; greater than 10 oocytes	4	NULL	5680	0	OVUL
80778	Genitourinary tract infection in pregnancy - delivered with postnatal complication	1	NULL	5673	0	DELIV
437975	Fetus OR newborn affected by delivery by vacuum extractor	1	D	5608	0	POST
141370	Toxic erythema	1	NULL	5590	404	POST
43530886	Suspected fetal damage from disease in the mother	1	NULL	5570	0	PCOMP
72374	Unstable lie with antenatal problem	1	NULL	5564	0	PCOMP
2004824	Amnioinfusion	3	NULL	5524	0	PCOMP
201350	Placental abruption - not delivered	1	NULL	5514	1	PCOMP
4072862	Oocyte recovery	1	NULL	5375	493	OVUL
3025994	Estriol (E3) [Mass/volume] in Serum or Plasma	6	NULL	5349	0	OTEST
139895	Thyroid dysfunction during pregnancy, childbirth and the puerperium	1	NULL	5346	29	PCOMP
4273560	Premature labor	1	NULL	5273	1352	LDEL
434689	Incomplete abortion	1	D	13226	1301	SA
436166	Mild hyperemesis gravidarum	1	NULL	5232	1888	PCOMP
201359	Placenta previa without hemorrhage - delivered	1	NULL	5222	2	DELIV
4038495	Delivery observations	1	NULL	5209	0	DELIV
134760	Cyanotic attacks of newborn	1	NULL	5173	361	POST
42739015	Newborn resuscitation: provision of positive pressure ventilation and/or chest compressions in the presence of acute inadequate ventilation and/or cardiac output	4	D	5156	0	POST
442772	Isoimmunization from non-ABO, non-Rh blood-group incompatibility affecting pregnancy	1	NULL	5152	0	PCOMP
2212144	Chorionic gonadotropin stimulation panel; testosterone response This panel must include the following: Testosterone (84403 x 2 on three pooled blood samples)	4	NULL	5136	0	OTEST
193825	Congenital abnormality of uterus complicating antenatal care, baby not yet delivered	1	NULL	5106	0	PCOMP
435076	Transient neonatal thrombocytopenia	1	NULL	5081	15	POST
40757216	Discharge location CARE	4119		0	4119	ECT_SURG2
439893	Excessive weight gain in pregnancy	1	NULL	5070	870	PCOMP
200524	Perinatal digestive system disorders	1	NULL	5057	3	POST
2004845	Manual exploration of uterine cavity, postpartum	3	NULL	5048	0	POST
2514560	Delivery/birthing room resuscitation, provision of positive pressure ventilation and/or chest compressions in the presence of acute inadequate ventilation and/or cardiac output	4	NULL	5011	0	POST
2110310	External cephalic version, with or without tocolysis	4	NULL	5005	0	?
432976	Obstetrical complication of anaesthesia AND/OR sedation	1	NULL	4975	0	LDEL
4014461	Baby BW = 50%-74% (3450-3749g)	1	NULL	0	101	PREM
441922	Transient hypertension of pregnancy	1	NULL	4877	200	PCOMP
2004703	Low forceps operation	3	NULL	4873	0	LDEL
432430	Gestation period, 27 weeks	1	NULL	4728	0	GEST		27
2004704	Low forceps operation with episiotomy	3	NULL	4676	0	LDEL
260212	Perinatal atelectasis	1	NULL	4653	0	POST
200789	Retained placenta, without hemorrhage	1	NULL	4646	23	POST
434483	Fetus OR newborn affected by abnormal uterine contraction	1	D	4640	0	POST
42739012	Normal newborn care in other than hospital or birthing room setting, including physical examination of baby and conference(s) with parent(s)	4	D	4537	0	POST
435325	Umbilical cord complication	1	NULL	4439	529	LDEL
76521	Fetus OR newborn affected by malpresentation, malposition AND/OR disproportion during labor AND/OR delivery	1	NULL	4389	0	POST
4065753	Puerperal septicemia with postnatal complication	1	NULL	4385	0	POST
4014716	Placental finding	1	NULL	4380	49076	PCOMP
78563	Fetus OR newborn affected by malpresentation before labor	1	D	4353	0	POST
434701	Anemia in mother complicating pregnancy, childbirth AND/OR puerperium	1	NULL	4346	23150	PCOMP
197339	Congenital abnormality of uterus, affecting pregnancy	1	NULL	4346	0	PCOMP
437374	Neonatal aspiration of meconium	1	NULL	4338	0	POST
442078	Retained placenta with no hemorrhage - delivered with postnatal problem	1	NULL	4316	0	DELIV
2110286	Fetal monitoring during labor by consulting physician (ie, non-attending physician) with written report; supervision and interpretation	4	NULL	4264	0	LDEL
40757177	Discharge Status	4102		0	4102	ECT_SURG2
77340	Genitourinary tract infection in pregnancy	1	NULL	4226	453	PCOMP
4171115	Low birth weight infant	1	NULL	7146	66	PREM
193264	Placenta praevia with haemorrhage - delivered	1	NULL	4176	6	DELIV
321638	Benign essential hypertension complicating pregnancy, childbirth and the puerperium	1	NULL	4150	125	PCOMP
439083	Hydatidiform mole, benign	1	NULL	4142	851	TRO
4064277	Fetus with damage due to intrauterine contraceptive device	1	NULL	4127	3	PCOMP
439139	Infections specific to perinatal period	1	NULL	4095	53	POST
433027	Foetus affected by maternal toxaemia	1	NULL	4067	10	PCOMP
441647	Continuing pregnancy after intrauterine death of twin fetus	1	NULL	4057	0	PCOMP
432382	Complication of labor AND/OR delivery	1	D	4034	0	LDEL
2110283	Fetal contraction stress test	4	NULL	4032	0	OTEST
440218	Haemolytic disease of foetus OR newborn due to isoimmunisation	1	NULL	4008	638	POST
435020	Short cord - delivered	1	NULL	3920	0	DELIV
2004842	Repair of current obstetric laceration of bladder and urethra	3	NULL	3890	0	POST
136743	Pre-eclampsia or eclampsia with pre-existing hypertension - not delivered	1	NULL	3888	2	PCOMP
72973	Chromosomal abnormality in fetus affecting obstetrical care	1	NULL	3870	0	PCOMP
436519	Perinatal intraventricular hemorrhage	1	NULL	3823	51	POST
4021363	Tubo-oophorectomy	1	NULL	0	2405	ECT_SURG1
434758	Exceptionally large baby	1	NULL	3768	0	POST
436534	Hypothermia of newborn	1	NULL	3759	37	POST
194702	PROM - Premature rupture of membranes	1	NULL	3757	588	LDEL
432396	Cracked nipple in pregnancy, the puerperium or lactation with postnatal complication	1	NULL	3751	45	POST
434474	Newborn late metabolic acidosis	1	NULL	3723	2	POST
2212145	Chorionic gonadotropin stimulation panel; estradiol response This panel must include the following: Estradiol (82670 x 2 on three pooled blood samples)	4	NULL	3722	0	OTEST
433319	Fetus OR newborn affected by maternal complication of pregnancy	1	D	3718	0	POST
4113986	Unspecified abortion complete	1	D	0	1248	SA
439093	Traumatic lesion during delivery	1	NULL	3688	29	DELIV
194710	Placenta previa without hemorrhage	1	NULL	3631	224	PCOMP
4074867	Dilation of cervix uteri and curettage of uterus for removal of missed abortion	1	NULL	0	1017	SA
441630	Habitual aborter - delivered	1	NULL	3535	0	DELIV
4162866	Abnormal glucose tolerance test in the puerperium - baby delivered during previous episode of care	1	NULL	3460	0	POST
435640	Gestation period, 25 weeks	1	NULL	3449	0	GEST		25
434110	Grand multiparity - delivered	1	NULL	3434	0	DELIV
3002091	Choriogonadotropin [Moles/volume] in Serum or Plasma	6	NULL	3421	65464	HCG
436518	Fetus OR newborn affected by chorioamnionitis	1	D	3413	0	POST
373870	Neonatal dacryocystitis and conjunctivitis	1	NULL	3404	99	POST
200469	Third-stage postpartum hemorrhage - delivered with postnatal problem	1	NULL	3395	0	POST
196758	Tumor of body of uterus affecting pregnancy	1	NULL	3394	0	PCOMP
4170151	Evacuation of uterus	1	NULL	0	651	SA
4092289	Livebirth	1	NULL	3387	9444	LB
436180	Amniotic cavity infection	1	NULL	3361	9	PCOMP
2110287	Fetal monitoring during labor by consulting physician (ie, non-attending physician) with written report; interpretation only	4	NULL	3356	0	LDEL
4194423	Post miscarriage counselling	1	NULL	0	474	SA
439136	Asphyxia, in liveborn infant	1	NULL	3351	139	POST
442613	Failed forceps	1	NULL	3347	0	LDEL
4114280	Readmission for retained products of conception, spontaneous abortion	1	NULL	0	473	SA
439390	Perineal laceration during delivery	1	NULL	3286	384	LDEL
4038747	Obstetric examination	1	NULL	0	82683	AGP
436804	Fetus OR newborn affected by premature rupture of membranes	1	D	3236	0	POST
4336229	Unilateral salpingectomy	2057		0	2057	ECT_SURG1
4074424	Right salpingectomy	1	NULL	0	2036	ECT_SURG1
3035352	Glucose [Mass/volume] in Serum or Plasma --2nd specimen post XXX challenge	6	NULL	3202	0	DIAB
3035858	Glucose [Mass/volume] in Serum or Plasma --3rd specimen post XXX challenge	6	NULL	3200	0	DIAB
437088	Fetus OR newborn affected by oligohydramnios	1	D	3181	0	POST
2721012	Med abortion inc all ex drug	5	NULL	3156	0	AB
197346	Secondary uterine inertia with antenatal problem	1	NULL	3153	1	LDEL
434111	Oligohydramnios	1	NULL	3145	202	PCOMP
3035125	Glucose [Mass/volume] in Serum or Plasma --1st specimen post XXX challenge	6	NULL	3144	0	DIAB
435369	Fetal intrauterine distress, not clear if noted before OR after onset of labour in liveborn infant	1	NULL	3105	627	POST
2004805	Diagnostic amniocentesis	3	NULL	3085	0	AMNIO
4060244	A/N care: social risk	1	NULL	0	68138	AGP
434713	Puerperal pyrexia of unknown origin - delivered with postnatal complication	1	NULL	3035	0	DELIV
443618	Hypoxaemia in newborn	1	NULL	3035	0	POST
441085	Elderly primip	1	NULL	3034	12	PCONF
4074877	Left salpingectomy	1	NULL	0	1648	ECT_SURG1
2004785	Classical cesarean section	3	NULL	3027	0	LDEL
312733	Abnormal foetal heart beat, not clear if noted before OR after onset of labour in liveborn infant	1	NULL	2986	0	LDEL
4071638	Instrumental removal of products of conception from delivered uterus	1	NULL	0	462	SA
4047937	Neonatal urinary tract infection	1	NULL	2967	180	POST
76750	Generally contracted pelvis with antenatal problem	1	NULL	2963	0	PCOMP
438868	Fetus OR newborn affected by maternal injury	1	D	2948	0	POST
258554	Primary atelectasis	1	NULL	2927	11	POST
2212713	Hemoglobin or RBCs, fetal, for fetomaternal hemorrhage; differential lysis (Kleihauer-Betke)	4	NULL	2915	0	PCOMP
438814	Delayed AND/OR excessive hemorrhage following molar AND/OR ectopic pregnancy	1	NULL	2915	0	POST
4261479	Carneous mole	1	NULL	0	391	SA
195019	Pelvic soft tissue abnormality in pregnancy, childbirth and the puerperium with antenatal problem	1	NULL	2895	0	PCOMP
4072837	Right salpingo-oophorectomy	1	NULL	0	1644	ECT_SURG1
4207827	Newborn regurgitation of feed	1	NULL	2827	35	POST
76770	Suppressed lactation with postnatal complication	1	NULL	2820	0	POST
380533	Neonatal seizures	1	NULL	2818	447	POST
197970	Persistent fetal circulation	1	NULL	2802	3	POST
79890	Disorder of pelvic size and disproportion	1	NULL	2732	9	PCOMP
442913	Drug dependence during pregnancy - baby not yet delivered	1	NULL	2726	8	PCOMP
196759	Primary uterine inertia with antenatal problem	1	NULL	2725	0	LDEL
440158	Venereal disease in mother complicating pregnancy, childbirth AND/OR puerperium	1	NULL	2688	0	PCOMP
438542	Gestation less than 24 weeks	1	NULL	2650	31	GEST		23
2004546	Removal of cerclage material from cervix	3	NULL	2610	0	POST
2514556	Initial care, per day, for evaluation and management of normal newborn infant seen in other than hospital or birthing center	4	NULL	2562	0	POST
196751	Haemorrhage from placenta previa	1	NULL	2507	162	PCOMP
433603	Hemolytic disease - Rh	1	NULL	2473	43	PCOMP
441645	Prolapse of cord - delivered	1	NULL	2464	3	DELIV
314426	Congenital cardiovascular disorder during pregnancy - baby not yet delivered	1	NULL	2450	0	PCOMP
433873	Hypocalcemia AND/OR hypomagnesemia of newborn	1	NULL	2447	0	POST
440475	Prolonged first stage - delivered	1	NULL	2441	0	DELIV
3033461	Insulin [Mass/volume] in Serum or Plasma --2 hours post 75 g glucose PO	6	NULL	2359	0	DIAB
194158	Perinatal gastrointestinal hemorrhage	1	NULL	2330	2	POST
3011536	Delivery date Estimated	6	NULL	2317	356666	PCONF
3010296	Alpha-1-Fetoprotein [Mass/volume] in Amniotic fluid	6	NULL	2311	0	AFP
435887	Antepartum deep phlebothrombosis	1	NULL	2285	95	PCOMP
78817	Mixed feto-pelvic disproportion with antenatal problem	1	NULL	2280	0	PCOMP
439931	Perinatal hemolytic jaundice	1	NULL	2277	0	POST
2110322	Routine obstetric care including antepartum care, cesarean delivery, and postpartum care, following attempted vaginal delivery after previous cesarean delivery	4	NULL	2274	0	POST
4063183	Mixed feto-pelvic disproportion	1	NULL	2268	2	PCOMP
2110339	Removal of cerclage suture under anesthesia (other than local)	4	NULL	2254	0	POST
433029	Perinatal jaundice from excessive hemolysis	1	NULL	2230	0	POST
319138	Respiratory condition of fetus OR newborn	1	NULL	2229	329	POST
2212436	Fetal lung maturity assessment; lecithin sphingomyelin (L/S) ratio	4	NULL	2227	0	OTEST
192974	Secondary uterine inertia	1	NULL	2191	0	LDEL
2004764	Manual rotation of fetal head	3	NULL	2175	0	PCOMP
433536	Severe pre-eclampsia	1	NULL	2153	1128	PCOMP
4063175	Multiple pregnancy with malpresentation with antenatal problem	1	NULL	2139	0	PCOMP
193827	Obstructed labor	1	NULL	2137	35	LDEL
4074876	LSO - Left salpingo-oophorectomy	1	NULL	0	1622	ECT_SURG1
432969	Multiple pregnancy	1	NULL	2121	185	PCONF
3019145	Choriogonadotropin.beta subunit free [Mass/volume] in Serum or Plasma	6	NULL	2111	0	HCG
194109	Delayed postpartum haemorrhage	1	NULL	2106	442	POST
4060183	Third-stage postpartum haemorrhage with postnatal problem	1	NULL	2077	1	POST
201957	Necrotizing enterocolitis in fetus OR newborn	1	NULL	2075	0	POST
4081292	Referral to antenatal clinic	1	NULL	0	52448	AGP
443292	Liver disorder in pregnancy - not delivered	1	NULL	2060	5	PCOMP
440829	Fetus and newborn affected by noxious influences transmitted via placenta or breast milk	1	NULL	2056	7	POST
437931	Triplet pregnancy with antenatal problem	1	NULL	2054	0	PCOMP
81685	Fracture of clavicle due to birth trauma	1	NULL	2050	53	POST
434154	Neonatal aspiration syndromes	1	NULL	2046	0	POST
4153287	Removal of products of conception from fallopian tube	1	NULL	0	292	SA
196182	Obstructed labour caused by pelvic soft tissues - delivered	1	NULL	2030	0	DELIV
443523	Neonatal tachycardia	1	NULL	2018	0	POST
79889	Unstable lie - delivered	1	NULL	2005	0	DELIV
375016	Central nervous system malformation in fetus affecting obstetrical care	1	NULL	2004	0	PCOMP
3011465	Choriogonadotropin.beta subunit free [Units/volume] in Serum or Plasma	6	NULL	2000	0	HCG
3030662	Karyotype [Identifier] in Amniotic fluid Nominal	6	NULL	1985	0	AMNIO
133284	Impetigo herpetiformis	1	NULL	1978	387	PCOMP
3008804	Glucose [Mass/volume] in Serum or Plasma --1.5 hours post 75 g glucose PO	6	NULL	1959	0	DIAB
381952	Injury to brachial plexus as birth trauma	1	NULL	1939	0	POST
4146816	Pre-existing hypertension complicating AND/OR reason for care during childbirth	1	NULL	1939	0	PCOMP
435880	Amniotic cavity infection with antenatal problem	1	NULL	1935	0	PCOMP
3003541	Glucose [Mass/volume] in Serum or Plasma --4 hour specimen	6	NULL	1921	0	DIAB
443293	Obstetric breast abscess with postnatal complication	1	NULL	1910	32	POST
436485	Hyperemesis gravidarum with metabolic disturbance	1	NULL	1904	46	PCOMP
438204	Edema or excessive weight gain in pregnancy without mention of hypertension	1	D	1890	0	PCOMP
4062811	Benign essential hypertension complicating pregnancy, childbirth and the puerperium with postnatal complication	1	NULL	1873	0	POST
435641	Birth trauma	1	NULL	1861	271	POST
201920	Congenital OR acquired abnormality of vagina affecting pregnancy	1	NULL	1844	0	PCOMP
138484	Thyroid dysfunction in the puerperium - baby delivered during previous episode of care	1	NULL	1841	0	POST
314432	Supine hypotensive syndrome	1	NULL	1812	13	PCOMP
2212438	Fetal lung maturity assessment; fluorescence polarization	4	NULL	1803	0	OTEST
433309	Fetus OR newborn affected by alcohol transmitted via placenta AND/OR breast milk	1	NULL	1798	0	POST
77052	Generally contracted pelvis - delivered	1	NULL	1781	4	DELIV
432389	Puerperal pyrexia of unknown origin with postnatal complication	1	NULL	1781	0	POST
442080	Obstetric laceration of cervix - delivered	1	NULL	1780	0	DELIV
441363	Postpartum coagulation defects - delivered with postnatal problem	1	NULL	1735	0	DELIV
4064175	Fetus with viral damage via mother with antenatal problem	1	NULL	1735	0	PCOMP
72696	High head at term with antenatal problem	1	NULL	1688	0	PCOMP
2212714	Hemoglobin or RBCs, fetal, for fetomaternal hemorrhage; rosette	4	NULL	1683	0	OTEST
78210	Face OR brow presentation of fetus	1	NULL	1679	0	PCOMP
4057976	Severe pre-eclampsia with postnatal complication	1	NULL	1661	1	POST
78224	Failure of lactation with postnatal complication	1	NULL	1660	0	POST
193174	Cystic fibrosis with meconium ileus	1	NULL	1651	15	POST
442088	High head at term	1	NULL	1647	9	PCOMP
312383	Postpartum cardiomyopathy	1	NULL	1639	37	POST
443435	Primary uterine inertia	1	NULL	1617	4	LDEL
3025232	Glucose [Mass/volume] in Serum or Plasma --1 hour post XXX challenge	6	NULL	1614	0	DIAB
3022269	Alpha-1-Fetoprotein [Multiple of the median] adjusted in Amniotic fluid	6	NULL	1606	0	AFP
377980	Cerebral irritability in newborn	1	NULL	1603	0	POST
378544	Subdural and cerebral hemorrhage due to birth trauma	1	NULL	1590	2	POST
4200678	Abdominal hysterectomy and left salpingo-oophorectomy	1	NULL	0	1602	ECT_SURG1
201681	Fetus OR newborn affected by placental separation AND/OR hemorrhage	1	NULL	1551	0	POST
441361	Delayed delivery after artificial rupture of membranes	1	NULL	1543	0	DELIV
74434	Infection of the breast AND/OR nipple associated with childbirth	1	NULL	1542	0	POST
442441	Grand multiparity with antenatal problem	1	NULL	1534	0	PCOMP
437623	Polyhydramnios	1	NULL	1532	563	PCOMP
2004525	Aspiration curettage of uterus for termination of pregnancy	3	NULL	1527	0	AB
3040768	Alpha-1-Fetoprotein interpretation [interpretation] in Amniotic fluid	6	NULL	1518	0	AFP
2110311	Delivery of placenta (separate procedure)	4	NULL	1518	0	LDEL
439922	Gestation period, 24 weeks	1	NULL	1515	33	GEST		24
3003191	Choriogonadotropin (pregnancy test) [Presence] in Serum or Plasma	6	NULL	1508	0	HCG
2110303	Episiotomy or vaginal repair, by other than attending physician	4	NULL	1506	0	POST
197337	Second degree perineal tear during delivery with postnatal problem	1	NULL	1500	8	POST
374748	Perinatal anoxic-ischemic brain injury	1	NULL	1485	29	POST
443897	Disruption of perineal wound in the puerperium	1	NULL	1477	0	POST
2004829	Repair of current obstetric laceration of cervix	3	NULL	1464	0	POST
4163851	Multiple birth	1	NULL	1440	31	LB
2110334	Induced abortion, by one or more vaginal suppositories (eg, prostaglandin) with or without cervical dilation (eg, laminaria), including hospital admission and visits, delivery of fetus and secundines	4	NULL	1429	0	AB
4093429	Bilateral salpingectomy	1	NULL	0	1409	ECT_SURG1
321074	Pre-existing hypertension complicating pregnancy, childbirth and puerperium	1	NULL	1397	8	PCOMP
4263669	Salpingostomy	1	NULL	0	891	ECT_SURG1
432375	Triplet pregnancy	1	NULL	1390	129	PCONF
442919	Mental disorder in the puerperium - baby delivered	1	NULL	1364	0	DELIV
435063	Fetus OR newborn affected by ectopic pregnancy	1	D	1358	0	POST
3026300	Glucose [Mass/volume] in Serum or Plasma --2 hours post dose glucose	6	NULL	1348	0	DIAB
435918	Foetus OR newborn affected by forceps delivery	1	D	1347	0	POST
438871	Drug withdrawal syndrome in newborn	1	D	1344	22	POST
76491	Obstetric non-purulent mastitis with antenatal complication	1	NULL	1337	1	PCOMP
3010300	Glucose [Mass/volume] in Serum or Plasma --1 hour post dose glucose	6	NULL	1336	0	DIAB
4032749	Laparoscopy of fallopian tube			0	852	ECT_SURG2
440211	Fetus OR newborn affected by morphologic abnormality of placenta	1	NULL	1315	0	POST
4170121	Retained products after spontaneous abortion	1	NULL	0	237	SA
439140	Neonatal polycythemia	1	NULL	1299	35	POST
439149	Transient neonatal neutropenia	1	NULL	1295	4	POST
4064169	Fetus with hereditary disease	1	NULL	1292	1	PCOMP
432734	Fetal OR neonatal hemorrhage	1	NULL	1284	5	POST
201410	Fetus OR newborn affected by placenta previa	1	D	1284	0	POST
4062686	Diabetes mellitus in the pueperium - baby delivered during previous episode of care	1	NULL	1277	1	POST
196170	Liver disorder in pregnancy - delivered	1	NULL	1264	4	DELIV
434712	Varicose veins of legs in pregnancy and the puerperium with antenatal complication	1	NULL	1261	0	PCOMP
443246	Vulval abnormality - baby delivered	1	NULL	1257	0	DELIV
432373	Continuing pregnancy after intrauterine death one fetus or more	1	NULL	1254	19	PCOMP
442059	Varicose veins of legs in pregnancy and the puerperium - delivered	1	NULL	1235	0	DELIV
438541	Fetus OR newborn affected by abnormality of chorion	1	NULL	1233	0	POST
438869	Perinatal jaundice from hereditary hemolytic anemia	1	NULL	1228	0	POST
72697	Fetus with chromosomal abnormality - delivered	1	NULL	1213	2	DELIV
442631	Abnormal cerebral signs in the newborn	1	NULL	1212	0	POST
198488	Placental abruption	1	NULL	1203	439	PCOMP
433263	Complications following abortion and ectopic and molar pregnancies	1	D	1188	138	POST
196177	Genital tract AND/OR pelvic infection following molar AND/OR ectopic pregnancy	1	NULL	1180	0	POST
2213348	Culture and fertilization of oocyte(s); with co-culture of embryos	4	NULL	1170	0	OVUL
141639	Transient hypertension of pregnancy - delivered with postnatal complication	1	NULL	1165	1	POST
436767	Breech extraction - delivered	1	NULL	1136	1	DELIV
198492	Second degree perineal laceration	1	NULL	1106	3992	POST
435917	Fetus OR newborn affected by incompetent cervix	1	NULL	1099	0	POST
2110321	Vaginal delivery only, after previous cesarean delivery (with or without episiotomy and/or forceps); including postpartum care	4	NULL	1077	0	POST
2004542	Artificial insemination	3	NULL	1074	0	OVUL
436489	Complication of obstetrical surgery AND/OR procedure	1	NULL	1062	0	POST
4015701	CS - Caesarean section	1	NULL	1061	10488	DELIV
193591	Meconium ileus	1	NULL	1058	25	POST
442290	Varicose veins of legs complicating pregnancy AND/OR puerperium	1	NULL	1056	0	PCOMP
196486	Retroverted incarcerated gravid uterus with antenatal problem	1	NULL	1055	0	PCOMP
4061463	Puerperal endometritis with postnatal complication	1	NULL	1047	1	POST
443330	Breast engorgement in pregnancy, the puerperium or lactation	1	NULL	1046	692	POST
4113352	Complete spontaneous abortion NOS	1	D	0	231	SA
3022548	Glucose [Mass/volume] in Cerebral spinal fluid	6	NULL	1041	0	DIAB
436228	Fetal death due to termination of pregnancy	1	NULL	1034	8	AB
444365	Abortion	1	D	0	227	SA
441924	Failed mechanical induction - delivered	1	NULL	1028	0	DELIV
2004769	External version to assist delivery	3	NULL	1019	0	LDEL
197625	Third stage haemorrhage	1	NULL	1015	64	LDEL
442915	Drug dependence during pregnancy - baby delivered	1	NULL	1015	1	DELIV
438259	Umbilical hemorrhage after birth	1	NULL	1012	13	POST
196175	Congenital OR acquired abnormality of cervix affecting pregnancy	1	NULL	1003	0	PCOMP
969444	Nonoxynol-9	8	NULL	999	999	CONTRA
970277	Octoxynol-9	8	NULL	999	999	CONTRA
1500211	Medroxyprogesterone	8	NULL	999	999	CONTRA
1503184	Mestranol	8	NULL	999	999	CONTRA
1519936	Etonogestrel	8	NULL	999	999	CONTRA
1521369	Norethindrone	8	NULL	999	999	CONTRA
1521592	Norgestrel	8	NULL	999	999	CONTRA
1589505	Levonorgestrel	8	NULL	999	999	CONTRA
1595461	ethynodiol	8	NULL	999	999	CONTRA
40225722	ulipristal	8	NULL	999	999	CONTRA
1305058	Methotrexate	8	NULL	999	999	MTX
1305058	Methotrexate	8	NULL	999	999	MTX
43125784	methotrexate	22	NULL	999	999	MTX
1305058	Methotrexate	8	NULL	999	999	MTX
1305058	Methotrexate	8	NULL	999	999	MTX
1515417	Urofollitropin	8	NULL	999	999	OVULDR
1542948	Follitropin Alfa	8	NULL	999	999	OVULDR
1543112	Lutropin alfa	8	NULL	999	999	OVULDR
1552310	Progesterone	8	NULL	999	999	OVULDR
1563600	Chorionic Gonadotropin	8	NULL	999	999	OVULDR
1597235	Follicle Stimulating Hormone, beta Subunit	8	NULL	999	999	OVULDR
1598819	Clomiphene	8	NULL	999	999	OVULDR
43077184	norgestimate	8	NULL	999	999	CONTRA
1515774	norgestimate	8	NULL	999	999	CONTRA
1549786	Ethinyl Estradiol	8	NULL	999	999	CONTRA
1588000	Desogestrel	8	NULL	999	999	CONTRA
19092358	Lynestrenol	8	NULL	999	999	CONTRA
1300978	Megestrol	8	NULL	999	999	CONTRA
19128258	Norgestrienone	8	NULL	999	999	CONTRA
3021860	Glucose [Mass/volume] in Serum or Plasma --5 hours post 75 g glucose PO	6	NULL	997	0	DIAB
4014148	Antenatal booking examination	1	NULL	0	51000	AGP
133816	Eclampsia - delivered	1	NULL	985	27	DELIV
43530888	Suspected fetal damage from radiation	1	NULL	977	0	PCOMP
133594	Bacterial sepsis of newborn	1	NULL	976	0	POST
442777	Generalized infection during labor	1	NULL	960	0	LDEL
192684	Renal hypertension complicating pregnancy, childbirth and the puerperium - not delivered	1	NULL	958	0	PCOMP
137613	Eclampsia in pregnancy	1	NULL	950	59	PCOMP
81088	Failed lactation	1	NULL	936	40	POST
4113503	Readmission for retained products of conception, legal abortion	1	NULL	0	149	SA
4155282	Abnormal glucose tolerance test in the puerperium - baby delivered during current episode of care	1	NULL	919	0	DELIV
40347147	Laparoscopic	715		0	715	ECT_SURG2
2110323	Cesarean delivery only, following attempted vaginal delivery after previous cesarean delivery	4	NULL	898	0	DELIV
197343	First degree perineal laceration	1	NULL	895	1981	POST
2110335	Induced abortion, by one or more vaginal suppositories (eg, prostaglandin) with or without cervical dilation (eg, laminaria), including hospital admission and visits, delivery of fetus and secundines; with dilation and curettage and/or evacuation	4	NULL	888	0	AB
440462	Triplet pregnancy - delivered	1	NULL	881	1	DELIV
439077	Severe pre-eclampsia - delivered with postnatal complication	1	NULL	862	2	DELIV
137974	Abnormal fetal heart beat noted before labor in liveborn infant	1	NULL	859	0	POST
438203	Antepartum hemorrhage with coagulation defect - not delivered	1	NULL	857	0	PCOMP
4061971	Umbilical cord tight around neck with antenatal problem	1	NULL	856	0	PCOMP
3000845	Glucose [Mass/volume] in Serum or Plasma --2 hours post XXX challenge	6	NULL	854	0	DIAB
194598	Neoplasm of uncertain behaviour of placenta	1	NULL	851	0	PCOMP
73019	Breast engorgement in newborn	1	NULL	846	170	POST
441964	Conditions involving the integument AND/OR temperature regulation of fetus OR newborn	1	NULL	846	0	POST
434155	Intraventricular (nontraumatic) haemorrhage, grade 3, of foetus and newborn	1	NULL	836	2	POST
2110196	Artificial insemination; intra-cervical	4	NULL	835	0	OVUL
4190526	Laparoscopic total abdominal hysterectomy and bilateral salpingo-oophorectomy	1	NULL	0	600	ECT_SURG1
193544	Vaginal abnormality - baby delivered	1	NULL	827	0	DELIV
434435	Prolonged first stage with antenatal problem	1	NULL	823	0	LDEL
433311	Fetal intrauterine distress noted before labor in liveborn infant	1	NULL	823	0	POST
442216	Kernicterus not due to isoimmunization	1	NULL	822	1	POST
2213364	Biopsy, oocyte polar body or embryo blastomere, microtechnique (for pre-implantation genetic diagnosis); less than or equal to 5 embryos	4	NULL	817	0	OVUL
3024370	Alpha-1-Fetoprotein [Multiple of the median] in Serum or Plasma	6	NULL	814	0	AFP
441412	Edema of newborn	1	NULL	812	1	POST
440473	Major puerperal infection	1	NULL	807	103	POST
77624	Breast engorgement in pregnancy, the puerperium or lactation - delivered	1	NULL	806	4	DELIV
193271	Obstetric pelvic haematoma - delivered with postnatal problem	1	NULL	806	0	DELIV
434482	Diethylstilbestrol poisoning	1	NULL	804	0	POST
435062	Fetus OR newborn affected by maternal renal AND/OR urinary tract disease	1	D	801	0	POST
79098	Suppressed lactation	1	NULL	784	1188	POST
40756825	Placental alpha microglobulin-1 (PAMG-1), cervicovaginal secretion, qualitative	4	NULL	775	0	OTEST
195064	Perinatal jaundice due to hepatocellular damage	1	NULL	772	1	POST
3009582	Glucose [Mass/volume] in Serum or Plasma --3 hours post 75 g glucose PO	6	NULL	770	0	DIAB
435331	Superficial thrombophlebitis in pregnancy and the puerperium with antenatal complication	1	NULL	770	0	PCOMP
197608	Peripheral neuritis in pregnancy	1	NULL	769	4	PCOMP
43022052	Fetal anemia	1	NULL	768	0	PCOMP
4065749	Puerperal endometritis - delivered with postnatal complication	1	NULL	763	2	DELIV
201368	Obstetric pelvic hematoma - delivered	1	NULL	761	1	DELIV
441082	Late pregnancy vomiting - delivered	1	NULL	757	0	DELIV
443263	Obstetric breast abscess	1	NULL	750	1149	POST
4113994	Endometritis following abortive pregnancy	1	D	0	149	SA
2110337	Multifetal pregnancy reduction(s) (MPR)	4	NULL	742	0	PCOMP
3015988	Insulin [Mass/volume] in Serum or Plasma --3 hours post 75 g glucose PO	6	NULL	741	0	DIAB
439924	Endocrine AND/OR metabolic disorder specific to the fetus OR newborn	1	NULL	734	0	POST
2004711	Forceps rotation of fetal head	3	NULL	730	0	LDEL
443328	Galactorrhoea in pregnancy and the puerperium with postnatal complication	1	NULL	721	0	POST
141084	Pre-eclampsia or eclampsia with pre-existing hypertension	1	NULL	713	31	PCOMP
2110338	Uterine evacuation and curettage for hydatidiform mole	4	NULL	713	0	TRO
4299609	Therapeutic abortion procedure	1	NULL	0	139	SA
317941	Phlebitis AND/OR thrombosis complicating pregnancy AND/OR puerperium	1	NULL	702	0	PCOMP
194113	Cesarean wound disruption - delivered with postnatal complication	1	NULL	700	0	POST
2004742	Unspecified instrumental delivery	3	NULL	693	0	DELIV
437976	Fetus OR newborn affected by maternal anesthesia AND/OR analgesia	1	NULL	693	0	POST
79146	Foetal blood loss	1	NULL	687	22	PCOMP
315013	Congenital cardiovascular disorder during pregnancy - baby delivered	1	NULL	685	0	DELIV
4014455	Twins - one still and one live born	1	NULL	681	24	LB
437668	Fetus OR newborn affected by polyhydramnios	1	D	681	0	POST
196757	Fetal-maternal haemorrhage with antenatal problem	1	NULL	675	0	PCOMP
2108149	Catheterization of umbilical vein for diagnosis or therapy, newborn	4	NULL	673	0	POST
433837	Obstetric nipple infection with postnatal complication	1	NULL	671	0	POST
76533	Non-immune hydrops fetalis	1	NULL	668	4	POST
4149455	Baby birth weight 2.0-2.5kg	1	NULL	667	2	GEST		35
4062264	Postnatal deep vein thrombosis with postnatal complication	1	NULL	654	3	POST
193831	Obstructed labour due to foetal malposition with antenatal problem	1	NULL	652	0	LDEL
440519	Premature - weight 1000g-2499g or gestation of 28-37weeks	1	NULL	47595	46	PREM
3019210	Glucose [Mass/volume] in Body fluid	6	NULL	646	0	DIAB
436532	Congenital cytomegalovirus infection	1	NULL	644	84	POST
198870	Transitory ileus of newborn	1	NULL	642	0	POST
435610	Varicose veins of perineum and vulva in pregnancy and the puerperium - delivered	1	NULL	638	0	DELIV
441087	Vulval and/or perineal haematoma during delivery - delivered	1	NULL	635	0	DELIV
441122	Fetus OR newborn affected by placental transfusion syndrome	1	D	629	0	POST
257375	Neonatal pulmonary hemorrhage	1	NULL	619	11	POST
2110320	Vaginal delivery only, after previous cesarean delivery (with or without episiotomy and/or forceps)	4	NULL	614	0	DELIV
4114265	Delayed or excessive haemorrhage following abortive pregnancy	1	D	0	117	SA
432443	Disseminated intravascular coagulation in newborn	1	NULL	609	0	POST
2110318	Subtotal or total hysterectomy after cesarean delivery (List separately in addition to code for primary procedure)	4	NULL	607	0	DELIV
443700	Eclampsia	1	NULL	606	294	PCOMP
76761	Asymptomatic bacteriuria in pregnancy - delivered	1	NULL	606	0	DELIV
435323	Hemorrhage in early pregnancy, delivered	1	NULL	596	0	DELIV
4150538	Suction evacuation of retained products of conception	1	NULL	0	107	SA
2004750	Internal and combined version with extraction	3	NULL	593	0	LDEL
199925	Perinatal intestinal perforation	1	NULL	588	2	POST
74717	Galactorrhoea in pregnancy and the puerperium - delivered with postnatal complication	1	NULL	586	0	POST
436517	Fetus OR newborn affected by narcotic transmitted via placenta AND/OR breast milk	1	NULL	584	0	POST
79091	Unstable lie	1	NULL	579	39	PCOMP
441081	Maternal gonorrhoea during pregnancy - baby not yet delivered	1	NULL	576	1	PCOMP
437620	Prolonged second stage with antenatal problem	1	NULL	576	0	LDEL
320456	Benign essential hypertension complicating pregnancy, childbirth and the puerperium - delivered with postnatal complication	1	NULL	575	1	DELIV
433823	Infections of pregnancy, childbirth and the puerperium	1	NULL	573	70	PCOMP
313829	Maternal hypotension syndrome - delivered with postnatal problem	1	NULL	572	0	DELIV
443323	Papyraceous fetus - not delivered	1	NULL	568	0	PCOMP
435026	Puerperal pulmonary embolism	1	NULL	567	43	POST
75326	Obstetric damage to pelvic joints and ligaments - delivered	1	NULL	566	0	DELIV
440787	Drug dependence in mother complicating pregnancy, childbirth AND/OR puerperium	1	NULL	566	0	PCOMP
192699	Rupture of uterus during and after labour - delivered	1	NULL	559	9	DELIV
2213365	Biopsy, oocyte polar body or embryo blastomere, microtechnique (for pre-implantation genetic diagnosis); greater than 5 embryos	4	NULL	557	0	OVUL
2004726	Other total breech extraction	3	NULL	548	0	LDEL
260841	Perinatal subarachnoid hemorrhage	1	NULL	545	1	POST
199097	Third degree perineal tear during delivery with postnatal problem	1	NULL	542	5	POST
257370	Skeletal injury due to birth trauma	1	NULL	541	10	POST
2004707	Other mid forceps operation	3	NULL	540	0	POST
3002574	Fasting glucose [Presence] in Urine by Test strip	6	NULL	535	0	LDEL
73282	Breast engorgement in pregnancy, the puerperium or lactation with antenatal complication	1	NULL	526	1	PCOMP
201129	Newborn swallowing maternal blood causing hematemesis or melena	1	NULL	511	1	POST
2004489	Dilation and curettage for termination of pregnancy	3	NULL	510	0	AB
434714	Prolonged second stage of labor	1	NULL	510	85	LDEL
195014	Renal failure following molar AND/OR ectopic pregnancy	1	NULL	510	0	POST
2110280	Amniocentesis; therapeutic amniotic fluid reduction (includes ultrasound guidance)	4	NULL	509	0	AMNIO
435024	Precipitate labour with antenatal problem	1	NULL	505	0	LDEL
3011355	Glucose [Presence] in Urine by Test strip --2 hours post 75 g glucose PO	6	NULL	503	0	DIAB
441929	Varicose veins of perineum and vulva in pregnancy and the puerperium with antenatal complication	1	NULL	502	2	PCOMP
435868	Incomplete legal abortion	1	NULL	65	103	SA
3021033	Glucose [Presence] in Urine by Test strip --1 hour post 75 g glucose PO	6	NULL	500	0	DIAB
3023524	Rh immune globulin screen [interpretation]	6	NULL	494	0	OTEST
433310	Fetus OR newborn affected by precipitate delivery	1	D	492	0	POST
441362	Prolonged first stage of labor	1	NULL	490	6	LDEL
2110281	Cordocentesis (intrauterine), any method	4	NULL	490	0	LDEL
437341	Failed mechanical induction with antenatal problem	1	NULL	481	0	PCOMP
438820	Postpartum deep phlebothrombosis	1	NULL	477	84	POST
2004789	Cesarean section of other specified type	3	NULL	475	0	DELIV
4151903	Pre-existing hypertension complicating AND/OR reason for care during puerperium	1	NULL	475	0	POST
72692	Prolapsed arm - delivered	1	NULL	474	0	DELIV
435925	Very premature - less than 1000g or less than 28 weeks	1	NULL	7608	19	PREM
197049	Tumor of uterine body - baby delivered with postpartum complication	1	NULL	472	0	DELIV
4149994	Readmission for abortive pregnancy (NHS codes)	1	NULL	0	101	SA
434759	Moderate birth asphyxia	1	NULL	468	3	POST
435028	Puerperal pyrexia of unknown origin	1	NULL	463	258	POST
377680	Facial nerve injury as birth trauma	1	NULL	461	0	POST
4113036	Unspecified legal abortion with no mention of complication	1	D	471	4	SA
76763	Obstetric trauma damaging pelvic joints and ligaments	1	NULL	457	37	POST
194100	Obstructed labour due to foetal malposition	1	NULL	457	15	LDEL
3028247	Glucose [Mass/volume] in Serum or Plasma --30 minutes post dose glucose	6	NULL	457	0	DIAB
438823	Retracted nipple in pregnancy, the puerperium or lactation with postnatal complication	1	NULL	456	0	POST
435359	Drug reaction AND/OR intoxication specific to newborn	1	NULL	456	0	POST
433545	Obstetric blood-clot pulmonary embolism with antenatal complication	1	NULL	454	0	PCOMP
439094	Superficial thrombophlebitis in pregnancy and the puerperium - delivered	1	NULL	453	0	DELIV
443321	Edema or excessive weight gain in pregnancy without mention of hypertension, delivered with mention of postpartum complication	1	D	452	0	DELIV
198486	Disproportion - major pelvic abnormality - delivered	1	NULL	449	0	DELIV
197051	Obstructed labour caused by bony pelvis	1	NULL	448	12	LDEL
4074443	Endoscopic freeing of adhesions of fallopian tube			0	548	ECT_SURG1
3003994	Glucose-6-Phosphate dehydrogenase [Enzymatic activity/mass] in Red Blood Cells	6	NULL	435	0	DIAB
440460	Incomplete spontaneous abortion with delayed or excessive haemorrhage	1	NULL	5724	2	SA
4062685	Diabetes mellitus in the puerperium - baby delivered during current episode of care	1	NULL	433	0	DELIV
4116344	Eclampsia in puerperium	1	NULL	433	0	POST
432427	Severe birth asphyxia	1	NULL	429	1	POST
435021	Vasa praevia with antenatal problem	1	NULL	429	0	PCOMP
437937	Grand multiparity unspecified	1	NULL	427	59	PCONF
3006887	Glucose [Mass/volume] in Serum or Plasma --pre dose lactose PO	6	NULL	426	0	DIAB
439923	Fetal and newborn blood disorders	1	NULL	424	1	POST
73824	Outlet pelvic contraction - delivered	1	NULL	421	0	DELIV
81360	Fetus papyraceous	1	NULL	418	2	PCOMP
4169915	Vomiting in newborn	1	NULL	413	86	POST
440795	Complications occurring during labour and delivery	1	NULL	408	449	LDEL
435609	Vasa previa - delivered	1	NULL	407	0	DELIV
4064171	Fetus with hereditary disease - delivered	1	NULL	407	0	DELIV
81086	Breast engorgement in pregnancy, the puerperium or lactation - delivered with postnatal complication	1	NULL	405	0	DELIV
437060	Obstetric blood-clot pulmonary embolism with postnatal complication	1	NULL	403	0	POST
4063309	Intrauterine death with antenatal problem	1	NULL	5263	2	SA
441649	Antenatal deep vein thrombosis - delivered	1	NULL	401	0	DELIV
77679	Spine or spinal cord injury due to birth trauma	1	NULL	399	3	POST
432977	Maternal distress with antenatal problem	1	NULL	397	0	PCOMP
3008358	Insulin [Units/volume] in Serum or Plasma --1.5 hours post 75 g glucose PO	6	NULL	393	0	DIAB
2004846	Obstetric tamponade of uterus or vagina	3	NULL	390	0	POST
3044819	Karyotype [Identifier] in Chorionic villus sample Nominal	6	NULL	387	0	OTEST
3004303	Choriogonadotropin.intact [Moles/volume] in Serum or Plasma	6	NULL	386	0	HCG
433018	Fetus OR newborn affected by prolapsed cord	1	NULL	385	7	POST
40760436	Chromosome 13+18+21+X+Y aneuploidy in Amniotic fluid by Fluorescent in situ hybridization (FISH) Nominal	6	NULL	385	0	AMNIO
2004828	Repair of current obstetric laceration of uterus, not otherwise specified	3	NULL	384	0	POST
441684	Fetus OR newborn affected by surgical operation on mother	1	D	381	0	POST
73265	Deep transverse arrest with antenatal problem	1	NULL	381	0	PCOMP
2004802	Other cesarean section of unspecified type	3	NULL	378	0	DELIV
194439	Obstetric perineal wound disruption	1	NULL	377	1939	POST
442058	Superficial thrombophlebitis in pregnancy and the puerperium	1	NULL	375	240	POST
2110332	Induced abortion, by one or more intra-amniotic injections (amniocentesis-injections), including hospital admission and visits, delivery of fetus and secundines; with dilation and curettage and/or evacuation	4	NULL	371	0	AB
438205	Maternal syphilis during pregnancy - baby not yet delivered	1	NULL	370	0	PCOMP
4001541	Fallopian tube excision	492		0	492	ECT_SURG1
194699	Liver disorder in pregnancy	1	NULL	366	41	PCOMP
4015162	Twins - both stillborn	1	NULL	363	9	SB
4084693	Referral to obstetrics service	1	NULL	0	46676	AGP
40480864	Laparoscopy assisted vaginal hysterectomy with bilateral salpingo-oophorectomy	1	NULL	0	396	ECT_SURG1
196484	Retroverted incarcerated gravid uterus	1	NULL	357	6	PCONF
198496	Fourth degree perineal tear during delivery with postnatal problem	1	NULL	354	0	POST
200157	Renal hypertension complicating pregnancy, childbirth and the puerperium - delivered	1	NULL	353	0	DELIV
3051868	Trisomy 21 risk based on maternal age+Alpha-1-Fetoprotein+Choriogonadotropin+Estriol.unconjugated in Fetus	6	NULL	351	0	AFP
443249	Congenital cardiovascular disorders during pregnancy, childbirth and the puerperium	1	NULL	351	13	POST
3034139	Acetylcholinesterase [Enzymatic activity/volume] in Amniotic fluid	6	NULL	351	0	AMNIO
434708	Cord around neck with compression	1	NULL	347	9	POST
75639	Fetal malnutrition	1	NULL	341	3	PCOMP
72377	Shoulder girdle dystocia	1	NULL	339	215	POST
3021635	Glucose [Presence] in Urine by Test strip --30 minutes post 75 g glucose PO	6	NULL	339	0	DIAB
77621	Inlet pelvic contraction - delivered	1	NULL	336	0	DELIV
2721184	PLACENTAL ALPHA MICROGLOBULIN-1 RAPID IMMUNOASSAY FOR DETECTION OF RUPTURE OF FETAL MEMBRANES	5	NULL	334	0	OTEST
2004706	Mid forceps operation with episiotomy	3	NULL	334	0	LDEL
193323	Neonatal diabetes mellitus	1	NULL	333	2	POST
436483	Postpartum coagulation defects	1	NULL	331	6	POST
196475	Damage to pelvic organs AND/OR tissues following molar AND/OR ectopic pregnancy	1	NULL	330	0	POST
40758989	Choriogonadotropin.beta subunit [Multiple of the median] in Serum or Plasma	6	NULL	329	0	HCG
197048	Obstetric inversion of uterus - delivered with postnatal problem	1	NULL	327	0	DELIV
196490	Postpartum acute renal failure	1	NULL	325	4	POST
74440	Galactorrhea in pregnancy and the puerperium - delivered	1	NULL	324	3	DELIV
2004862	Other obstetric operations	3	NULL	322	0	POST
4061341	Postpartum coagulation defects with postnatal problem	1	NULL	320	0	POST
321367	Vascular lesions of cord - delivered	1	NULL	319	0	DELIV
2106488	Laryngoscopy direct, with or without tracheoscopy; diagnostic, newborn	4	NULL	317	0	POST
3021584	Pregnancy associated plasma protein A [Units/volume] in Serum or Plasma	6	NULL	314	0	OTEST
435358	HDN - Haemorrhagic disease of newborn	1	NULL	311	44	POST
198221	Pelvic hematoma during delivery	1	NULL	310	0	POST
2101808	Anesthesia for urgent hysterectomy following delivery	4	NULL	307	0	POST
440833	Postmaturity of fetus	1	NULL	305	0	POSTT
193830	Third degree perineal laceration	1	NULL	304	178	POST
442338	Foetal death from asphyxia AND/OR anoxia before onset of labour	1	NULL	304	0	SB
442148	Fetus OR newborn affected by toxic substance transmitted via placenta AND/OR breast milk	1	NULL	303	0	POST
443243	Cracked nipple in pregnancy, the puerperium or lactation	1	NULL	302	150	POST
313272	Puerperal cerebrovascular disorder with antenatal complication	1	NULL	302	0	PCOMP
2004751	Failed forceps	3	NULL	297	0	LDEL
433542	Precipitate labor	1	NULL	292	26	LDEL
443133	Antepartum haemorrhage with coagulation defect - delivered	1	NULL	292	0	DELIV
439934	Meconium aspiration syndrome	1	NULL	290	120	POST
3003262	Estriol (E3).unconjugated [Multiple of the median] in Serum or Plasma	6	NULL	284	0	OTEST
3011424	Glucose [Mass/volume] in Blood by Test strip auto	6	NULL	284	0	DIAB
3003412	Glucose [Mass/volume] in Serum or Plasma --30 minutes post dose lactose PO	6	NULL	284	0	DIAB
4297611	Puerperal pelvic sepsis	1	NULL	284	0	POST
76221	Neonatal infective mastitis	1	NULL	283	204	POST
3002310	Glucose [Mass/volume] in Serum or Plasma --1 hour post dose lactose PO	6	NULL	282	0	DIAB
201516	Primary malignant neoplasm of placenta	1	NULL	280	1	PCOMP
436173	Hyperemesis gravidarum with metabolic disturbance - delivered	1	NULL	280	0	DELIV
3025113	Glucose [Mass/volume] in Serum or Plasma --15 minutes post dose lactose PO	6	NULL	278	0	DIAB
3005370	Glucose [Presence] in Urine by Test strip --3 hours post 75 g glucose PO	6	NULL	278	0	DIAB
4152444	Antenatal ultrasound confirms ectopic pregnancy			0	85	ECT
3013297	Phosphatidylglycerol [Presence] in Amniotic fluid	6	NULL	277	0	AMNIO
76772	Galactorrhea in pregnancy and the puerperium with antenatal complication	1	NULL	276	0	PCOMP
3001975	Glucose [Mass/volume] in Serum or Plasma --1.5 hours post dose lactose PO	6	NULL	270	0	DIAB
192380	Failed attempted abortion without complication	1	NULL	269	0	PCONF
318856	Neonatal respiratory arrest	1	NULL	265	0	POST
133028	Scalp injuries due to birth trauma	1	NULL	263	14	POST
40378260	Laparoscopic approach	389		0	389	ECT_SURG2
436529	Hemorrhage of newborn	1	NULL	262	13	POST
193273	Obstructed labor caused by bony pelvis with antenatal problem	1	NULL	261	0	LDEL
2110084	Incision and drainage of vaginal hematoma; obstetrical/postpartum	4	NULL	260	0	POST
440162	Congenital or acquired abnormality of vulva complicating antenatal care - baby not yet delivered	1	NULL	259	1	PCOMP
433604	Transient neonatal disorder of coagulation	1	NULL	259	0	POST
433832	Obstetric blood-clot pulmonary embolism	1	NULL	257	1	POST
72378	Outlet pelvic contraction with antenatal problem	1	NULL	257	0	PCOMP
195317	Incomplete spontaneous abortion with genital tract or pelvic infection	1	NULL	1309	2	SA
437061	Retracted nipple in pregnancy, the puerperium or lactation	1	NULL	252	19	POST
2110340	Unlisted fetal invasive procedure, including ultrasound guidance	4	NULL	252	0	PCOMP
4143293	Superficial thrombophlebitis in the puerperium	1	NULL	251	10	POST
2110285	Fetal scalp blood sampling	4	NULL	251	0	OTEST
444374	Persistent occipitoposterior position	1	NULL	251	0	PCOMP
2101809	Anesthesia for cesarean hysterectomy without any labor analgesia/anesthesia care	4	NULL	250	0	LDEL
4214186	Gestational trophoblastic disease	1	NULL	248	73	TRO
81923	Hydrocephalic disproportion with antenatal problem	1	NULL	245	0	PCOMP
200472	Obstetric high vaginal laceration with postnatal problem	1	NULL	244	0	POST
317669	Cardiac arrest in fetus OR newborn	1	NULL	241	0	POST
440466	Quadruplet pregnancy with antenatal problem	1	NULL	239	0	PCONF
78218	Obstetric breast abscess with antenatal complication	1	NULL	238	0	PCOMP
435883	Prolapse of cord with antenatal problem	1	NULL	238	0	PCOMP
201091	Disproportion - major pelvic abnormality	1	NULL	237	2	PCOMP
442594	Quadruplet pregnancy	1	NULL	235	6	PCONF
137099	Neonatal thyrotoxicosis	1	NULL	235	5	POST
434745	Fetus OR newborn affected by maternal nutritional disorder	1	D	234	0	POST
138207	Thyroid dysfunction in the puerperium - baby delivered during current episode of care	1	NULL	233	0	DELIV
74433	Obstetric breast abscess - delivered	1	NULL	231	6	DELIV
2110324	Cesarean delivery only, following attempted vaginal delivery after previous cesarean delivery; including postpartum care	4	NULL	231	0	POST
192979	High vaginal obstetrical laceration	1	NULL	227	50	POST
201366	Fetal-maternal hemorrhage	1	NULL	226	4	PCOMP
440793	Deliveries by breech extraction	1	NULL	223	0	DELIV
2212391	Hemoglobin; F (fetal), qualitative	4	NULL	222	0	OTEST
2211782	Ultrasonic guidance for intrauterine fetal transfusion or cordocentesis, imaging supervision and interpretation	4	NULL	222	0	PCOMP
4030415	Illegitimate pregnancy, life event	1	NULL	219	24	PCONF
3035904	Lecithin/Sphingomyelin [Ratio] in Amniotic fluid	6	NULL	219	0	AMNIO
436171	Syphilis in mother complicating pregnancy, childbirth AND/OR puerperium	1	NULL	219	0	POST
4321386	Cervical cerclage suture present	1	NULL	215	6	PCOMP
197930	Renal hypertension complicating pregnancy, childbirth and the puerperium	1	NULL	214	4	POST
436220	Fetus OR newborn affected by chronic maternal respiratory disease	1	NULL	211	0	POST
2212439	Fetal lung maturity assessment; lamellar body density	4	NULL	209	0	OTEST
432371	Metabolic disorder following molar AND/OR ectopic pregnancy	1	NULL	209	0	POST
442053	Obstetric blood-clot pulmonary embolism - delivered	1	NULL	209	0	DELIV
198216	Retroverted incarcerated gravid uterus - delivered	1	NULL	209	0	DELIV
2101804	Anesthesia for external cephalic version procedure	4	NULL	208	0	OTEST
193535	Fetal-maternal hemorrhage - delivered	1	NULL	207	0	DELIV
2004830	Repair of current obstetric laceration of corpus uteri	3	NULL	205	0	POST
441128	Post-term infant, not heavy-for-dates	1	NULL	203	0	POSTT
439095	Superficial thrombophlebitis in pregnancy and the puerperium - delivered with postnatal complication	1	NULL	201	2	DELIV
3017439	Surfactant/Albumin [Mass ratio] in Amniotic fluid	6	NULL	193	0	AMNIO
3046979	Alpha-1-Fetoprotein [Multiple of the median] adjusted for weight in Serum or Plasma	6	NULL	192	0	AFP
133024	Tetanus neonatorum	1	NULL	192	0	POST
440453	Incomplete legal abortion with delayed or excessive haemorrhage	1	NULL	501	1	SA
252442	Neonatal aspiration of blood	1	NULL	190	5	POST
2110288	Transabdominal amnioinfusion, including ultrasound guidance	4	NULL	189	0	PCOMP
134414	Pre-eclampsia or eclampsia with pre-existing hypertension - delivered with postnatal complication	1	NULL	189	0	POST
4059478	EDC - Expected date of confinement	1	NULL	0	29808	AGP
198816	Rupture of uterus before labour - delivered	1	NULL	188	0	DELIV
434167	Newborn cold injury syndrome	1	NULL	188	0	POST
3008406	Insulin [Mass/volume] in Serum or Plasma --4 hours post 75 g glucose PO	6	NULL	187	0	DIAB
4167493	Pregnancy-induced hypertension	1	NULL	186	1602	PCOMP
438489	Antepartum hemorrhage associated with coagulation defect	1	NULL	186	0	PCOMP
433869	Congenital rubella syndrome	1	NULL	185	45	POST
198495	Fourth degree perineal laceration	1	NULL	184	107	POST
313833	Puerperal cerebrovascular disorder with postnatal complication	1	NULL	184	0	POST
4143292	Varicose veins of legs in the puerperium	1	NULL	181	1	POST
3009397	Glucose [Mass/volume] in Serum or Plasma --4th specimen post XXX challenge	6	NULL	181	0	DIAB
435606	Maternal syphilis during pregnancy - baby delivered	1	NULL	179	0	DELIV
3002666	Glucose [Mass/volume] in Serum or Plasma --baseline	6	NULL	178	0	DIAB
2004724	Other partial breech extraction	3	NULL	177	0	LDEL
440476	Prolapse of cord	1	NULL	176	47	DELIV
440166	Cervical incompetence with postnatal complication	1	NULL	176	0	POST
3004943	Alpha-1-Fetoprotein [Multiple of the median] in Amniotic fluid	6	NULL	175	0	POST
77662	Immune hydrops fetalis	1	NULL	174	20	PCOMP
433589	Neonatal aspiration of amniotic fluid	1	NULL	174	0	POST
439880	Late vomiting of pregnancy	1	NULL	171	14	PCOMP
437618	Incomplete inevitable miscarriage complicated by genital tract and pelvic infection	1	NULL	161	1	SA
2004749	Internal and combined version without extraction	3	NULL	168	0	LDEL
443242	Varicose veins of perineum and vulva in pregnancy and the puerperium	1	NULL	166	133	POST
442083	Obstetric laceration of cervix with postnatal problem	1	NULL	166	0	POST
437681	Kernicterus due to isoimmunization	1	NULL	163	6	POST
436768	Amniotic fluid pulmonary embolism with antenatal complication	1	NULL	163	0	PCOMP
75608	Shoulder dystocia with antenatal problem	1	NULL	161	3	PCOMP
2110326	Treatment of missed abortion, completed surgically; first trimester	4	NULL	66991	0	SA
442079	Obstetric damage to pelvic joints and ligaments with postnatal problem	1	NULL	161	1	POST
192387	Obstetric perineal wound disruption - delivered with postnatal complication	1	NULL	160	2	POST
442300	Thyroid disease in mother complicating pregnancy, childbirth AND/OR puerperium	1	NULL	159	0	POST
3019876	Glucose [Mass/volume] in Serum or Plasma --2 hours post dose lactose PO	6	NULL	156	0	DIAB
315884	Vascular lesions of cord with antenatal problem	1	NULL	154	0	PCOMP
442529	Cranial nerve injury due to birth trauma	1	NULL	153	1	POST
2100998	Anesthesia for intraperitoneal procedures in lower abdomen including laparoscopy; amniocentesis	4	NULL	153	0	AMNIO
4060672	Fetus with drug damage	1	NULL	153	0	PCOMP
2212210	Amniotic fluid scan (spectrophotometric)	4	NULL	152	0	AMNIO
2101811	Anesthesia for incomplete or missed abortion procedures	4	NULL	63602	0	SA
443054	Maternal gonorrhoea during pregnancy, childbirth and the puerperium	1	NULL	150	1	POST
2110305	Cerclage of cervix, during pregnancy; abdominal	4	NULL	150	0	PCOMP
438214	Vulval and/or perineal haematoma during delivery with postnatal problem	1	NULL	150	0	POST
442440	Obstructed labor caused by pelvic soft tissues with antenatal problem	1	NULL	150	0	LDEL
3036988	Choriogonadotropin.intact [Units/volume] in Serum or Plasma	6	NULL	149	0	HCG
433548	Cracked nipple associated with childbirth	1	NULL	145	0	POST
3026145	Insulin [Units/volume] in Serum or Plasma --2 hours post 75 g glucose PO	6	NULL	144	0	DIAB
4059763	Disproportion - major pelvic abnormality with antenatal problem	1	NULL	143	0	PCOMP
444244	Infection of nipple, associated with childbirth	1	NULL	143	0	POST
442419	Puerperal cerebrovascular disorder - delivered	1	NULL	142	0	DELIV
442271	Shock following molar AND/OR ectopic pregnancy	1	NULL	142	0	POST
438206	Maternal rubella during pregnancy - baby delivered	1	NULL	141	0	DELIV
436176	Spontaneous abortion without complication	1	NULL	55771	0	SA
4175637	Premature pregnancy delivered	1	NULL	75320	0	PREM
2110306	Hysterorrhaphy of ruptured uterus	4	NULL	138	0	?
435616	Amniotic fluid embolism	1	NULL	135	8	PCOMP
442421	Cord tangled with compression with antenatal problem	1	NULL	135	0	PCOMP
439328	Incomplete legal abortion with no mention of complication	1	D	48849	0	SA
442294	Obstetrical pulmonary complication of anesthesia AND/OR sedation	1	NULL	133	0	POST
79896	Inlet pelvic contraction with antenatal problem	1	NULL	133	0	PCOMP
437622	Failure of induction of labour by surgical AND/OR other instrumental method	1	NULL	132	9	LDEL
2110325	Treatment of incomplete abortion, any trimester, completed surgically	4	NULL	23957	0	SA
314107	Obstetrical cardiac complication of anesthesia AND/OR sedation	1	NULL	131	0	POST
42742390	Car seat/bed testing for airway integrity, neonate, with continual nursing observation and continuous recording of pulse oximetry, heart rate and respiratory rate, with interpretation and report; 60 minutes	4	NULL	130	0	POST
443695	Foetal death from asphyxia AND/OR anoxia during labour	1	NULL	130	0	SB
435031	Postnatal deep vein thrombosis - delivered with postnatal complication	1	NULL	130	0	DELIV
2110331	Induced abortion, by one or more intra-amniotic injections (amniocentesis-injections), including hospital admission and visits, delivery of fetus and secundines	4	NULL	128	0	AB
436747	Legal abortion without complication	1	NULL	22766	0	SA
194707	Congenital abnormality of uterus - baby delivered with postpartum complication	1	NULL	126	0	DELIV
4064177	Fetus with drug damage - delivered	1	NULL	126	0	DELIV
436477	Abnormal products of conception	1	NULL	18334	0	SA
2514572	Subsequent intensive care, per day, for the evaluation and management of the recovering infant (present body weight of 2501-5000 grams)	4	NULL	20472	0	PREM
75015	Multiple gestation with one OR more fetal malpresentations	1	NULL	124	0	PCOMP
433828	Cord tangled or knotted with compression	1	NULL	123	3	PCOMP
3022285	Glucose [Mass/volume] in Serum or Plasma --6 hours post 75 g glucose PO	6	NULL	123	0	DIAB
4143204	Foetus with viral damage via mother	1	NULL	123	0	PCOMP
440454	Abortion without complication	1	D	12680	0	SA
4318553	Respiratory tract haemorrhage of the newborn	1	NULL	121	0	POST
192694	Obstructed labour caused by pelvic soft tissues	1	NULL	121	0	LDEL
138811	Eclampsia - delivered with postnatal complication	1	NULL	120	2	POST
3025866	Glucose [Mass/volume] in Serum or Plasma --post 50 g glucose	6	NULL	119	0	DIAB
195025	Obstetric shock - delivered with postnatal problem	1	NULL	119	0	DELIV
4328870	Puerperal endometritis	1	NULL	116	799	POST
438481	Quadruplet pregnancy - delivered	1	NULL	116	0	DELIV
435879	Congenital or acquired abnormality of vulva - baby delivered with postpartum complication	1	NULL	115	0	DELIV
444245	Hydrocephalic fetus causing disproportion	1	D	115	0	PCOMP
73538	Hydrocephalic disproportion - delivered	1	NULL	112	0	DELIV
2004526	Aspiration curettage following delivery or abortion	3	NULL	12619	0	SA
3017118	Insulin [Mass/volume] in Serum or Plasma --5 hours post 75 g glucose PO	6	NULL	111	0	DIAB
2101016	Neuraxial analgesia/anesthesia for labor ending in a cesarean delivery (includes any repeat subarachnoid needle placement and drug injection and/or any necessary replacement of an epidural catheter during labor)	4	D	111	0	DELIV
199089	Laceration of cervix - obstetric	1	NULL	110	30	POST
3033462	Insulin [Units/volume] in Serum or Plasma --1 hour post 75 g glucose PO	6	NULL	110	0	DIAB
432429	Fetus OR newborn affected by anti-infective agent transmitted via placenta AND/OR breast milk	1	NULL	110	0	POST
2004823	Correction of fetal defect	3	NULL	109	0	PCOMP
440481	Cracked nipple in pregnancy, the puerperium or lactation - delivered with postnatal complication	1	NULL	107	0	POST
2004426	Hysterotomy	3	NULL	106	0	?
2721146	INDUCED ABORTION, 17 TO 24 WEEKS	5	NULL	105	0	AB
434413	Incomplete spontaneous abortion with complication	1	NULL	3699	0	SA
196764	Post-delivery acute renal failure - delivered with postnatal problem	1	NULL	105	0	POST
80478	Engorgement of breasts associated with childbirth	1	NULL	104	0	POST
4101844	Twin birth	1	NULL	103	1176	DELIV
441926	Obstetric nipple infection with antenatal complication	1	NULL	103	0	PCOMP
433314	Transitory neonatal endocrine AND/OR metabolic disorder	1	NULL	102	0	POST
194106	Rupture of uterus during AND/OR after labor	1	NULL	101	24	LDEL
434094	Spontaneous abortion with complication	1	NULL	3594	0	SA
4064174	Fetus with viral damage via mother - delivered	1	NULL	100	0	DELIV
440777	Embolism following molar AND/OR ectopic pregnancy	1	NULL	99	0	POST
442055	Obstetric air pulmonary embolism	1	NULL	98	1
3039211	Alpha-1-fetoprotein.tumor marker [Moles/volume] in Serum or Plasma	6	NULL	98	0
442921	Drug dependence in the puerperium - baby delivered during previous episode of care	1	NULL	98	0
81400	Neonatal myasthenia gravis	1	NULL	97	1
441921	Complete inevitable miscarriage complicated by genital tract and pelvic infection	1	NULL	97	0
2110290	Fetal fluid drainage (eg, vesicocentesis, thoracocentesis, paracentesis), including ultrasound guidance	4	NULL	96	0
4071609	Other fetal and newborn respiratory conditions	1	D	96	0
196754	Complete legal abortion with genital tract or pelvic infection	1	NULL	95	2
2101829	Initial prenatal care visit (report at first prenatal encounter with health care professional providing obstetrical care. Report also date of visit and, in a separate field, the date of the last menstrual period - LMP)2	4	NULL	95	0
2004851	Immediate postpartum manual replacement of inverted uterus	3	NULL	95	0
4164218	Rubella in pregnancy	1	NULL	95	0
201356	Congenital OR acquired abnormality of vulva affecting pregnancy	1	NULL	94	0
442171	Vasa previa	1	NULL	93	8
77056	Failure of lactation - delivered	1	NULL	93	0
435330	Varicose veins of legs in pregnancy and the puerperium - delivered with postnatal complication	1	NULL	93	0
444269	Shock during AND/OR following labor AND/OR delivery	1	NULL	91	4
2004783	Other operations to assist delivery	3	NULL	90	0
78494	Obstetric breast abscess - delivered with postnatal complication	1	NULL	90	0
435886	Maternal distress	1	NULL	89	65
198260	Perinatal adrenal haemorrhage	1	NULL	87	4
2004731	Other specified instrumental delivery	3	NULL	87	0
434112	Obstetric blood-clot pulmonary embolism - delivered with postnatal complication	1	NULL	87	0
374430	Obstetrical central nervous system complication of anesthesia AND/OR sedation	1	NULL	86	0
435000	Complete spontaneous abortion with metabolic disorder	1	NULL	86	0
435607	Cervical incompetence - delivered with postnatal complication	1	NULL	86	0
316494	Cerebrovascular disorder in the puerperium	1	NULL	85	8
2108121	Exchange transfusion, blood; newborn	4	NULL	85	0
438562	Fetus or neonate affected by placental or breast transfer of anticonvulsant	1	NULL	83	1
3003667	Glucose [Presence] in Urine by Test strip --1.5 hours post 75 g glucose PO	6	NULL	83	0
435322	Maternal tuberculosis during pregnancy - baby not yet delivered	1	NULL	83	0
3033544	Somatotropin [Mass/volume] in Serum or Plasma --pre 1 g/kg glucose PO	6	NULL	82	0
2004787	Extraperitoneal cesarean section	3	NULL	82	0
436766	Varicose veins of perineum and vulva in pregnancy and the puerperium - delivered with postnatal complication	1	NULL	81	0
441640	Maternal gonorrhoea during pregnancy - baby delivered	1	NULL	80	0
315881	Vascular lesion of cord	1	NULL	77	20
3002934	Glucose [Presence] in Urine by Test strip --4 hours post 75 g glucose PO	6	NULL	77	0
437045	Incomplete spontaneous abortion with embolism	1	NULL	77	0
435869	Illegally induced abortion	1	NULL	75	8
4235812	Septic thrombophlebitis	1	NULL	75	0
443324	Papyraceous fetus - delivered	1	NULL	74	1
2004810	Fetal blood sampling and biopsy	3	NULL	74	0
198215	Renal hypertension complicating pregnancy, childbirth and the puerperium with postnatal complication	1	NULL	74	0
439400	Illegal abortion complicated by genital-pelvic infection	1	NULL	74	0
3004209	Glucose [Mass/volume] in Serum or Plasma --1 hour post 50 g lactose PO	6	NULL	72	0
2004804	Intra-amniotic injection for abortion	3	NULL	72	0
193532	Incomplete legal abortion with genital tract or pelvic infection	1	NULL	72	0
4028640	Bicornuate uterus in pregnancy, childbirth and the puerperium	1	NULL	71	146	POST
442085	Rupture of uterus before labor with antenatal problem	1	NULL	71	0
2004808	Amnioscopy	3	NULL	70	0
437946	Short cord with antenatal problem	1	NULL	70	0
2110276	Gamete, zygote, or embryo intrafallopian transfer, any method	4	NULL	69	0	OVUL
434715	Cracked nipple in pregnancy, the puerperium or lactation - delivered	1	NULL	68	4
2110297	Surgical treatment of ectopic pregnancy; interstitial, uterine pregnancy with partial resection of uterus	4	NULL	68	0
197042	Peripheral neuritis in pregnancy - delivered	1	NULL	68	0
3011305	Lecithin/Sphingomyelin [Mass ratio] in Amniotic fluid	6	NULL	67	0
77347	Suppressed lactation - delivered	1	NULL	67	0
200151	Peripheral neuritis in pregnancy - delivered with postnatal complication	1	NULL	67	0
436820	Late anemia due to isoimmunization	1	NULL	66	0
437920	Spontaneous abortion complicated by genital-pelvic infection	1	NULL	3389	0	SA
432689	Incomplete spontaneous abortion with metabolic disorder	1	NULL	65	0
441365	Retracted nipple in pregnancy, the puerperium or lactation with antenatal complication	1	NULL	63	1
195328	Rupture of uterus before onset of labor	1	NULL	63	0
3036671	Fasting glucose [Mass/volume] in Capillary blood	6	NULL	62	0
2110298	Surgical treatment of ectopic pregnancy; cervical, with evacuation	4	NULL	62	0
436749	Gonorrhoea in mother complicating pregnancy, childbirth AND/OR puerperium	1	NULL	62	0
3031469	Cytomegalovirus DNA [Presence] in Amniotic fluid by Probe and target amplification method	6	NULL	61	0
442054	Amniotic fluid pulmonary embolism - delivered	1	NULL	61	0
2004848	Evacuation of obstetrical incisional hematoma of perineum	3	NULL	60	0
442255	Intestinal obstruction by inspissated milk in newborn	1	NULL	60	0
3018663	Hemoglobin F/Hemoglobin.total in Amniotic fluid	6	NULL	59	0
441915	Illegal abortion without complication	1	NULL	59	0
192980	Placental polyp	1	NULL	58	4
3005478	Glucose [Mass/time] in 24 hour Urine	6	NULL	58	0
3002376	Glucose [Presence] in Urine by Test strip --5 hours post 75 g glucose PO	6	NULL	57	0
4064559	Delayed delivery second twin - delivered	1	NULL	57	0
3025335	Insulin [Units/volume] in Serum or Plasma --30 minutes post 75 g glucose PO	6	NULL	56	0
436218	Fetus OR newborn affected by hallucinogenic agent transmitted via placenta AND/OR breast milk	1	NULL	56	0
442549	Retracted nipple associated with childbirth	1	NULL	56	0
443245	Vulval and/or perineal haematoma during delivery	1	NULL	55	26
444077	Legally induced abortion - TOP	1	NULL	55	4045	AB
3016427	Glucose [Mass/volume] in Peritoneal dialysis fluid --5th specimen	6	NULL	55	0
438226	Short cord	1	NULL	55	0
3038388	Glucose [Mass/volume] in Serum or Plasma --3rd specimen post dose lactose	6	NULL	54	0
3025658	Glucose [Mass/volume] in Serum or Plasma --6th specimen post dose lactose	6	NULL	53	0
3041186	Glucose [Mass/volume] in Serum or Plasma --2nd specimen post dose lactose	6	NULL	53	0
4060421	Other medical condition during pregnancy, childbirth and the puerperium	1	D	53	0
3007034	Glucose [Mass/volume] in 24 hour Urine	6	NULL	52	0
3041884	Glucose [Mass/volume] in Serum or Plasma --1st specimen post dose lactose	6	NULL	52	0
2721183	MATERNAL SERUM QUADRUPLE MARKER SCREEN INCLUDING ALPHA-FETOPROTEIN (AFP), ESTRIOL, HUMAN CHORIONIC GONADOTROPIN (HCG) AND INHIBIN A	5	NULL	52	0
2721174	FETOSCOPIC LASER THERAPY FOR TREATMENT OF TWIN-TO-TWIN TRANSFUSION SYNDROME	5	NULL	51	0
2004825	Fetal pulse oximetry	3	NULL	51	0
200455	Failed attempted abortion complicated by delayed AND/OR excessive hemorrhage	1	NULL	51	0
434102	Abortion complicated by metabolic disorder	1	D	51	0
436474	Legal abortion complicated by metabolic disorder	1	NULL	50	0
74422	Outlet contraction of pelvis	1	NULL	49	1
4064579	Obstetric inversion of uterus with postnatal problem	1	NULL	49	0
193259	Failed attempted abortion complicated by damage to pelvic organs AND/OR tissues	1	NULL	48	0
194704	Spontaneous abortion complicated by embolism	1	NULL	48	0
434416	Tuberculosis in mother complicating pregnancy, childbirth AND/OR puerperium	1	NULL	47	1
3003773	Glucose [Mass/volume] in Urine --6 hours post 100 g glucose PO	6	NULL	47	0
441631	Incomplete spontaneous abortion with shock	1	NULL	47	0
193820	Spontaneous abortion complicated by renal failure	1	NULL	47	0
74706	Failed attempted abortion complicated by genital-pelvic infection	1	NULL	47	0
436742	Complete spontaneous abortion with renal failure	1	NULL	46	0
433812	Tuberculosis in pregnancy, childbirth and the puerperium - delivered	1	NULL	46	0
436169	Illegal abortion with complication	1	NULL	46	0
196746	Spontaneous abortion complicated by shock	1	NULL	46	0
73526	Asymptomatic bacteriuria in pregnancy - delivered with postnatal complication	1	NULL	45	1
3024209	Toxoplasma gondii DNA [Presence] in Amniotic fluid by Probe and target amplification method	6	NULL	45	0
2110341	Unlisted laparoscopy procedure, maternity care and delivery	4	NULL	45	0
2004727	Forceps application to aftercoming head	3	NULL	44	0
2004806	Intrauterine transfusion	3	NULL	43	0
192971	Pelvic soft tissue abnormality in pregnancy, childbirth and the puerperium - delivered with postnatal complication	1	NULL	43	0
3013219	Glucose [Mass/volume] in Serum or Plasma --5th specimen post XXX challenge	6	NULL	42	0
3037292	Glucose-6-Phosphate dehydrogenase [Presence] in Red Blood Cells	6	NULL	42	0
80159	Prolapsed arm with antenatal problem	1	NULL	42	0
3032989	Alpha-1-Fetoprotein multiple of the median cutoff in Serum or Plasma	6	NULL	41	0
441127	Fetus OR newborn affected by medicinal agents transmitted via placenta AND/OR breast milk	1	NULL	41	0
4062567	Asymptomatic bacteriuria in pregnancy with postnatal complication	1	NULL	41	0
3011161	Glucose [Mass/volume] in Serum or Plasma --4 hours post dose glucose	6	NULL	40	0
201912	Renal hypertension complicating pregnancy, childbirth and the puerperium - delivered with postnatal complication	1	NULL	40	0
196765	Uterine inversion	1	NULL	39	7
2004709	High forceps operation with episiotomy	3	NULL	39	0
439688	Incomplete spontaneous abortion with renal failure	1	NULL	39	0
442914	Drug dependence in the puerperium - baby delivered	1	NULL	39	0
4129551	Fetus with suspected rubella damage via mother	1	NULL	39	0
437062	Cracked nipple in pregnancy, the puerperium or lactation with antenatal complication	1	NULL	39	0
441911	Complete legal abortion with damage to pelvic organs or tissues	1	NULL	39	0
4063692	Placental polyp with postnatal complication	1	NULL	39	0
3027590	Insulin [Units/volume] in Serum or Plasma --3 hours post 75 g glucose PO	6	NULL	38	0
3042443	Glucose [Mass/volume] in Serum or Plasma --pre XXX challenge	6	NULL	38	0
4030872	Hyperemesis of pregnancy	1	NULL	36	29423	PCOMP
3019561	Hemoglobin F [Presence] in Amniotic fluid	6	NULL	36	0
441643	Maternal distress - delivered with postnatal problem	1	NULL	36	0
437055	Obstetric nipple infection - delivered with postnatal complication	1	NULL	36	0
78217	Inlet contraction of pelvis	1	NULL	35	4
2110289	Fetal umbilical cord occlusion, including ultrasound guidance	4	NULL	34	0
319090	Congenital cardiovascular disorder in the puerperium - baby delivered during previous episode of care	1	NULL	34	0
444048	Illegal abortion complicated by damage to pelvic organs AND/OR tissues	1	NULL	34	0
442418	Puerperal cerebrovascular disorder - delivered with postnatal complication	1	NULL	34	0
4052737	Compound presentation	1	NULL	33	9
3004376	Choriogonadotropin [Multiple of the median] in Serum or Plasma	6	NULL	33	0
3026522	Creatinine [Mass/volume] in Amniotic fluid	6	NULL	33	0
3009414	Glucose [Mass/volume] in Serum or Plasma --5 hours post dose glucose	6	NULL	33	0
3001978	Glucose [Mass/volume] in Synovial fluid	6	NULL	33	0
3023306	Glucose [Mass/volume] in Serum or Plasma --1.5 hours post dose glucose	6	NULL	33	0
2101815	Cesarean hysterectomy following neuraxial labor analgesia/anesthesia (List separately in addition to code for primary procedure)	4	NULL	33	0
2004791	Hysterotomy to terminate pregnancy	3	NULL	33	0
4047714	Foetus or neonate affected by other complication of labour or delivery	1	D	33	0
4143074	Antepartum hemorrhage, abruptio placentae and placenta previa	1	NULL	32	263	PCOMP
440477	Obstetric pyaemic and septic pulmonary embolism	1	NULL	32	1
199887	Illegal abortion complicated by delayed AND/OR excessive haemorrhage	1	NULL	32	0
3000940	Glucose [Mass/volume] in Serum or Plasma --4 hours post 75 g glucose PO	6	NULL	31	0
40766808	Cells analyzed [#] in Amniotic fluid by Molecular genetics method	6	NULL	30	0
40766811	Cells counted [#] in Amniotic fluid by Molecular genetics method	6	NULL	30	0
40766809	ISCN band level [#] in Amniotic fluid Qualitative by Molecular genetics method	6	NULL	30	0
40766810	Karyotype [Identifier] in Amniotic fluid Narrative	6	NULL	30	0
76769	Suppressed lactation - delivered with postnatal complication	1	NULL	30	0
444251	Rubella in mother complicating pregnancy, childbirth AND/OR puerperium	1	NULL	30	0
443017	Maternal tuberculosis in the puerperium - baby delivered during previous episode of care	1	NULL	30	0
438213	Delayed delivery of second twin, triplet etc	1	NULL	29	3
40766812	Colonies counted [#] in Amniotic fluid by Molecular genetics method	6	NULL	29	0
40766807	Cells karyotyped.total [#] in Amniotic fluid	6	NULL	29	0
3025070	Glucose [Mass/volume] in Serum or Plasma --2 hours post 50 g lactose PO	6	NULL	29	0
2101832	Postpartum care visit	4	NULL	29	0
2110295	Surgical treatment of ectopic pregnancy; abdominal pregnancy	4	NULL	29	0
2004710	Other high forceps operation	3	NULL	28	0
442096	Prolapsed arm presentation	1	NULL	27	2
3049837	Alpha-1-Fetoprotein interpretation [interpretation] in Serum or Plasma Narrative	6	NULL	27	0
197616	Retroverted incarcerated gravid uterus - delivered with postnatal complication	1	NULL	27	0
2004725	Total breech extraction with forceps to aftercoming head	3	NULL	26	0
80479	Failure of lactation - delivered with postnatal complication	1	NULL	26	0
195001	Abortion complicated by shock	1	D	26	0
441632	Complete spontaneous abortion with embolism	1	NULL	26	0
432388	Amniotic fluid pulmonary embolism - delivered with postnatal complication	1	NULL	25	0
438805	Complete spontaneous abortion with shock	1	NULL	25	0
4113849	Unspecified spontaneous abortion with other specified complication	1	D	24	0
442051	Obstetric air pulmonary embolism with antenatal complication	1	NULL	24	0
443329	Suppressed lactation with antenatal complication	1	NULL	24	0
442049	Obstetric air pulmonary embolism - delivered	1	NULL	23	0
195595	Legal abortion complicated by renal failure	1	NULL	23	0
442048	Obstetric pyemic and septic pulmonary embolism - delivered with postnatal complication	1	NULL	23	0
3050726	Alpha-1-Fetoprotein panel in Serum or Plasma	6	NULL	22	0
3027936	Glucose [Mass/volume] in Serum or Plasma --30 minutes post 50 g lactose PO	6	NULL	22	0
77059	Failure of lactation with antenatal complication	1	NULL	22	0
435324	Maternal malaria during pregnancy - baby not yet delivered	1	NULL	22	0
2004850	Surgical correction of inverted uterus	3	NULL	21	0
435017	Complete legal abortion with metabolic disorder	1	NULL	21	0
442916	Congenital cardiovascular disorder in the puerperium - baby delivered during current episode of care	1	NULL	21	0
2004767	Operations on fetus to facilitate delivery	3	NULL	20	0
443705	Illegal abortion complicated by metabolic disorder	1	NULL	20	0
442422	Locked twins - delivered	1	NULL	20	0
3023191	Choriogonadotropin.alpha subunit [Presence] in Serum or Plasma	6	NULL	19	0
3023511	Choriogonadotropin [Units/volume] in Urine	6	NULL	19	0
2004723	Partial breech extraction with forceps to aftercoming head	3	NULL	19	0
4087113	Slow fetal growth AND/OR fetal malnutrition	1	NULL	18	70
2110291	Fetal shunt placement, including ultrasound guidance	4	NULL	18	0
442346	Legal abortion complicated by embolism	1	NULL	18	0
443052	Maternal gonorrhea in the puerperium - baby delivered during previous episode of care	1	NULL	18	0
442353	Failed attempted abortion complicated by metabolic disorder	1	NULL	18	0
73582	Fetus OR newborn affected by maternal death	1	D	18	0
194098	Vaginal abnormality - baby delivered with postpartum complication	1	NULL	18	0
443213	SB - Stillbirth	1	NULL	17	1986	SB
3000483	Glucose [Mass/volume] in Blood	6	NULL	17	0
2004771	Incision of cervix to assist delivery	3	NULL	17	0
4251314	Laparoscopy	342		0	342	ECT_SURG2
40758321	Chromosome analysis.interphase [interpretation] in Amniotic fluid by Fluorescent in situ hybridization (FISH) Narrative	6	NULL	16	0
3008615	Choriogonadotropin.beta subunit [Units/volume] in Serum or Plasma by Immunoassay (EIA) 3rd IS	6	NULL	16	0
2004803	Other obstetric operations	3	NULL	15	0
40766801	Cells karyotyped.total [#] in Chorionic villus sample	6	NULL	14	0
3016941	Insulin [Mass/volume] in Serum or Plasma --6 hours post 75 g glucose PO	6	NULL	14	0
4064560	Delayed delivery second twin with antenatal problem	1	NULL	14	0
195600	Illegal abortion complicated by renal failure	1	NULL	14	0
4071584	Fetal malnutrition without mention of light for dates	1	D	14	0
40766803	ISCN band level [#] in Chorionic villus sample Qualitative by Molecular genetics method	6	NULL	13	0
3024047	Glucose [Mass/volume] in Serum or Plasma --3 hours post 50 g lactose PO	6	NULL	13	0
40766804	Karyotype [Identifier] in Chorionic villus sample Narrative	6	NULL	13	0
40766802	Cells analyzed [#] in Chorionic villus sample by Molecular genetics method	6	NULL	13	0
40766805	Cells counted [#] in Chorionic villus sample by Molecular genetics method	6	NULL	13	0
197047	Failed attempted abortion complicated by renal failure	1	NULL	13	0
4113048	Unspecified abortion with other specified complication	1	D	13	0
2101830	Prenatal flow sheet documented in medical record by first prenatal visit (documentation includes at minimum blood pressure, weight, urine protein, uterine size, fetal heart tones, and estimated date of delivery). Report also: date of visit and, in a separa	4	NULL	12	0
439380	Obstetric pyaemic and septic pulmonary embolism with antenatal complication	1	NULL	12	0
434705	Incomplete legal abortion with damage to pelvic organs or tissues	1	NULL	12	0
437948	Amniotic fluid pulmonary embolism with postnatal complication	1	NULL	12	0
72700	Locked twins with antenatal problem	1	NULL	12	0
442596	Illegal abortion complicated by shock	1	NULL	12	0
432690	Maternal malaria during pregnancy - baby delivered	1	NULL	12	0
42739500	Assisted oocyte fertilization, microtechnique (any method)	4	D	12	0	OVUL
4074427	Excision of ruptured ectopic tubal pregnancy	1	NULL	0	325	ECT_SURG1
2212437	Fetal lung maturity assessment; foam stability test	4	NULL	11	0
2004770	Replacement of prolapsed umbilical cord	3	NULL	11	0
437929	Incomplete illegal abortion with delayed or excessive haemorrhage	1	NULL	11	0
442050	Obstetric air pulmonary embolism with postnatal complication	1	NULL	11	0
3014625	Acetylcholinesterase [Presence] in Amniotic fluid	6	NULL	10	0
3034206	Rh immune globulin given [Volume]	6	NULL	10	0
2101013	Anesthesia for intraperitoneal procedures in lower abdomen including laparoscopy; cesarean section	4	D	10	0
193821	Illegal abortion complicated by embolism	1	NULL	10	0
434424	Malaria in mother complicating pregnancy, childbirth AND/OR puerperium	1	NULL	10	0
193258	Abortion complicated by embolism	1	D	10	0
3038624	Choriogonadotropin.tumor marker [Units/volume] in Serum or Plasma	6	NULL	9	0
2004763	Manually assisted delivery	3	NULL	9	0
439330	Incomplete legal abortion with shock	1	NULL	9	0
434095	Incomplete legal abortion with metabolic disorder	1	NULL	9	0
3017786	Bilirubin.total [Mass/volume] in Amniotic fluid by Spectrophotometry direct	6	NULL	8	0
3012805	Glucose [Mass/volume] in Serum or Plasma --30 minutes post 100 g glucose PO	6	NULL	8	0
2101598	Neuraxial analgesia/anesthesia for labor ending in a vaginal delivery (includes any repeat subarachnoid needle placement and drug injection and/or any necessary replacement of an epidural catheter during labor)	4	D	8	0
442420	Obstetric pyaemic and septic pulmonary embolism - delivered	1	NULL	8	0
442052	Obstetric air pulmonary embolism - delivered with postnatal complication	1	NULL	8	0
3020399	Glucose [Mass/volume] in Urine	6	NULL	7	2093256	DIAB
3015916	Alpha-1-Fetoprotein [Units/volume] in Serum or Plasma	6	NULL	7	0
3007097	Phosphatidylglycerol/Surfactant.total in Amniotic fluid	6	NULL	7	0
3046146	Glucose phosphate isomerase [Enzymatic activity/mass] in Red Blood Cells	6	NULL	7	0
3017841	Estriol (E3)/Creatinine [Mass ratio] in 24 hour Urine	6	NULL	7	0
3005096	Glucose [Mass/volume] in Serum or Plasma --2.5 hours post 75 g glucose PO	6	NULL	7	0
2110336	Induced abortion, by one or more vaginal suppositories (eg, prostaglandin) with or without cervical dilation (eg, laminaria), including hospital admission and visits, delivery of fetus and secundines; with hysterotomy (failed medical evacuation)	4	NULL	7	0
2004702	Forceps, vacuum, and breech delivery	3	NULL	7	0
4191809	Other procedures inducing or assisting delivery	3	NULL	7	0
3000788	Lamellar bodies [#/volume] in Amniotic fluid	6	NULL	6	0
3016521	Glucose [Mass/volume] in Urine --5 hours post 100 g glucose PO	6	NULL	6	0
3030260	Glucose [Presence] in Urine by Automated test strip	6	NULL	6	0
2721172	REPAIR OF SACROCOCCYGEAL TERATOMA IN THE FETUS, PROCEDURE PERFORMED IN UTERO	5	NULL	6	0
2721171	REPAIR, MYELOMENINGOCELE IN THE FETUS, PROCEDURE PERFORMED IN UTERO	5	NULL	6	0
2004705	Mid forceps operation	3	NULL	6	0
4113971	Unspecified legal abortion with other specified complication	1	D	6	0
443868	Failed attempted abortion complicated by embolism	1	NULL	6	0
444386	Interlocked twins	1	NULL	6	0
441629	Complete inevitable abortion complicated by embolism	1	NULL	6	0
435874	Maternal rubella in the puerperium - baby delivered during current episode of care	1	NULL	6	0
4267567	Partial salpingectomy	1	NULL	0	303	ECT_SURG1
40765155	Glucose/Insulin [Ratio] in Serum or Plasma	6	NULL	5	0
3046803	Herpes simplex virus 1 DNA [Presence] in Amniotic fluid by Probe and target amplification method	6	NULL	5	0
3046199	Herpes simplex virus 2 DNA [Presence] in Amniotic fluid by Probe and target amplification method	6	NULL	5	0
2721182	MATERNAL SERUM TRIPLE MARKER SCREEN INCLUDING ALPHA-FETOPROTEIN (AFP), ESTRIOL, AND HUMAN CHORIONIC GONADOTROPIN (HCG)	5	NULL	5	0
2101593	Anesthesia for vaginal procedures (including biopsy of labia, vagina, cervix or endometrium); vaginal delivery	4	D	5	0
4192036	Cesarean section and removal of fetus	3	NULL	5	0
2004831	Repair of other current obstetric laceration	3	NULL	5	0
2006861	Arteriography of placenta	3	NULL	5	0
2004744	Artificial rupture of membranes	3	NULL	5	0
439327	Complete legal abortion with embolism	1	NULL	5	0
435008	Complete legal abortion with renal failure	1	NULL	5	0
3028428	Insulin [Units/volume] in Serum or Plasma --4 hours post 75 g glucose PO	6	NULL	4	0
3015283	Glucose [Mass/volume] in Serum or Plasma --3.5 hours post 75 g glucose PO	6	NULL	4	0
40761515	Herpes simplex virus 1+2 DNA [Presence] in Amniotic fluid by Probe and target amplification method	6	NULL	4	0
2110333	Induced abortion, by one or more intra-amniotic injections (amniocentesis-injections), including hospital admission and visits, delivery of fetus and secundines; with hysterotomy (failed intra-amniotic injection)	4	NULL	4	0
2004807	Other intrauterine operations on fetus and amnion	3	NULL	4	0
2004768	Other operations assisting delivery	3	NULL	4	0
443019	Maternal syphilis in the puerperium - baby delivered during current episode of care	1	NULL	4	0
439331	Incomplete legal abortion with renal failure	1	NULL	4	0
439324	Incomplete illegal abortion with genital tract or pelvic infection	1	NULL	4	0
3023715	Insulin [Mass/volume] in Serum or Plasma --1 hour post 75 g glucose PO	6	NULL	3	0
3005834	Glucose [Moles/volume] in Serum or Plasma --2 hours post XXX challenge	6	NULL	3	0
3000781	Glucose [Mass/volume] in Serum or Plasma --4.5 hours post 75 g glucose PO	6	NULL	3	0
3002217	Glucose phosphate isomerase [Enzymatic activity/volume] in Red Blood Cells	6	NULL	3	0
3035502	Maternal cell contamination [Identifier] in Amniotic fluid Nominal	6	NULL	3	0
3022268	Glucose [Mass/volume] in Serum or Plasma --4 hours post 100 g glucose PO	6	NULL	3	0
3010794	Glucose [Mass/volume] in Serum or Plasma --5 hours post 100 g glucose PO	6	NULL	3	0
439321	Incomplete illegal abortion with metabolic disorder	1	NULL	3	0
201637	Failed attempted abortion complicated by shock	1	NULL	3	0
439322	Incomplete illegal abortion with renal failure	1	NULL	3	0
435871	Complete illegal abortion with renal failure	1	NULL	3	0
433276	Retracted nipple in pregnancy, the puerperium or lactation - delivered with postnatal complication	1	NULL	3	0
442090	Placental polyp - delivered with postnatal complication	1	NULL	3	0
443013	Maternal rubella in the puerperium - baby delivered during previous episode of care	1	NULL	3	0
434096	Complete illegal abortion with delayed or excessive haemorrhage	1	NULL	3	0
437934	Complete legal abortion with shock	1	NULL	2	1
3000404	Glucose [Mass/volume] in Serum or Plasma --1.5 hours post 50 g lactose PO	6	NULL	2	0
3028607	Glucose [Mass/volume] in Serum or Plasma --45 minutes post 50 g lactose PO	6	NULL	2	0
3026604	Glucose [Mass/volume] in Serum or Plasma --15 minutes post 50 g lactose PO	6	NULL	2	0
2721148	INDUCED ABORTION, 25 TO 28 WEEKS	5	NULL	2	0
2213201	Necropsy (autopsy), gross examination only; macerated stillborn	4	NULL	2	0
42742501	Selective head hypothermia, per day, in the neonate 28 days of age or younger	4	NULL	2	0
2213206	Necropsy (autopsy), gross and microscopic; stillborn or newborn with brain	4	NULL	2	0
2007012	Transillumination of newborn skull	3	NULL	2	0
2004782	Pubiotomy to assist delivery	3	NULL	2	0
2004722	Breech extraction	3	NULL	2	0
2004728	Vacuum extraction	3	NULL	2	0
2006756	X-ray of gravid uterus	3	NULL	2	0
2004790	Cesarean section of unspecified type	3	NULL	2	0
439318	Complete illegal abortion with metabolic disorder	1	NULL	2	0
436748	Incomplete inevitable abortion complicated by embolism	1	NULL	2	0
439329	Incomplete legal abortion with embolism	1	NULL	2	0
4073272	Salpingo-oophorectomy of remaining solitary fallopian tube and ovary	1	NULL	0	272	ECT_SURG1
4300368	Aspiration of ectopic pregnancy from fallopian tube	1	NULL	0	261	ECT_SURG1
3006511	Appearance of Amniotic fluid	6	NULL	1	1212	AMNIO
3030931	Glucose [Mass/volume] in Serum or Plasma --45 minutes post dose lactose PO	6	NULL	1	0
3035729	Glucose [Moles/volume] in Body fluid	6	NULL	1	0
3000017	Insulin [Mass/volume] in Serum or Plasma --30 minutes post 75 g glucose PO	6	NULL	1	0
3037936	Glucose [Mass/volume] in Urine --30 minutes post dose lactose PO	6	NULL	1	0
3020193	Glucose [Mass/volume] in Serum or Plasma --4 PM specimen	6	NULL	1	0
3036054	Phosphatidylcholine/Albumin [Mass ratio] in Amniotic fluid	6	NULL	1	0
3034165	Alpha-1-Fetoprotein [Mass/volume] in Body fluid	6	NULL	1	0
3020317	Glucose [Mass/volume] in Serum or Plasma --6th specimen post XXX challenge	6	NULL	1	0
3021580	Glucose [Mass/volume] in Serum or Plasma --7th specimen post XXX challenge	6	NULL	1	0
3030753	Glucose tolerance 3 hours gestational panel in Serum or Plasma	6	NULL	1	0
2721745	OBSTETRICAL TREATMENT/SERVICES, PRENATAL OR POSTPARTUM	5	NULL	1	0
2721149	INDUCED ABORTION, 29 TO 31 WEEKS	5	NULL	1	0
2110296	Surgical treatment of ectopic pregnancy; interstitial, uterine pregnancy requiring total hysterectomy	4	NULL	1	0
2004708	High forceps operation	3	NULL	1	0
2007465	Placental scan	3	NULL	1	0
439310	Illegal abortion complete	1	NULL	1	0
195870	Complete illegal abortion with genital tract or pelvic infection	1	NULL	1	0
438487	Incomplete illegal abortion with embolism	1	NULL	1	0
439320	Incomplete illegal abortion with shock	1	NULL	1	0
439316	Complete illegal abortion with embolism	1	NULL	1	0
439319	Complete illegal abortion with damage to pelvic organs or tissues	1	NULL	1	0
439323	Incomplete illegal abortion with damage to pelvic organs or tissues	1	NULL	1	0
4074426	Excision of ectopic ovarian pregnancy	1	NULL	0	133	ECT_SURG1
3040820	Glucose [Mass/volume] in Serum or Plasma --pre-meal	6	NULL	0	1334998	DIAB
40519557	[V]Other unwanted pregnancy	1	D	0	3349	PCONF
4058439	Last menstrual period -1st day	1	NULL	0	383072	LMP
40524802	[V]Pregnant state, incidental	1	D	0	2996	PCONF
4014291	Birth detail	1	NULL	0	324900	DELIV
40766616	Breast feeding PhenX	6	NULL	0	306156	POST
40767416	Was your pregnancy a live birth, stillbirth, miscarriage, abortion, or ectopic pregnancy PhenX	6	NULL	0	303846	LB	Live birth
40767416	Was your pregnancy a live birth, stillbirth, miscarriage, abortion, or ectopic pregnancy PhenX	6	NULL	0	303846	DELIV	Unknown
40767416	Was your pregnancy a live birth, stillbirth, miscarriage, abortion, or ectopic pregnancy PhenX	6	NULL	0	303846	POST	Stillborn
40767416	Was your pregnancy a live birth, stillbirth, miscarriage, abortion, or ectopic pregnancy PhenX	6	NULL	0	303846	POST	Live
40767416	Was your pregnancy a live birth, stillbirth, miscarriage, abortion, or ectopic pregnancy PhenX	6	NULL	0	303846	LB	Neonatal death
40767416	Was your pregnancy a live birth, stillbirth, miscarriage, abortion, or ectopic pregnancy PhenX	6	NULL	0	303846	SB	Intra-partum death
2110327	Treatment of missed abortion, completed surgically; second trimester	4	NULL	3352	0	SA
40767416	Was your pregnancy a live birth, stillbirth, miscarriage, abortion, or ectopic pregnancy PhenX	6	NULL	0	303846	SB	Still birth
40524805	[V]Unspecified pregnant state	1	D	0	171	PCONF
4307820	Accidental pregnancy	1	NULL	0	6380	PCONF
3048230	Gestational age in weeks	6	NULL	0	278887	GEST
3023791	Uterus Fundal height Tape measure	6	NULL	0	273758	PCONF
4055285	Urine pregnancy test	1	NULL	0	264365	UP
4297233	Maternal postnatal 6 week examination	1	NULL	0	243279	POST
4060252	Consultant unit booking	1	NULL	0	25081	AGP
4176966	Prenatal education	1	NULL	0	17736	AGP
4038945	O/E - fetal heart heard	1	NULL	0	11519	AGP
4061424	Antenatal care of primigravida	1	NULL	0	1536	PCONF
4297232	Postnatal maternal examination	1	NULL	0	210931	POST
4016475	Placenta normal O/E	1	NULL	0	10764	AGP
3003857	Fetal Gender US	6	NULL	0	178323	POST
4071507	Normal delivery procedure	1	NULL	0	172570	DELIV
4015149	Postnatal visit	1	NULL	0	167369	POST
40759177	Body weight - Reported --at birth	6	NULL	0	167279	POST
4012477	OGTT - Oral glucose tolerance test	1	NULL	0	161799	DIAB
4170305	Antenatal/postnatal care	1	NULL	0	160569	POST
4014433	Antenatal 28 week examination	1	NULL	0	7179	AGP
3016704	1 minute Apgar Score	6	NULL	0	151512	POST
3004221	5 minute Apgar Score	6	NULL	0	150716	POST
42739743	Anesthesia for abortion procedures	4	D	3304	0	SA
4038753	O/E - fundus 28-32 week size	1	NULL	0	7049	AGP
4015159	Consultant unit birth	1	NULL	0	6952	AGP
4039602	O/E - fundus 24-28 week size	1	NULL	0	6359	AGP
4014439	Infant feeding method	1	NULL	0	80589	POST
4038932	O/E - fundus 20-24 week size	1	NULL	0	3946	AGP
4311629	Impaired glucose tolerance	1	NULL	0	52595	DIAB
4038751	O/E - fundus 16-20 week size	1	NULL	0	3871	AGP
4147564	Antenatal care midwifery led	1	NULL	0	3199	AGP
4042751	Serum total HCG measurement	1	NULL	0	49905	HCG
4122728	Length of labour	1	NULL	0	49348	LDEL
40760833	Birth plurality of Pregnancy	6	NULL	0	25472	PCONF
4038935	O/E - fundus = term size	1	NULL	0	2592	AGP
3036844	Gestational age US composite estimate	6	NULL	0	39247	GEST
4015154	Postnatal examination normal	1	NULL	0	37269	POST
4139126	Braxton Hicks' contraction	1	NULL	0	1713	PCONF
4205240	Spontaneous vertex delivery	1	NULL	0	35074	DELIV
4055287	High sensitivity urine pregnancy test	1	NULL	0	32530	UP
40760193	Labor and delivery process	6	NULL	0	32182	DELIV
4047845	Antenatal education	1	NULL	0	2511	AGP
4075182	Elective caesarean delivery	1	NULL	0	28519	DELIV
4189205	Delivery by vacuum extraction	1	NULL	0	27149	DELIV
4038749	O/E - fundus 12-16 week size	1	NULL	0	2465	AGP
3030177	Glucose tolerance [interpretation] in Serum or Plasma Narrative	6	NULL	0	21526	DIAB
195594	Spontaneous abortion complicated by delayed AND/OR excessive hemorrhage	1	NULL	2985	0	SA
4041161	Serum pregnancy test (B-HCG)	1	NULL	0	20446	HCG
4012558	Patient ? pregnant	1	NULL	0	20197	?
4167089	Emergency caesarean section	1	NULL	0	20131	DELIV
4217975	Normal pregnancy	1	NULL	0	19081	PCONF
4061521	A/N - shared care	1	NULL	0	1941	AGP
4150640	Snuffles in newborn	1	NULL	0	17136	POST
4066112	Delivery by emergency cesarean section	1	NULL	0	16857	DELIV
4079835	Antenatal risk factors	1	NULL	0	16523	PCOMP
4145318	Outcome of delivery	1	NULL	0	16503	DELIV
4114637	FD - Forceps delivery	1	NULL	0	15272	DELIV
4014720	Normal birth	1	NULL	0	14362	DELIV
4016464	Apgar at 5 minutes	1	NULL	0	13087	POST
40485049	Maternal postnatal examination done	1	NULL	0	13000	POST
4014304	Apgar at 1 minute	1	NULL	0	12933	POST
4161944	Low cervical caesarean section	1	NULL	0	12707	DELIV
4305717	Midwife unit delivery booking	1	NULL	0	1732	AGP
4055426	Urine HCG titre	1	NULL	0	10869	HCG
77619	Low foetal movement	1	NULL	0	1560	AGP
4199931	Morning sickness	1	NULL	0	10435	PCOMP
4024659	Gestational diabetes	1	NULL	0	9662	PCOMP
4075187	Forceps cephalic delivery	1	NULL	0	9217	DELIV
4187201	Perinatal disorder	1	NULL	0	8867	POST
4075161	Elective lower segment caesarean section	1	NULL	0	8421	DELIV
4212260	Baby full term maturity	1	NULL	0	8099	FT
4210722	Serum free beta human chorionic gonadotropin level	1	NULL	0	7666	HCG
4195509	Serum free beta human chorionic gonadotropin multiple of median measurement	1	NULL	0	7446	HCG
4060255	Feeding intention - breast	1	NULL	0	1459	AGP
4039603	O/E - vertex presentation	1	NULL	0	1397	AGP
4140250	Obstetric monitoring	1	NULL	0	1337	AGP
40524819	[V]Postnatal care and examination	1	D	0	6696	POST
4014149	Antenatal 16 week examination	1	NULL	0	6692	GEST		16
4061457	Delivery by elective caesarean section	1	NULL	0	6456	DELIV
443929	Postpartum hemorrhage	1	NULL	0	6392	POST
4147941	Misc. antenatal data	1	NULL	0	1230	AGP
4015270	Birth of child	1	NULL	0	6129	DELIV
4015141	Antenatal 24 week examination	1	NULL	0	6050	GEST		24
4014738	Child examination - birth	1	NULL	0	5913	DELIV
4058246	Iron deficiency anemia of pregnancy	1	NULL	0	5766	PCOMP
4038755	O/E - fundus 34-36 week size	1	NULL	0	5746	PCOMP
4066111	Cesarean section - pregnancy at term	1	NULL	0	5678	FT
4014445	Postnatal examination minor problem found	1	NULL	0	5655	POST
4015298	Antenatal 34 week examination	1	NULL	0	5530	GEST		34
4038934	O/E - fundus 36-38 week size	1	NULL	0	5307	GEST		38
4015297	Antenatal 32 week examination	1	NULL	0	5301	GEST		32
4014152	Antenatal 38 week examination	1	NULL	0	5266	GEST		38
4014280	Postnatal - first day visit	1	NULL	0	5245	POST
43054893	Delivery location	6	NULL	0	203811	PCONF
4015299	Antenatal 36 week examination	1	NULL	0	5187	GEST		36
4055678	Glucose tolerance test normal	1	NULL	0	5029	DIAB
4207466	Antenatal blood tests	1	NULL	0	5000	OTEST
4187520	Weight - baby	1	NULL	0	4956	POST
4038754	O/E - fundus 32-34 week size	1	NULL	0	4800	GEST		34
4014281	Postnatal - fifth day visit	1	NULL	0	4644	POST
4014442	Postnatal - second day visit	1	NULL	0	4494	POST
4014443	Postnatal - fourth day visit	1	NULL	0	4472	POST
4015150	Postnatal - third day visit	1	NULL	0	4418	POST
4149783	Abdominal pain in pregnancy	1	NULL	0	4416	PCOMP
4191703	Antenatal HIV screening	1	NULL	0	4254	OTEST
4038756	O/E -fundus 38 weeks-term size	1	NULL	0	4204	FT
4014319	Antenatal blood group screening	1	NULL	0	4161	OTEST
3006722	Fetal Heart Activity US	6	NULL	0	286147	PCONF
4151029	Postnatal visit status	1	NULL	0	4118	POST
439348	Pregnancy complications	1	D	0	4094	PCOMP
4089029	Seen in postnatal clinic	1	NULL	0	4002	POST
4060247	A/N care: medical risk	1	NULL	0	1101	AGP
40485007	Maternal postnatal examination offered	1	NULL	0	3923	POST
4059987	A/N care: uncertain dates	1	NULL	0	1028	AGP
75605	Intrauterine death affecting management of mother	1	NULL	2908	0	SA
40394878	[X]Delivery	1	D	0	3858	DELIV
4015410	Postnatal care provider	1	NULL	0	3780	POST
40759953	Fetal Movement	6	NULL	0	286090	PCONF
4014151	Antenatal 30 week examination	1	NULL	0	3731	GEST		30
4015142	Antenatal 37 week examination	1	NULL	0	3532	GEST		37
4062356	Infant feeding education	1	NULL	0	3529	POST
4061471	Haemorrhoids in pregnancy and the puerperium	1	NULL	0	3445	POST
4145315	Fetal movements felt	1	NULL	0	3381	PCOMP
3000119	Fetal presentation US	6	NULL	0	257254	PCONF
4062133	Infection of obstetric surgical wound	1	NULL	0	3307	POST
4015300	Antenatal 39 week examination	1	NULL	0	3238	GEST		39
4038426	O/E - fetal movements felt	1	NULL	0	3235	PCOMP
4156955	Delivery place booked	1	NULL	0	986	AGP
4198892	Serum human chorionic gonadotropin multiple of median measurement	1	NULL	0	3141	HCG
4014150	Antenatal 20 week examination	1	NULL	0	3105	GEST		20
4061154	Antenatal amniocentesis	1	NULL	0	3086	AMNIO
4296686	Full postnatal examination	1	NULL	0	3065	POST
4061522	General practitioner unit delivery booking	1	NULL	0	4621	PCONF
4311671	Episiotomy	1	NULL	0	2994	DELIV
4015277	Birth head circumference	1	NULL	0	2902	DELIV
4066260	Galactorrhea in pregnancy and the puerperium	1	NULL	0	2834	POST
4014451	Home birth	1	NULL	0	2698	DELIV
4143646	Diagnostic amniocentesis	1	NULL	0	2648	AMNIO
4014292	Born - place delivered	1	NULL	0	2619	DELIV
4038418	O/E - fundal size = dates	1	NULL	0	924	AGP
4060104	Home delivery booked	1	NULL	0	916	AGP
4084439	Fetal heart monitoring	1	NULL	0	908	AGP
4015301	Antenatal 40 week examination	1	NULL	0	2464	GEST		40
4149370	Down screening - blood test	1	NULL	0	2433	OTEST
4152967	Laceration of perineum	1	NULL	0	2346	POST
4248954	Amniotomy at delivery	1	NULL	0	2186	DELIV
4152029	Childbirth examination - normal	1	NULL	0	2165	DELIV
4071485	Foetus or neonate affected by caesarean section	1	NULL	0	2158	POST
4080059	Admit obstetric emergency	1	NULL	0	2135	PCOMP
4070303	Estriol measurement, serum	1	NULL	0	2134	OTEST
4080067	Non-urgent obstetric admission	1	NULL	0	2104	PCOMP
4014434	Antenatal 35 week examination	1	NULL	0	2099	GEST		35
4079844	Foetal death	1	NULL	0	2076	SB
432682	Complete spontaneous abortion with delayed or excessive haemorrhage	1	NULL	2038	0	SA
4015296	Antenatal 12 weeks examination	1	NULL	0	1978	GEST		12
4079751	Iron supplement in pregnancy	1	NULL	0	1951	PCOMP
4038571	O/E - fetal heart 120-160	1	NULL	0	849	AGP
4078138	Baby normal at birth	1	NULL	0	1926	DELIV
4146482	Urinary tract infection complicating pregnancy	1	NULL	0	1912	PCOMP
4015412	Postnatal - seventh day visit	1	NULL	0	1843	POST
4306192	Cardiotochogram	1	NULL	0	1842	OTEST
4014719	Labour details	1	NULL	0	1810	LDEL
4063159	Subluxation of symphysis pubis in pregnancy, childbirth and the puerperium	1	NULL	0	1775	POST
441349	Legal abortion with complication	1	NULL	1041	0	SA
4014282	Postnatal - sixth day visit	1	NULL	0	1758	POST
4015294	Antenatal syphilis screening	1	NULL	0	1740	OTEST
4061437	A/N care from consultant	1	NULL	0	843	AGP
4210896	Length of gestation	1	NULL	0	5226	PCONF
4014156	P/N care from G.P.	1	NULL	0	1684	POST
4210721	Plasma free beta human chorionic gonadotropin level	1	NULL	0	1648	OTEST
4034145	Breech delivery	1	NULL	0	1647	DELIV
2514571	Subsequent intensive care, per day, for the evaluation and management of the recovering low birth weight infant (present body weight of 1500-2500 grams)	4	NULL	19217	0	PREM
4059050	Abdominal obstetric X-ray	1	NULL	0	1642	OTEST
40483251	Maternal postnatal examination not attended	1	NULL	0	1642	POST
4048607	Transient vaginal bleeding in newborn	1	NULL	0	1631	POST
4015152	Postnatal care less than 48 hours after birth	1	NULL	0	1622	POST
4014446	Postnatal data	1	NULL	0	1607	POST
4167905	Apgar normal	1	NULL	0	1590	POST
4028644	Biochemical pregnancy	1	NULL	1032	0	SA
4345685	Toxic erythema of newborn	1	NULL	0	1571	POST
4116804	Observation of head circumference	1	NULL	0	1570	POST
4061425	Antenatal care of 2nd pregnancy	1	NULL	0	821	AGP
4015151	Postnatal - tenth day visit	1	NULL	0	1556	POST
4038942	O/E - fetal movements	1	NULL	0	2705	PCONF
4171428	On examination - presenting part engaged	1	NULL	0	731	AGP
4082504	Pruritus gravidarum	1	NULL	0	1447	PCOMP
4061786	Antenatal care: gravida No.	1	NULL	0	713	AGP
4309364	Spontaneous onset of labour	1	NULL	0	1388	LDEL
4264738	Separation of symphysis pubis during delivery	1	NULL	0	1388	DELIV
4345684	Breastfeeding problem in the newborn	1	NULL	0	1362	POST
4084186	Antenatal exercises	1	NULL	0	707	AGP
4140071	Floppy infant syndrome	1	NULL	0	1334	POST
4150948	On examination - fetal presentation	1	NULL	0	1719	PCONF
4014452	GP unit birth	1	NULL	0	1326	DELIV
4032756	Labour Induction	1	NULL	0	1319	LDEL
4016064	Birth details not known	1	NULL	0	1318	DELIV
4015413	Postnatal - eighth day visit	1	NULL	0	1314	POST
4015415	Postnatal care greater than 48 hours after birth	1	NULL	0	1298	POST
4088084	Low forceps delivery	1	NULL	0	1256	DELIV
4015139	Antenatal blood group screening done	1	NULL	0	1256	OTEST
4148890	Pregnancy benefits	1	NULL	0	380	PCONF
4062357	Pregnancy smoking education	1	NULL	0	1239	?
4038941	O/E - presenting part free-5/5	1	NULL	0	690	AGP
4215564	Postnatal depression counselling	1	NULL	0	1180	POST
4061800	Intends to bottle feed	1	NULL	0	1155	?
4052314	Maternity allowance	1	NULL	0	1145	?
4071642	Repair of episiotomy	1	NULL	0	1135	POST
4015137	A/N syphilis screen-blood sent	1	NULL	0	1127	OTEST
4015293	Rubella screening - blood sent	1	NULL	0	1118	?
4190427	Antenatal clinic	1	NULL	0	659	AGP
4015414	Postnatal - ninth day visit	1	NULL	0	1087	POST
4039609	O/E - no fetal movements	1	NULL	0	635	AGP
4112954	Unspecified spontaneous abortion without mention of complication	1	D	927	0	SA
4047564	Routine antenatal care	1	NULL	847082	602	AGP
4041698	Laboratory blood sugar	1	NULL	0	946	DIAB
4214677	Total beta human chorionic gonadotrophin level	1	NULL	0	933	HCG
4061793	A/N care provider	1	NULL	0	596	AGP
4062361	Antenatal relaxation class	1	NULL	0	576	AGP
4120817	Sampling of chorionic villus	1	NULL	0	916	OTEST
4062362	Postnatal support group	1	NULL	0	914	POST
4260976	Seen in foetal medicine clinic	1	NULL	0	561	AGP
4003030	Retained placenta	1	NULL	0	868	POST
4118417	Anomalies of umbilicus	1	NULL	0	856	POST
4084521	Obstetric domiciliary visit done	1	NULL	0	555	AGP
4038943	O/E - fetal movemnt.diminished	1	NULL	0	527	AGP
4262288	Fetal RBC determination	1	NULL	0	833	OTEST
4038420	O/E - breech presentation	1	NULL	0	517	AGP
4173513	Neville-Barnes forceps delivery	1	NULL	0	816	LDEL
4028781	Infection - perineal wound	1	NULL	0	802	POST
4102318	Puerperal septicemia	1	NULL	0	790	POST
4125778	Premature/false labour	1	NULL	0	783	LDEL
4069969	Manual removal of placenta from delivered uterus	1	NULL	0	779	DELIV
4079843	Neonatal death	1	NULL	0	757	POST
4014465	Birth length	1	NULL	0	738	POST
40525253	[V]Unspecified antenatal screening	1	D	0	514	AGP
4128030	Birthing procedure	1	NULL	0	725	LDEL
4284028	Placenta previa	1	NULL	0	724	PCOMP
4015304	Fetus size equals dates	1	NULL	0	502	AGP
4340944	RICP	1	NULL	0	711	POST
4175225	On examination - presenting part free - not engaged	1	NULL	0	473	AGP
40479783	Child examination at birth with explicit context	1	NULL	0	702	POST
4285271	Human chorionic gonadotropin measurement	1	NULL	0	696	HCG
4061787	Antenatal care of 3rd pregnancy	1	NULL	0	462	AGP
4047718	Fetus or neonate affected by forceps delivery	1	NULL	0	664	POST
40517216	[V]Pregnancy examination and test	1	D	0	447	AGP
4063126	Pregnancy diet education	1	NULL	0	657	?
435318	Complete spontaneous abortion with genital tract or pelvic infection	1	NULL	749	0	SA
4015302	Antenatal 41 week examination	1	NULL	0	638	GEST		41
4128833	Estimated date of delivery from last period	1	NULL	0	427	AGP
4221399	Breast-feeding inhibitors causing neonatal jaundice	1	NULL	0	627	POST
4034153	Vulval obstetric varicose veins	1	NULL	0	613	POST
4016466	Apgar at 5 minutes = 9	1	NULL	0	606	POST
4060240	A/N care: recurrent aborter	1	NULL	0	387	AGP
4213387	Breech extraction	1	NULL	0	594	LDEL
4069972	Immediate repair of obstetric laceration	1	NULL	0	583	POST
4047719	Fetus or neonate affected by vacuum extraction delivery	1	NULL	0	582	POST
4038424	O/E - presentation engaged-1/5	1	NULL	0	374	AGP
4061802	Antenatal ultrasound scan status	1	NULL	0	94738	ULS
4015143	SRM - Spontaneous rupture of membranes	1	NULL	0	566	LDEL
4057149	Amniotic fluid examination	1	NULL	0	563	AMNIO
4063127	Pregnancy alcohol education	1	NULL	0	562	?
4039088	O/E - fetal heart not heard	1	NULL	0	373	AGP
4059988	A/N care: poor obstetric history	1	NULL	54226	360	AGP
40514773	[X]Infection of caesarean section wound following delivery	1	D	0	544	POST
4098631	Unconjugated oestriol measurement	1	NULL	0	542	OTEST
4075159	Labour operations	1	NULL	0	532	LDEL
4034094	Moderate proteinuric hypertension of pregnancy	1	NULL	0	531	PCOMP
4150421	Delivery place planned	1	NULL	0	329	AGP
42740403	Subsequent intensive care, per day, for the evaluation and management of the recovering low birth weight infant (present body weight of 1500-2500 grams) Infants with present body weight of 1500-2500 grams who are no longer critically ill continue to requir	4	D	18828	0	PREM
4038759	O/E - partial engagement - 3/5	1	NULL	0	321	AGP
4062557	False labor	1	NULL	0	514	LDEL
4061795	Delivery: no place booked	1	NULL	0	320	AGP
4071632	Water birth delivery	1	NULL	0	512	DELIV
443214	Gestational oedema	1	NULL	0	506	PCOMP
4063697	Obstetric breast infections	1	NULL	0	504	POST
4061433	A/N care: multiparous, older than 35 years	1	NULL	48956	303	AGP
4096535	Vaginal tear resulting from childbirth	1	NULL	0	497	POST
40406337	Stillbirth	1	D	0	485	SB
4047842	Pregnancy review	1	NULL	0	484	?
438211	Incomplete inevitable miscarriage complicated by delayed or excessive haemorrhage	1	NULL	704	0	SA
440776	Abortion with complication	1	D	612	0	SA
441644	Varicose veins of legs in pregnancy and the puerperium	1	NULL	0	473	POST
4060239	Antenatal care of multipara	1	NULL	0	299	AGP
40525252	[V]Other specified antenatal screening	1	D	0	472	OTEST
4194143	On examination - viable fetus	1	NULL	0	297	AGP
4091790	Labial tear	1	NULL	0	459	POST
4015144	Breastfeeding started	1	NULL	0	454	POST
4232703	Measurement of pregnancy associated plasma protein A concentration	1	NULL	0	449	OTEST
4060251	A/N care from G.P.	1	NULL	0	295	AGP
4034146	Postnatal vaginal discomfort	1	NULL	0	443	POST
4034650	Omphalitis	1	NULL	0	434	POST
4034100	Placental insufficiency	1	NULL	0	434	PCOMP
4061791	A/N care: late booker	1	NULL	0	277	AGP
4062574	Pregnancy-related glycosuria	1	NULL	0	417	PCOMP
4266683	Mid forceps delivery	1	NULL	0	414	DELIV
4092760	Sex of baby at delivery	1	NULL	0	408	DELIV
4152021	Ultrasound scan - obstetric	1	NULL	0	55304	ULS
439883	Legal abortion complicated by genital-pelvic infection	1	NULL	595	0	SA
439656	A/N care: grand multip	1	NULL	3041	269	AGP
4060625	Dating/booking US scan	1	NULL	0	11837	ULS
4059985	Pregnancy unplanned ? wanted	1	NULL	0	541	PCONF
40517217	[V]Pregnancy not (yet) confirmed	1	D	0	379	?
4061423	Pregnant - ? planned	1	NULL	0	165	PCONF
4038760	O/E - fetus very active	1	NULL	0	254	AGP
4064792	Drugs in pregnancy education	1	NULL	0	374	?
4038939	O/E - presenting part position	1	NULL	0	252	AGP
4198705	Jittery newborn	1	NULL	0	372	POST
4186424	Nuchal ultrasound scan	1	NULL	0	6338	NULS
4059982	Pregnant - blood test confirms	1	NULL	0	368	PCONF
4061686	Pregnant - on history	1	NULL	0	1410	PCONF
4047852	Cephalhaematoma due to birth trauma	1	NULL	0	365	POST
4062360	Maternity milk and vitamins education	1	NULL	0	364	?
4151412	Fetoplacental hormone measurement	1	NULL	0	350	OTEST
4058243	Diabetes mellitus during pregnancy, childbirth and the puerperium	1	NULL	0	350	POST
437614	Early onset of delivery	1	D	0	345	LDEL
4066354	Maternal care for intrauterine growth retardation	1	NULL	0	222	AGP
4296470	Perineal laceration involving labia	1	NULL	0	325	POST
4073428	Percutaneous sampling of chorionic villus	1	NULL	0	325	OTEST
4016476	Placenta incomplete	1	NULL	0	323	LDEL
4015431	Apgar at 1 minute = 9	1	NULL	0	321	POST
4038938	O/E -fetal presentation unsure	1	NULL	0	217	AGP
4038937	O/E - transverse lie	1	NULL	0	216	AGP
4154997	Amniotic fluid leaking	1	NULL	0	315	PCOMP
4260749	Breast fed at birth	1	NULL	0	304	POST
4334808	Fetal echocardiography	1	NULL	0	300	OTEST
4053583	Disorder of placenta	1	NULL	0	299	PCOMP
4060248	A/N care: primiparous, older than 30 years	1	NULL	0	212	AGP
4060241	A/N care: H/O stillbirth	1	NULL	0	202	AGP
4039608	O/E - presenting part free-4/5	1	NULL	0	200	AGP
4127241	Shirodkar cervical cerclage	1	NULL	0	294	PCOMP
4084217	Admit gynaecological emergency	116		0	116	ECT_SURG2
4203918	Teach postpartum care	1	NULL	0	284	POST
441925	Obstetric nipple infection	1	NULL	0	284	POST
4014453	2nd stage of labor length	1	NULL	0	283	LDEL
4072420	Dilation of cervix uteri and curettage of uterus for removal of mole	1	NULL	0	279	TRO
4039610	O/E - fetal movements seen	1	NULL	0	180	AGP
4210718	Plasma human chorionic gonadotropin multiple of median measurement	1	NULL	0	277	HCG
4079860	Umbilical polyp of newborn	1	NULL	0	276	POST
4199437	Postpartum thyroiditis	1	NULL	0	275	POST
4152445	Antenatal ultrasound confirms intrauterine pregnancy	1	NULL	0	3596	ULS
4073432	SIL - Surgical induction of labor	1	NULL	0	274	LDEL
2514570	Subsequent intensive care, per day, for the evaluation and management of the recovering very low birth weight infant (present body weight less than 1500 grams)	4	NULL	4191	0	PREM
4061131	Antenatal ultrasound result received	1	NULL	0	2605	ULS
4015420	Duration of first stage of labor	1	NULL	0	263	LDEL
4145316	Vaginal show	1	NULL	0	262	LDEL
4069968	Manual removal of products of conception from delivered uterus	1	NULL	0	256	POST
4151190	Home birth planned	1	NULL	0	180	AGP
4014768	Alpha-1-fetoprotein measurement, serum	1	NULL	0	47330	AFP
4107728	Intravenous induction of labor	1	NULL	0	252	LDEL
4060243	A/N care: elderly primiparous	1	NULL	15605	159	AGP
4015161	Duration of third stage of labour	1	NULL	0	250	LDEL
4041877	Urine pregnancy test equivocal	1	NULL	0	243	?
4060626	Viability US scan	1	NULL	0	2398	ULS
4057246	Postnatal psychosis	1	NULL	0	239	POST
197612	Abortion complicated by delayed AND/OR excessive hemorrhage	1	D	459	0	SA
76771	Obstetric non-purulent mastitis with postnatal complication	1	NULL	0	233	POST
4062569	Urinary tract infection following delivery	1	NULL	0	232	POST
4075176	External version of breech	1	NULL	0	232	LDEL
197617	Legal abortion complicated by delayed AND/OR excessive hemorrhage	1	NULL	434	0	SA
4129846	Antepartum foetal death	1	NULL	0	230	SB
4161205	Haematoma of obstetric wound	1	NULL	0	224	POST
4073719	On maternity leave	1	NULL	0	223	POST
4061789	A/N care: precious pregnancy	1	NULL	0	139	AGP
4260748	Bottle fed at birth	1	NULL	0	221	POST
4170118	Cystitis of pregnancy	1	NULL	0	218	PCOMP
4060098	A/N care: poor home conditions	1	NULL	0	133	AGP
72726	Light-for-dates with signs of fetal malnutrition	1	NULL	651	0	PREM
4060097	A/N care: H/O infertility	1	NULL	41655	131	AGP
197349	Perineal haematoma	1	NULL	0	213	POST
4060101	Antenatal care: primiparous, under 17 years	1	NULL	3256	114	AGP
4129039	Anti-D antibodies	1	NULL	0	210	PCOMP
4060265	Antenatal ultrasound scan at 9-16 weeks	1	NULL	0	1701	ULS
4120986	Controlled cord traction of placenta	1	NULL	0	204	PCOMP
4049041	Overfeeding in newborn	1	NULL	0	203	POST
43530880	Known or suspected fetal abnormality	1	NULL	0	203	PCOMP
4060105	Private home delivery booking	1	NULL	0	101	AGP
4075168	Assisted breech delivery	1	NULL	0	201	DELIV
4059989	A/N care: H/O trophoblastic disease	1	NULL	2072	28	AGP
4061530	A/N amniocentesis - normal	1	NULL	0	198	AMNIO
4064854	Placental localization	1	NULL	0	191	PCOMP
4195345	Serum alpha-fetoprotein multiple of median measurement	1	NULL	0	16166	AFP
4066258	Breastfeeding painful	1	NULL	0	186	POST
4059984	Pregnant - planned	1	NULL	0	1842	PCONF
4071603	Foetal death due to prelabour anoxia	1	NULL	0	182	SB
2110312	Antepartum care only; 4-6 visits	4	NULL	60651	0	AGP
2110313	Antepartum care only; 7 or more visits	4	NULL	60136	0	AGP
136530	Sclerema neonatorum	1	NULL	474	0	PREM
4016060	Difficult to establish feeding	1	NULL	0	175	POST
4062674	Pregnancy complication NOS	1	D	0	173	PCOMP
4059697	US scan - fetal maturity	1	NULL	0	1640	ULS
4060237	Pregnant - unplanned - wanted	1	NULL	0	1235	PCONF
4061152	Feeding intention - unsure	1	NULL	0	169	?
4071629	Cephalic vaginal delivery with abnormal presentation of head at delivery without instrument	1	NULL	0	168	DELIV
4073422	Spontaneous breech delivery	1	NULL	0	167	DELIV
4059981	Pregnant - urine test confirms	1	NULL	0	1326	PCONF
4059051	Obstetric X-ray - fetus	1	NULL	0	160	OTEST
442069	Vacuum extractor delivery - delivered	1	NULL	0	158	DELIV
4130310	Macdonald cervical cerclage	1	NULL	0	155	PCOMP
4034308	Acromion presentation	1	NULL	0	154	PCOMP
4071437	Face presentation	1	NULL	0	153	PCOMP
4042555	Alpha-fetoprotein normal	1	NULL	0	6674	AFP
4063163	Multiple delivery, all by caesarean section	1	NULL	0	148	DELIV
4084845	Discharged from hospital within 6 hours of delivery	1	NULL	0	145	POST
4327048	Embryo transfer	1	NULL	0	144	?
4064791	Pregnancy exercise education	1	NULL	0	141	?
4173180	Transient neonatal hyperbilirubinaemia	1	NULL	0	141	POST
4232028	KRFD - Kielland's rotational forceps delivery	1	NULL	0	139	DELIV
4081196	Antepartum	1	NULL	996	0	AGP
40388780	[X]Mental and behavioral disorders associated with the puerperium, not elsewhere classified	1	D	0	138	POST
2101831	Subsequent prenatal care visit [Excludes: patients who are seen for a condition unrelated to pregnancy or prenatal care (eg, an upper respiratory infection; patients seen for consultation only, not for continuing care)]	4	NULL	360	0	AGP
40356741	[X]Mild mental and behavioural disorders associated with the puerperium, not elsewhere classified	1	D	0	132	POST
4061785	Pregnant -unplanned-not wanted	1	NULL	0	4492	PCONF
4311256	Pemphigoid gestationis	1	NULL	0	129	PCOMP
40394902	[X]Vaginitis following delivery	1	D	0	128	POST
4032000	Salpingectomy of remaining fallopian tube	1	NULL	0	116	ECT_SURG1
4063160	Normal delivery but antenatal or postnatal conditions present	1	NULL	0	128	DELIV
4061672	Pregnant, IUD failure	1	NULL	0	377	PCONF
4210719	Plasma alpha-fetoprotein multiple of median measurement	1	NULL	0	1686	AFP
4307303	Early neonatal death	1	NULL	0	125	POST
4309425	Dilation and curettage of uterus after delivery	1	NULL	0	123	DELIV
40479820	Exposure to rubella in pregnancy	1	NULL	0	122	PCOMP
4065745	Maternal exhaustion in labor	1	NULL	0	121	LDEL
4004785	Fetal alcohol syndrome	1	NULL	0	120	POST
4070222	Physiological delivery of placenta	1	NULL	0	120	LDEL
4283942	Bronchopulmonary dysplasia of newborn	1	NULL	0	120	POST
4016467	Apgar at 5 minutes = 10	1	NULL	0	118	POST
4262580	Primary sleep apnea of newborn	1	NULL	0	117	POST
4061129	US obstetric scan requested	1	NULL	0	1588	ULS
192678	Spontaneous abortion complicated by damage to pelvic organs AND/OR tissues	1	NULL	401	0	SA
4061538	Rubella screening offered	1	NULL	0	117	?
4174400	Urticaria neonatorum	1	NULL	0	117	POST
4150001	Retained placenta or membranes with no haemorrhage	1	NULL	0	116	POST
4174302	Neonatal infection of the eye	1	NULL	0	116	POST
4153452	Severe birth asphyxia - apgar score less than 4 at 1 minute	1	NULL	0	115	POST
4061411	Pregnant, sheath failure	1	NULL	0	1255	PCONF
4016059	Maternal alcohol abuse	1	NULL	0	114	PCOMP
4195545	Disorder relating to short gestation AND/OR low birthweight	1	NULL	139	0	PREM
4071063	Sepsis of the newborn	1	NULL	0	112	POST
4287783	Perinatal necrotising enterocolitis	1	NULL	0	110	POST
4055924	Entire placenta	1	NULL	0	109	LDEL
4023420	Intra-amniotic infection of fetus	1	NULL	0	108	PCOMP
4059657	Maternity grant	1	NULL	0	107	?
438812	Abortion complicated by genital-pelvic infection	1	D	256	0	SA
40484589	Maternal postnatal examination refused	1	NULL	0	103	POST
4081774	Obstetric self-referral	1	NULL	0	103	POST
4151169	Baby BW = below 751gm	1	NULL	124	0	PREM
439085	Complete inevitable abortion complicated by delayed or excessive haemorrhage	1	NULL	191	0	SA
4016052	Apgar at 1 minute = 8	1	NULL	0	101	POST
2514574	Home visit for prenatal monitoring and assessment to include fetal heart rate, non-stress test, uterine monitoring, and gestational diabetes monitoring	4	NULL	188	0	AGP
4344631	Bottle feeding problem in the newborn	1	NULL	0	97
4057157	Amniotic fluid AFP normal	1	NULL	0	97
40524864	[V]Twins, both live born	1	D	0	96
4021397	Chorioamnionitis	1	NULL	0	94
4261510	Normal labor	1	NULL	0	94
4197294	Ultrasonic doppler for foetal heart sounds	1	NULL	0	94
4225278	Facial palsy as birth trauma	1	NULL	0	92
4015427	Baby BW = 25%-49% (3150-3449g)	1	NULL	0	91
4146848	Neonatal dacryocystitis or conjunctivitis due to chlamydiae	1	NULL	0	90
4064977	Retained portion of placenta or membranes with no haemorrhage	1	NULL	0	89
4129183	Puerperal phlebitis	1	NULL	0	88
40483081	Antenatal screening declined	1	NULL	0	86
4193440	Notification of birth	1	NULL	0	85
4309151	Complications of attempted introduction of embryo in embryo transfer	1	NULL	0	83
4153441	Fetus or neonate affected by breech delivery and extraction	1	D	0	83
4187920	Perineal laceration involving fourchette	1	NULL	0	83
4048143	Foetal distress before labour - liveborn	1	NULL	0	83
4149999	Fetal distress-affecting care	1	NULL	0	83
444114	Disorder of labour and delivery	1	NULL	0	83
43530979	Miscarriage of tubal ectopic pregnancy	1	NULL	0	82
4210037	Manually assisted spontaneous delivery	1	NULL	0	81
4129180	Laceration of vulva	1	NULL	0	81
4060295	Infections of kidney in pregnancy	1	NULL	0	81
4129186	Obstetric disorders of breast and lactation	1	NULL	0	80
4145947	Subnormal birth weight	1	NULL	0	80
4152444	Antenatal ultrasound confirms ectopic pregnancy	1	NULL	0	79
4061428	A/N care: gynecological risk	1	NULL	0	79
4212326	Neonatal Abstinence Syndrome	1	NULL	0	78
4146866	On examination - multiple presentation	1	NULL	0	77
4297249	Obstetric operation	1	NULL	0	77
4021675	Lactation established	1	NULL	0	77
40525257	[V]Neonatal care in SCBU	1	D	0	77
40520511	[V]Pregnancy examination or test, pregnancy unconfirmed	1	D	0	76
4061388	O/E - VE - gravid uterus	1	NULL	0	75
4078286	Double test	1	NULL	0	74
4055954	Urine HCG 24 hour assay	1	NULL	0	73
4082067	Referral to postnatal clinic	1	NULL	0	73
4079752	Vitamin supplement - pregnancy	1	NULL	0	72
4065885	Maternal care for fetus	1	NULL	0	72
40524861	[V]Stillbirth	1	D	0	72
4082072	Private referral to obstetrician	1	NULL	0	72
4061676	Pregnant, diaphragm failure	1	NULL	0	71
4193698	Identical twin	1	NULL	0	70
4183563	Human placental lactogen	1	NULL	0	70
4039617	O/E - VE - cervical dilatation	1	NULL	0	70
4015160	Born before arrival	1	NULL	0	69
4150406	Baby premature 37 weeks	1	NULL	0	69
4157006	Ultrasound scan - multiple fetus	1	NULL	0	69
4165077	Total hysterectomy after caesarean delivery	1	NULL	0	68
40358373	[V]Level of neonatal care	1	D	0	68
4230221	Fatigue during pregnancy	1	NULL	0	67
4141511	Fetal biometry using ultrasound	1	NULL	0	67
4087102	Spontaneous abortion at 8 to 28 weeks	1	NULL	0	67
444098	Gestation period, 40 weeks	1	NULL	0	66
4168396	Dilation of cervix uteri and curettage for termination of pregnancy	1	NULL	0	66
4314269	Echography, scan B-mode for placental localization	1	NULL	0	66
4048144	Foetal distress in labour - liveborn	1	NULL	0	65
4081422	Elective abortion	1	NULL	0	65
4060242	A/N care: H/O perinatal death	1	NULL	0	64
4039604	O/E - oblique lie	1	NULL	0	64
4075179	Prostaglandin induction of labor	1	NULL	0	64
4014320	Antenatal sickle cell screening	1	NULL	0	64
4038423	O/E - partial engagement - 2/5	1	NULL	0	64
[truncated: 1,082 more rows]

## Sheet: categories
Premature	PREM
Post-term	POSTT
Full-term	FT
Gestational age indicated	GEST
At least one live birth	LB
Stillbirth	SB
Induced abortion	AB
Delivery-Live birth or stillbirth	DELIV
Spontaneous abortion	SA
Ectopic pregnancy	ECT
Trophoblastic disease	TRO
LMP	LMP
Confirmation of pregnancy	PCONF
Antenatal GP visits	AGP
Pregnancy complication codes	PCOMP
Labor and pre-delivery codes	LDEL
Threatened abortion	TA
Alpha fetoprotein screening tests	AFP
Amniocentesis screening tests	AMNIO
Obstetrical ultrasound non-nuchal	ULS
Nuchal ultrasound	NULS
Gestational Diabetes screening	DIAB
Other lab tests or procedures indicative of pregnancy	OTEST
Postpartum	POST
Infertility procedures to date ovulation	OVUL
Infertility procedures to date ovulation 2nd choice	OVUL2
surgery specific to ECT	ECT_SURG1
events associated with ECT by disproportionality analysis	ECT_SURG2
amenorrhea	AMEN
contraceptive ingredients	CONTRA
methotrexate ingredients	MTX
ovulation inducing ingredients	OVULDR
Gonadotropin, chorionic (hCG)	HCG
Urine Pregnancy test	UP
