# Supplementary material for: Inferring pregnancy episodes and outcomes within a network of observational databases
Source: PLoS One. 2018 Feb 1;13(2):e0192033. doi: 10.1371/journal.pone.0192033 (PMC5794136; doi:10.1371/journal.pone.0192033)
Supplement: S2 Table — (XLSX) [file pone.0192033.s002.xlsx]

## Sheet: Sheet1
pregancy_concept	pregnancy_concept_name	pregnancy_concept_domain	pregnancy_vocab	concept_id	category	data_value	gest_value	source_vocab	SOURCE_CODE	source_concept_name	source_start	source_end	mapping_start	mapping_end
3016704	1 minute Apgar Score	Measurement	LOINC	3016704	POST		NULL	LOINC	9272-6	1 minute Apgar Score	1970-01-01	2099-12-31	1970-01-01	2099-12-31
3004221	5 minute Apgar Score	Measurement	LOINC	3004221	POST		NULL	LOINC	9274-2	5 minute Apgar Score	1970-01-01	2099-12-31	1970-01-01	2099-12-31
4061521	A/N - shared care	Observation	SNOMED	4061521	AGP		NULL	Read	62A3.00	A/N - shared care	1970-01-01	2099-12-31	1970-01-01	2099-12-31
4060259	A/N amniocentesis - abnormal	Measurement	SNOMED	4060259	AMNIO		NULL	ICD9CM	V28.2	Other antenatal screening based on amniocentesis	1970-01-01	2099-12-31	2012-08-31	2099-12-31
4060259	A/N amniocentesis - abnormal	Measurement	SNOMED	4060259	AMNIO		NULL	Read	62F7.00	A/N amniocentesis - abnormal	1970-01-01	2099-12-31	1970-01-01	2099-12-31
4060258	A/N amniocentesis - awaited	Observation	SNOMED	4060258			NULL	Read	62F5.00	A/N amniocentesis - awaited	1970-01-01	2099-12-31	1970-01-01	2099-12-31
4061530	A/N amniocentesis - normal	Measurement	SNOMED	4061530	AMNIO		NULL	Read	62F6.00	A/N amniocentesis - normal	1970-01-01	2099-12-31	1970-01-01	2099-12-31
4061528	A/N amniocentesis - not wanted	Observation	SNOMED	4061528			NULL	Read	62F3.00	A/N amniocentesis - not wanted	1970-01-01	2099-12-31	1970-01-01	2099-12-31
4060256	A/N amniocentesis - offered	Observation	SNOMED	4060256			NULL	Read	62F2.00	A/N amniocentesis - offered	1970-01-01	2099-12-31	1970-01-01	2099-12-31
4061801	A/N amniocentesis -not offered	Observation	SNOMED	4061801			NULL	Read	62F1.00	A/N amniocentesis -not offered	1970-01-01	2099-12-31	1970-01-01	2099-12-31
4061529	A/N amniocentesis wanted	Observation	SNOMED	4061529			NULL	Read	62F4.00	A/N amniocentesis wanted	1970-01-01	2099-12-31	1970-01-01	2099-12-31
4061786	A/N care categorized by gravida number	Observation	SNOMED	4061786	AGP		NULL	Read	622..00	Antenatal care: gravida No.	1970-01-01	2099-12-31	1970-01-01	2099-12-31
4061437	A/N care from consultant	Observation	SNOMED	4061437	AGP		NULL	Read	62A2.00	A/N care from consultant	1970-01-01	2099-12-31	1970-01-01	2099-12-31
4147564	A/N care midwifery led	Observation	SNOMED	4147564	AGP		NULL	Read	62A4.00	A/N care midwifery led	1970-01-01	2099-12-31	1970-01-01	2099-12-31
4061425	A/N care of 2nd pregnancy	Observation	SNOMED	4061425	AGP		NULL	Read	6222	Antenatal care: 2nd pregnancy	1970-01-01	2099-12-31	1970-01-01	2099-12-31
4061787	A/N care of 3rd pregnancy	Observation	SNOMED	4061787	AGP		NULL	Read	6223	Antenatal care: 3rd pregnancy	1970-01-01	2099-12-31	1970-01-01	2099-12-31
4061793	A/N care provider	Observation	SNOMED	4061793	AGP		NULL	Read	62A..00	A/N care provider	1970-01-01	2099-12-31	1970-01-01	2099-12-31
4061793	A/N care provider	Observation	SNOMED	4061793	AGP		NULL	Read	62AZ.00	A/N care provider NOS	1970-01-01	2099-12-31	2014-04-01	2099-12-31
4060243	A/N care: elderly primiparous	Observation	SNOMED	4060243	AGP		NULL	ICD9CM	V23.81	Supervision of high-risk pregnancy with elderly primigravida	1970-01-01	2099-12-31	2002-10-01	2099-12-31
4060243	A/N care: elderly primiparous	Observation	SNOMED	4060243	AGP		NULL	Read	6241	A/N care: elderly primip.	1970-01-01	2099-12-31	1970-01-01	2099-12-31
4061428	A/N care: gynecological risk	Observation	SNOMED	4061428			NULL	ICD9CM	V23.2	Supervision of high-risk pregnancy with history of abortion	1970-01-01	2099-12-31	2013-12-02	2099-12-31
4061428	A/N care: gynecological risk	Observation	SNOMED	4061428			NULL	Read	627..00	A/N care: gynae. risk	1970-01-01	2099-12-31	1970-01-01	2099-12-31
4060246	A/N care: H/O child abuse	Observation	SNOMED	4060246			NULL	Read	6254	A/N care: H/O child abuse	1970-01-01	2099-12-31	1970-01-01	2099-12-31
4060097	A/N care: H/O infertility	Observation	SNOMED	4060097	AGP		NULL	ICD9CM	V23.0	Supervision of high-risk pregnancy with history of infertility	1970-01-01	2099-12-31	2002-10-01	2099-12-31
4060097	A/N care: H/O infertility	Observation	SNOMED	4060097	AGP		NULL	Read	6242	A/N care: H/O infertility	1970-01-01	2099-12-31	1970-01-01	2099-12-31
4060242	A/N care: H/O perinatal death	Observation	SNOMED	4060242			NULL	Read	6235	A/N care: H/O perinatal death	1970-01-01	2099-12-31	1970-01-01	2099-12-31
4060241	A/N care: H/O stillbirth	Observation	SNOMED	4060241	AGP		NULL	Read	6234	A/N care: H/O stillbirth	1970-01-01	2099-12-31	1970-01-01	2099-12-31
4059989	A/N care: H/O trophoblastic disease	Observation	SNOMED	4059989	AGP		NULL	ICD9CM	V23.1	Supervision of high-risk pregnancy with history of trophoblastic disease	1970-01-01	2099-12-31	2002-10-01	2099-12-31
4059989	A/N care: H/O trophoblastic disease	Observation	SNOMED	4059989	AGP		NULL	Read	6237	A/N care: H/O trophoblast.dis.	1970-01-01	2099-12-31	1970-01-01	2099-12-31
4060247	A/N care: medical risk	Observation	SNOMED	4060247	AGP		NULL	Read	626..00	A/N care: medical risk	1970-01-01	2099-12-31	1970-01-01	2099-12-31
4061433	A/N care: multiparous, older than 35 years	Observation	SNOMED	4061433	AGP		NULL	ICD9CM	V23.82	Supervision of high-risk pregnancy with elderly multigravida	1970-01-01	2099-12-31	2002-10-01	2099-12-31
4061433	A/N care: multiparous, older than 35 years	Observation	SNOMED	4061433	AGP		NULL	Read	6285	A/N care: multip. > 35 years	1970-01-01	2099-12-31	1970-01-01	2099-12-31
4061426	A/N care: obstetric risk	Observation	SNOMED	4061426	AGP		NULL	ICD9CM	V23.49	Pregnancy with other poor obstetric history	1970-01-01	2099-12-31	2013-11-27	2099-12-31
4061426	A/N care: obstetric risk	Observation	SNOMED	4061426	AGP		NULL	Read	623..00	A/N care: obstetric risk	1970-01-01	2099-12-31	1970-01-01	2099-12-31
4061426	A/N care: obstetric risk	Observation	SNOMED	4061426	AGP		NULL	Read	623Z.00	A/N care: obstetric risk NOS	1970-01-01	2099-12-31	2014-04-01	2099-12-31
4059988	A/N care: poor obstetric history	Observation	SNOMED	4059988	AGP		NULL	ICD9CM	V23.42	Pregnancy with history of ectopic pregnancy	2014-07-01	2099-12-31	2014-07-01	2099-12-31
4059988	A/N care: poor obstetric history	Observation	SNOMED	4059988	AGP		NULL	ICD9CM	V23.5	Supervision of high-risk pregnancy with other poor reproductive history	1970-01-01	2099-12-31	2002-10-01	2099-12-31
4059988	A/N care: poor obstetric history	Observation	SNOMED	4059988	AGP		NULL	ICD9CM	V23.7	Supervision of high-risk pregnancy with insufficient prenatal care	1970-01-01	2099-12-31	2013-11-27	2099-12-31
4059988	A/N care: poor obstetric history	Observation	SNOMED	4059988	AGP		NULL	Read	6236	A/N care: poor obstetr history	1970-01-01	2099-12-31	1970-01-01	2099-12-31
4061789	A/N care: precious pregnancy	Observation	SNOMED	4061789	AGP		NULL	Read	624..00	A/N care: precious pregnancy	1970-01-01	2099-12-31	1970-01-01	2099-12-31
4061789	A/N care: precious pregnancy	Observation	SNOMED	4061789	AGP		NULL	Read	624Z.00	A/N care: precious preg. NOS	1970-01-01	2099-12-31	2014-04-01	2099-12-31
4060248	A/N care: primiparous, older than 30 years	Observation	SNOMED	4060248	AGP		NULL	Read	6284	A/N care: primip. > 30 years	1970-01-01	2099-12-31	1970-01-01	2099-12-31
4060244	A/N care: social risk	Observation	SNOMED	4060244	AGP		NULL	Read	625..00	A/N care: social risk	1970-01-01	2099-12-31	1970-01-01	2099-12-31
4060244	A/N care: social risk	Observation	SNOMED	4060244	AGP		NULL	Read	625Z.00	A/N care: social risk NOS	1970-01-01	2099-12-31	2014-04-01	2099-12-31
4059987	A/N care: uncertain dates	Observation	SNOMED	4059987	AGP		NULL	Read	6231	A/N care: uncertain dates	1970-01-01	2099-12-31	1970-01-01	2099-12-31
4079835	A/N risk factors	Observation	SNOMED	4079835	PCOMP		NULL	ICD9CM	V23	Supervision of high-risk pregnancy	1970-01-01	2099-12-31	2013-11-27	2099-12-31
4079835	A/N risk factors	Observation	SNOMED	4079835	PCOMP		NULL	ICD9CM	V23.4	Supervision of high-risk pregnancy with other poor obstetric history	1970-01-01	2099-12-31	2013-11-27	2099-12-31
4079835	A/N risk factors	Observation	SNOMED	4079835	PCOMP		NULL	ICD9CM	V23.8	Supervision of other high-risk pregnancy	1970-01-01	2099-12-31	2013-11-27	2099-12-31
4079835	A/N risk factors	Observation	SNOMED	4079835	PCOMP		NULL	Read	628..00	A/N care: risk NOS	1970-01-01	2099-12-31	2014-04-01	2099-12-31
4079835	A/N risk factors	Observation	SNOMED	4079835	PCOMP		NULL	Read	628Z.00	A/N risk NOS	1970-01-01	2099-12-31	2014-04-01	2099-12-31
4015137	A/N syphilis screen-blood sent	Observation	SNOMED	4015137	OTEST		NULL	Read	62K2.00	A/N syphilis screen-blood sent	1970-01-01	2099-12-31	1970-01-01	2099-12-31
4060263	A/N U/S scan awaited	Observation	SNOMED	4060263	ULS		NULL	Read	62G5.00	A/N U/S scan awaited	1970-01-01	2099-12-31	1970-01-01	2099-12-31
4061532	A/N U/S scan for slow growth	Observation	SNOMED	4061532			NULL	Read	62GA.00	A/N U/S scan for slow growth	1970-01-01	2099-12-31	1970-01-01	2099-12-31
4060264	A/N U/S scan normal and appropriate for dates	Measurement	SNOMED	4060264	ULS		NULL	Read	62G6.00	A/N U/S scan normal += dates	1970-01-01	2099-12-31	1970-01-01	2099-12-31
4061155	A/N U/S scan not offered	Observation	SNOMED	4061155			NULL	Read	62G1.00	A/N U/S scan not offered	1970-01-01	2099-12-31	1970-01-01	2099-12-31
4061156	A/N U/S scan not wanted	Observation	SNOMED	4061156			NULL	Read	62G3.00	A/N U/S scan not wanted	1970-01-01	2099-12-31	1970-01-01	2099-12-31
4061531	A/N U/S scan offered	Observation	SNOMED	4061531	ULS		NULL	Read	62G2.00	A/N U/S scan offered	1970-01-01	2099-12-31	1970-01-01	2099-12-31
4060262	A/N U/S scan wanted	Observation	SNOMED	4060262	ULS		NULL	Read	62G4.00	A/N U/S scan wanted	1970-01-01	2099-12-31	1970-01-01	2099-12-31
4200678	Abdominal hysterectomy and left salpingo-oophorectomy	Procedure	SNOMED	4200678	ECT_SURG1		NULL	Read	7E04711	Abdominal hysterectomy and left salpingoopherectomy	1970-01-01	2099-12-31	1970-01-01	2099-12-31
4200678	Abdominal hysterectomy and left salpingo-oophorectomy	Procedure	SNOMED	4200678	ECT_SURG1		NULL	Read	7E04800	Abdominal hysterectomy and left salpingoophorectomy	1970-01-01	2099-12-31	1970-01-01	2099-12-31
4059050	Abdominal obstetric X-ray	Procedure	SNOMED	4059050	OTEST		NULL	Read	539..00	Abdominal obstetric X-ray	1970-01-01	2099-12-31	1970-01-01	2099-12-31
4059050	Abdominal obstetric X-ray	Procedure	SNOMED	4059050	OTEST		NULL	Read	539..11	Obstet. X-ray abdomen	1970-01-01	2099-12-31	1970-01-01	2099-12-31
4059050	Abdominal obstetric X-ray	Procedure	SNOMED	4059050	OTEST		NULL	Read	539Z.00	Abdominal obstetric X-ray NOS	1970-01-01	2099-12-31	2014-04-01	2099-12-31
4149783	Abdominal pain in pregnancy	Condition	SNOMED	4149783	PCOMP		NULL	Read	L16y500	Abdominal pain in pregnancy	1970-01-01	2099-12-31	1970-01-01	2099-12-31
193525	Abdominal pregnancy	Observation	SNOMED	193525	PCOMP		NULL	ICD9CM	633	Abdominal pregnancy	1970-01-01	2099-12-31	2013-10-10	2099-12-31
193525	Abdominal pregnancy	Observation	SNOMED	193525	PCOMP		NULL	ICD9CM	633	Abdominal pregnancy without intrauterine pregnancy	1970-01-01	2099-12-31	1970-01-01	2099-12-31
193525	Abdominal pregnancy	Observation	SNOMED	193525	PCOMP		NULL	ICD9CM	633.01	Abdominal pregnancy with intrauterine pregnancy	1970-01-01	2099-12-31	2012-08-31	2099-12-31
193525	Abdominal pregnancy	Observation	SNOMED	193525	PCOMP		NULL	Read	L030.00	Abdominal pregnancy	1970-01-01	2099-12-31	1970-01-01	2099-12-31
4060034	Abnormal biochemical finding on antenatal screening of mother	Measurement	SNOMED	4060034			NULL	Read	L2A1.00	Abnormal biochemical finding on antenatal screening of mother	1970-01-01	2099-12-31	1970-01-01	2099-12-31
442631	Abnormal cerebral signs in the newborn	Condition	SNOMED	442631	POST		NULL	ICD9CM	779.2	Cerebral depression, coma, and other abnormal cerebral signs in fetus or newborn	1970-01-01	2099-12-31	2012-08-31	2099-12-31
4064724	Abnormal chromosomal and genetic finding on antenatal screening of mother	Measurement	SNOMED	4064724			NULL	Read	L2A5.00	Abnormal chromosomal and genetic finding on antenatal screening of mother	1970-01-01	2099-12-31	1970-01-01	2099-12-31
314478	Abnormal fetal heart beat first noted during labor AND/OR delivery in liveborn infant	Condition	SNOMED	314478	POST		NULL	ICD9CM	763.82	Abnormality in fetal heart rate or rhythm during labor	1970-01-01	2099-12-31	1970-01-01	2099-12-31
137974	Abnormal fetal heart beat noted before labor in liveborn infant	Condition	SNOMED	137974	POST		NULL	ICD9CM	763.81	Abnormality in fetal heart rate or rhythm before the onset of labor	1970-01-01	2099-12-31	1970-01-01	2099-12-31
312733	Abnormal fetal heart beat, not clear if noted before OR after onset of labor in liveborn infant	Condition	SNOMED	312733	LDEL		NULL	ICD9CM	763.83	Abnormality in fetal heart rate or rhythm, unspecified as to time of onset	1970-01-01	2099-12-31	1970-01-01	2099-12-31
314099	Abnormal fetal heart rate	Condition	SNOMED	314099	PCOMP		NULL	ICD9CM	659.7	Abnormality in fetal heart rate or rhythm	1970-01-01	2099-12-31	2013-10-10	2099-12-31
314099	Abnormal fetal heart rate	Condition	SNOMED	314099	PCOMP		NULL	ICD9CM	659.7	Abnormality in fetal heart rate or rhythm, unspecified as to episode of care or not applicable	1970-01-01	2099-12-31	2012-08-31	2099-12-31
314099	Abnormal fetal heart rate	Condition	SNOMED	314099	PCOMP		NULL	ICD9CM	659.71	Abnormality in fetal heart rate or rhythm, delivered, with or without mention of antepartum condition	1970-01-01	2099-12-31	2013-10-10	2099-12-31
314099	Abnormal fetal heart rate	Condition	SNOMED	314099	PCOMP		NULL	ICD9CM	659.73	Abnormality in fetal heart rate or rhythm, antepartum condition or complication	1970-01-01	2099-12-31	2013-10-10	2099-12-31
437688	Abnormal findings on antenatal screening of mother	Condition	SNOMED	437688	PCOMP		NULL	ICD9CM	796.5	Abnormal finding on antenatal screening	1970-01-01	2099-12-31	1970-01-01	2099-12-31
437688	Abnormal findings on antenatal screening of mother	Condition	SNOMED	437688	PCOMP		NULL	Read	L2A..00	Abnormal findings on antenatal screening of mother	1970-01-01	2099-12-31	1970-01-01	2099-12-31
440216	Abnormal glucose tolerance test	Measurement	SNOMED	440216	PCOMP		NULL	ICD9CM	790.2	Abnormal glucose	1970-01-01	2099-12-31	1970-01-01	2099-12-31
440216	Abnormal glucose tolerance test	Measurement	SNOMED	440216	PCOMP		NULL	ICD9CM	790.22	Impaired glucose tolerance test (oral)	1970-01-01	2099-12-31	1970-01-01	2099-12-31
439402	Abnormal glucose tolerance test during pregnancy - baby delivered	Measurement	SNOMED	439402	DELIV		NULL	Read	L188100	Abnormal glucose tolerance test during pregnancy - baby delivered	1970-01-01	2099-12-31	1970-01-01	2099-12-31
439403	Abnormal glucose tolerance test during pregnancy - baby not yet delivered	Measurement	SNOMED	439403	PCOMP		NULL	Read	L188300	Abnormal glucose tolerance test during pregnancy - baby not yet delivered	1970-01-01	2099-12-31	1970-01-01	2099-12-31
4162865	Abnormal glucose tolerance test during pregnancy, childbirth and the puerperium	Measurement	SNOMED	4162865	PCOMP		NULL	ICD9CM	648.8	Abnormal glucose tolerance of mother, complicating pregnancy, childbirth, or the puerperium	1970-01-01	2099-12-31	2013-11-27	2099-12-31
4162865	Abnormal glucose tolerance test during pregnancy, childbirth and the puerperium	Measurement	SNOMED	4162865	PCOMP		NULL	Read	L188.00	Abnormal glucose tolerance test during pregnancy, childbirth and the puerperium	1970-01-01	2099-12-31	1970-01-01	2099-12-31
4162865	Abnormal glucose tolerance test during pregnancy, childbirth and the puerperium	Measurement	SNOMED	4162865	PCOMP		NULL	Read	L188.11	Abnormal glucose tolerance test during pregnancy, childbirth and the puerperium	1970-01-01	2099-12-31	1970-01-01	2099-12-31
4162865	Abnormal glucose tolerance test during pregnancy, childbirth and the puerperium	Measurement	SNOMED	4162865	PCOMP		NULL	Read	L188000	Abnormal glucose tolerance test - unspecified whether during pregnancy or the puerperium	1970-01-01	2099-12-31	2014-04-01	2099-12-31
4162865	Abnormal glucose tolerance test during pregnancy, childbirth and the puerperium	Measurement	SNOMED	4162865	PCOMP		NULL	Read	L188z00	Abnormal glucose tolerance test during pregnancy, childbirth or the puerperium NOS	1970-01-01	2099-12-31	2014-04-01	2099-12-31
4155282	Abnormal glucose tolerance test in the puerperium - baby delivered during current episode of care	Measurement	SNOMED	4155282	DELIV		NULL	Read	L188200	Abnormal glucose tolerance test in the puerperium - baby delivered during current episode of care	1970-01-01	2099-12-31	1970-01-01	2099-12-31
4162866	Abnormal glucose tolerance test in the puerperium - baby delivered during previous episode of care	Measurement	SNOMED	4162866	POST		NULL	Read	L188400	Abnormal glucose tolerance test in the puerperium - baby delivered during previous episode of care	2014-04-01	2099-12-31	2014-04-01	2099-12-31
4061847	Abnormal hematologic finding on antenatal screening of mother	Observation	SNOMED	4061847			NULL	Read	L2A0.00	Abnormal haematologic finding on antenatal screening of mother	1970-01-01	2099-12-31	1970-01-01	2099-12-31
436477	Abnormal products of conception	Observation	SNOMED	436477	SA		NULL	ICD9CM	631	Other abnormal product of conception	1970-01-01	2099-12-31	2013-10-10	2099-12-31
4064723	Abnormal radiological finding on antenatal screening of mother	Measurement	SNOMED	4064723			NULL	Read	L2A4.00	Abnormal radiological finding on antenatal screening of mother	1970-01-01	2099-12-31	1970-01-01	2099-12-31
437342	Abnormality of forces of labor	Observation	SNOMED	437342	LDEL		NULL	ICD9CM	661	Abnormality of forces of labor	1970-01-01	2099-12-31	2013-11-27	2099-12-31
437342	Abnormality of forces of labor	Observation	SNOMED	437342	LDEL		NULL	ICD9CM	661.4	Hypertonic, incoordinate, or prolonged uterine contractions	1970-01-01	2099-12-31	2013-10-10	2099-12-31
437342	Abnormality of forces of labor	Observation	SNOMED	437342	LDEL		NULL	ICD9CM	661.4	Hypertonic, incoordinate, or prolonged uterine contractions, unspecified as to episode of care or not applicable	1970-01-01	2099-12-31	2013-10-10	2099-12-31
437342	Abnormality of forces of labor	Observation	SNOMED	437342	LDEL		NULL	ICD9CM	661.41	Hypertonic, incoordinate, or prolonged uterine contractions, delivered, with or without mention of antepartum condition	1970-01-01	2099-12-31	2013-10-10	2099-12-31
437342	Abnormality of forces of labor	Observation	SNOMED	437342	LDEL		NULL	ICD9CM	661.43	Hypertonic, incoordinate, or prolonged uterine contractions, antepartum condition or complication	1970-01-01	2099-12-31	2013-10-10	2099-12-31
437342	Abnormality of forces of labor	Observation	SNOMED	437342	LDEL		NULL	ICD9CM	661.9	Unspecified abnormality of labor	1970-01-01	2099-12-31	2013-10-10	2099-12-31
437342	Abnormality of forces of labor	Observation	SNOMED	437342	LDEL		NULL	ICD9CM	661.9	Unspecified abnormality of labor, unspecified as to episode of care or not applicable	1970-01-01	2099-12-31	1970-01-01	2099-12-31
437342	Abnormality of forces of labor	Observation	SNOMED	437342	LDEL		NULL	ICD9CM	661.91	Unspecified abnormality of labor, delivered, with or without mention of antepartum condition	1970-01-01	2099-12-31	2012-08-31	2099-12-31
437342	Abnormality of forces of labor	Observation	SNOMED	437342	LDEL		NULL	ICD9CM	661.93	Unspecified abnormality of labor, antepartum condition or complication	1970-01-01	2099-12-31	2013-10-10	2099-12-31
437342	Abnormality of forces of labor	Observation	SNOMED	437342	LDEL		NULL	Read	L31..00	Abnormal forces of labour	1970-01-01	2099-12-31	2014-04-01	2099-12-31
437342	Abnormality of forces of labor	Observation	SNOMED	437342	LDEL		NULL	Read	L31z.00	Abnormality of forces of labour NOS	1970-01-01	2099-12-31	2014-04-01	2099-12-31
437342	Abnormality of forces of labor	Observation	SNOMED	437342	LDEL		NULL	Read	L31z000	Abnormality of forces of labour NOS unspecified	2014-04-01	2099-12-31	2014-04-01	2099-12-31
437342	Abnormality of forces of labor	Observation	SNOMED	437342	LDEL		NULL	Read	L31z100	Abnormality of forces of labour NOS - delivered	2014-04-01	2099-12-31	2014-04-01	2099-12-31
437342	Abnormality of forces of labor	Observation	SNOMED	437342	LDEL		NULL	Read	L31z200	Abnormality of forces of labour NOS with antenatal problem	2014-04-01	2099-12-31	2014-04-01	2099-12-31
437342	Abnormality of forces of labor	Observation	SNOMED	437342	LDEL		NULL	Read	L31zz00	Abnormality of forces of labour NOS	2014-04-01	2099-12-31	2014-04-01	2099-12-31
197050	Abnormality of organs AND/OR soft tissues of pelvis affecting pregnancy	Observation	SNOMED	197050	PCOMP		NULL	ICD9CM	653.8	Disproportion of other origin in pregnancy, labor, and delivery	1970-01-01	2099-12-31	2013-11-27	2099-12-31
197050	Abnormality of organs AND/OR soft tissues of pelvis affecting pregnancy	Observation	SNOMED	197050	PCOMP		NULL	ICD9CM	653.8	Disproportion of other origin, unspecified as to episode of care or not applicable	1970-01-01	2099-12-31	2013-10-10	2099-12-31
197050	Abnormality of organs AND/OR soft tissues of pelvis affecting pregnancy	Observation	SNOMED	197050	PCOMP		NULL	ICD9CM	653.81	Disproportion of other origin, delivered, with or without mention of antepartum condition	1970-01-01	2099-12-31	2013-10-10	2099-12-31
197050	Abnormality of organs AND/OR soft tissues of pelvis affecting pregnancy	Observation	SNOMED	197050	PCOMP		NULL	ICD9CM	653.83	Disproportion of other origin, antepartum condition or complication	1970-01-01	2099-12-31	2013-10-10	2099-12-31
197050	Abnormality of organs AND/OR soft tissues of pelvis affecting pregnancy	Observation	SNOMED	197050	PCOMP		NULL	ICD9CM	654	Abnormality of organs and soft tissues of pelvis complicating pregnancy, childbirth, or the puerperium	1970-01-01	2099-12-31	2013-11-27	2099-12-31
197050	Abnormality of organs AND/OR soft tissues of pelvis affecting pregnancy	Observation	SNOMED	197050	PCOMP		NULL	ICD9CM	654.4	Other abnormalities in shape or position of gravid uterus and of neighboring structures	1970-01-01	2099-12-31	2013-12-02	2099-12-31
197050	Abnormality of organs AND/OR soft tissues of pelvis affecting pregnancy	Observation	SNOMED	197050	PCOMP		NULL	ICD9CM	654.4	Other abnormalities in shape or position of gravid uterus and of neighboring structures, unspecified as to episode of care or not applicable	1970-01-01	2099-12-31	2013-11-27	2099-12-31
197050	Abnormality of organs AND/OR soft tissues of pelvis affecting pregnancy	Observation	SNOMED	197050	PCOMP		NULL	ICD9CM	654.41	Other abnormalities in shape or position of gravid uterus and of neighboring structures, delivered, with or without mention of antepartum condition	1970-01-01	2099-12-31	2012-08-31	2099-12-31
197050	Abnormality of organs AND/OR soft tissues of pelvis affecting pregnancy	Observation	SNOMED	197050	PCOMP		NULL	ICD9CM	654.42	Other abnormalities in shape or position of gravid uterus and of neighboring structures, delivered, with mention of postpartum complication	1970-01-01	2099-12-31	2013-11-27	2099-12-31
197050	Abnormality of organs AND/OR soft tissues of pelvis affecting pregnancy	Observation	SNOMED	197050	PCOMP		NULL	ICD9CM	654.43	Other abnormalities in shape or position of gravid uterus and of neighboring structures, antepartum condition or complication	1970-01-01	2099-12-31	2013-11-27	2099-12-31
197050	Abnormality of organs AND/OR soft tissues of pelvis affecting pregnancy	Observation	SNOMED	197050	PCOMP		NULL	ICD9CM	654.44	Other abnormalities in shape or position of gravid uterus and of neighboring structures, postpartum condition or complication	1970-01-01	2099-12-31	2012-08-31	2099-12-31
197050	Abnormality of organs AND/OR soft tissues of pelvis affecting pregnancy	Observation	SNOMED	197050	PCOMP		NULL	ICD9CM	654.9	Other and unspecified abnormality of organs and soft tissues of pelvis complicating pregnancy, childbirth, and the puerperium	1970-01-01	2099-12-31	2013-12-02	2099-12-31
3003694	ABO and Rh group [Type] in Blood	Measurement	LOINC	3003694	OTEST		NULL	LOINC	882-1	ABO and Rh group [Type] in Blood	1970-01-01	2099-12-31	1970-01-01	2099-12-31
4034155	Abscess of nipple - obstetric	Condition	SNOMED	4034155			NULL	Read	L450.11	Abscess of nipple - obstetric	1970-01-01	2099-12-31	1970-01-01	2099-12-31
4119149	Absent blood vessel in umbilical cord	Observation	SNOMED	4119149			NULL	Read	P75z.00	Absence or hypoplasia of the umbilical artery NOS	1970-01-01	2099-12-31	2014-04-01	2099-12-31
4316171	Accident due to abandonment of newborn	Observation	SNOMED	4316171			NULL	Read	TE40000	Accident due to abandonment of newborn	1970-01-01	2099-12-31	1970-01-01	2099-12-31
3034139	Acetylcholinesterase [Enzymatic activity/volume] in Amniotic fluid	Measurement	LOINC	3034139	AMNIO		NULL	LOINC	1708-7	Acetylcholinesterase [Enzymatic activity/volume] in Amniotic fluid	1970-01-01	2099-12-31	1970-01-01	2099-12-31
3014625	Acetylcholinesterase [Presence] in Amniotic fluid	Measurement	LOINC	3014625			NULL	LOINC	30106-9	Acetylcholinesterase [Presence] in Amniotic fluid	1970-01-01	2099-12-31	1970-01-01	2099-12-31
4269563	Acetylcholinesterase measurement, amniotic fluid	Measurement	SNOMED	4269563			NULL	Read	4H45.00	Amniotic fluid cholinesterase	1970-01-01	2099-12-31	1970-01-01	2099-12-31
4101126	Acquired neutropenia in newborn	Condition	SNOMED	4101126			NULL	Read	D400700	Acquired neutropenia in newborn	1970-01-01	2099-12-31	1970-01-01	2099-12-31
4233425	Acquired periventricular cysts of newborn	Condition	SNOMED	4233425			NULL	Read	Q489.00	Acquired periventricular cysts of newborn	1970-01-01	2099-12-31	1970-01-01	2099-12-31
4034308	Acromion presentation	Condition	SNOMED	4034308	PCOMP		NULL	Read	L224z11	Shoulder presentation	1970-01-01	2099-12-31	1970-01-01	2099-12-31
4111088	Acute aseptic myocarditis of the newborn	Condition	SNOMED	4111088			NULL	Read	G520000	Acute aseptic myocarditis of the newborn	2014-04-01	2099-12-31	2014-04-01	2099-12-31
196490	Acute renal failure following labor AND/OR delivery	Condition	SNOMED	196490	POST		NULL	ICD9CM	669.3	Acute kidney failure following labor and delivery	1970-01-01	2099-12-31	1970-01-01	2099-12-31
196490	Acute renal failure following labor AND/OR delivery	Condition	SNOMED	196490	POST		NULL	ICD9CM	669.3	Acute kidney failure following labor and delivery, unspecified as to episode of care or not applicable	1970-01-01	2099-12-31	1970-01-01	2099-12-31
196490	Acute renal failure following labor AND/OR delivery	Condition	SNOMED	196490	POST		NULL	Read	L393.00	Acute renal failure following labour and delivery	1970-01-01	2099-12-31	1970-01-01	2099-12-31
196490	Acute renal failure following labor AND/OR delivery	Condition	SNOMED	196490	POST		NULL	Read	L393000	Post-delivery acute renal failure unspecified	1970-01-01	2099-12-31	2014-04-01	2099-12-31
196490	Acute renal failure following labor AND/OR delivery	Condition	SNOMED	196490	POST		NULL	Read	L393z00	Post-delivery acute renal failure NOS	2014-04-01	2099-12-31	2014-04-01	2099-12-31
4084217	Admit gynecological emergency	Observation	SNOMED	4084217	ECT_SURG2		NULL	Read	8H26.00	Admit gynaecological emergency	1970-01-01	2099-12-31	1970-01-01	2099-12-31
4080059	Admit obstetric emergency	Observation	SNOMED	4080059	ECT_SURG2		NULL	Read	8H27.00	Admit obstetric emergency	1970-01-01	2099-12-31	1970-01-01	2099-12-31
4080059	Admit obstetric emergency	Observation	SNOMED	4080059	PCOMP		NULL	Read	8H27.00	Admit obstetric emergency	1970-01-01	2099-12-31	1970-01-01	2099-12-31
441092	Advanced maternal age gravida	Observation	SNOMED	441092	PCONF		NULL	ICD9CM	659.6	Elderly multigravida	1970-01-01	2099-12-31	2013-11-27	2099-12-31
441092	Advanced maternal age gravida	Observation	SNOMED	441092	PCONF		NULL	ICD9CM	659.6	Elderly multigravida, unspecified as to episode of care or not applicable	1970-01-01	2099-12-31	2013-10-10	2099-12-31
441092	Advanced maternal age gravida	Observation	SNOMED	441092	PCONF		NULL	ICD9CM	659.61	Elderly multigravida, delivered with or without mention of antepartum condition	1970-01-01	2099-12-31	2013-10-10	2099-12-31
441092	Advanced maternal age gravida	Observation	SNOMED	441092	PCONF		NULL	ICD9CM	659.63	Elderly multigravida, antepartum condition or complication	1970-01-01	2099-12-31	2012-08-31	2099-12-31
4061810	AFP - blood sent	Observation	SNOMED	4061810	AFP		NULL	Read	62I5.00	AFP - blood sent	1970-01-01	2099-12-31	1970-01-01	2099-12-31
4061809	AFP blood test not wanted	Observation	SNOMED	4061809	AFP		NULL	Read	62I4.00	AFP blood test not wanted	1970-01-01	2099-12-31	1970-01-01	2099-12-31
4060358	AFP blood test offered	Observation	SNOMED	4060358			NULL	Read	62I1.00	AFP blood test offered	1970-01-01	2099-12-31	1970-01-01	2099-12-31
4061162	AFP blood test wanted	Observation	SNOMED	4061162			NULL	Read	62I3.00	AFP blood test wanted	1970-01-01	2099-12-31	1970-01-01	2099-12-31
4055971	Albuminuria in pregnancy without hypertension	Condition	SNOMED	4055971			NULL	Read	L162.11	Albuminuria in pregnancy without hypertension	1970-01-01	2099-12-31	1970-01-01	2099-12-31
4063458	Alopecia of pregnancy	Condition	SNOMED	4063458			NULL	Read	M240500	Alopecia of pregnancy	1970-01-01	2099-12-31	1970-01-01	2099-12-31
3010296	Alpha-1-Fetoprotein [Mass/volume] in Amniotic fluid	Measurement	LOINC	3010296	AFP		NULL	LOINC	1832-5	Alpha-1-Fetoprotein [Mass/volume] in Amniotic fluid	1970-01-01	2099-12-31	1970-01-01	2099-12-31
3034165	Alpha-1-Fetoprotein [Mass/volume] in Body fluid	Measurement	LOINC	3034165			NULL	LOINC	11207-8	Alpha-1-Fetoprotein [Mass/volume] in Body fluid	1970-01-01	2099-12-31	1970-01-01	2099-12-31
3009306	Alpha-1-Fetoprotein [Mass/volume] in Serum or Plasma	Measurement	LOINC	3009306	AFP		NULL	LOINC	1834-1	Alpha-1-Fetoprotein [Mass/volume] in Serum or Plasma	1970-01-01	2099-12-31	1970-01-01	2099-12-31
3046979	Alpha-1-Fetoprotein [Multiple of the median] adjusted for weight in Serum or Plasma	Measurement	LOINC	3046979	AFP		NULL	LOINC	43997-6	Alpha-1-Fetoprotein [Multiple of the median] adjusted for weight in Serum or Plasma	1970-01-01	2099-12-31	1970-01-01	2099-12-31
3022269	Alpha-1-Fetoprotein [Multiple of the median] adjusted in Amniotic fluid	Measurement	LOINC	3022269	AFP		NULL	LOINC	29253-2	Alpha-1-Fetoprotein [Multiple of the median] adjusted in Amniotic fluid	1970-01-01	2099-12-31	1970-01-01	2099-12-31
3004943	Alpha-1-Fetoprotein [Multiple of the median] in Amniotic fluid	Measurement	LOINC	3004943	POST		NULL	LOINC	29595-6	Alpha-1-Fetoprotein [Multiple of the median] in Amniotic fluid	1970-01-01	2099-12-31	1970-01-01	2099-12-31
3024370	Alpha-1-Fetoprotein [Multiple of the median] in Serum or Plasma	Measurement	LOINC	3024370	AFP		NULL	LOINC	20450-3	Alpha-1-Fetoprotein [Multiple of the median] in Serum or Plasma	1970-01-01	2099-12-31	1970-01-01	2099-12-31
3024370	Alpha-1-Fetoprotein [Multiple of the median] in Serum or Plasma	Measurement	LOINC	3024370	AFP		NULL	LOINC	23812-1	Alpha-1-Fetoprotein [Multiple of the median] unadjusted in Serum or Plasma	1970-01-01	2015-06-29	1970-01-01	2099-12-31
3015916	Alpha-1-Fetoprotein [Units/volume] in Serum or Plasma	Measurement	LOINC	3015916			NULL	LOINC	19176-7	Alpha-1-Fetoprotein [Units/volume] in Serum or Plasma	1970-01-01	2099-12-31	1970-01-01	2099-12-31
3040768	Alpha-1-Fetoprotein interpretation [interpretation] in Amniotic fluid	Measurement	LOINC	3040768	AFP		NULL	LOINC	41273-4	Alpha-1-Fetoprotein interpretation [interpretation] in Amniotic fluid	1970-01-01	2099-12-31	1970-01-01	2099-12-31
3038294	Alpha-1-Fetoprotein interpretation [interpretation] in Serum or Plasma	Measurement	LOINC	3038294	AFP		NULL	LOINC	41274-2	Alpha-1-Fetoprotein interpretation [interpretation] in Serum or Plasma	1970-01-01	2099-12-31	1970-01-01	2099-12-31
3049837	Alpha-1-Fetoprotein interpretation [interpretation] in Serum or Plasma Narrative	Measurement	LOINC	3049837			NULL	LOINC	49246-2	Alpha-1-Fetoprotein interpretation [interpretation] in Serum or Plasma Narrative	1970-01-01	2099-12-31	1970-01-01	2099-12-31
4099476	Alpha-1-Fetoprotein measurement, amniotic fluid	Measurement	SNOMED	4099476	AFP		NULL	Read	4H5..00	Amniotic fluid AFP	1970-01-01	2099-12-31	2014-04-01	2099-12-31
4099476	Alpha-1-Fetoprotein measurement, amniotic fluid	Measurement	SNOMED	4099476	AFP		NULL	Read	4H5Z.00	Amniotic fluid AFP NOS	1970-01-01	2099-12-31	2014-04-01	2099-12-31
4014768	Alpha-1-fetoprotein measurement, serum	Measurement	SNOMED	4014768	AFP		NULL	Read	44B..00	Serum alpha-feto protein	1970-01-01	2099-12-31	1970-01-01	2099-12-31
4014768	Alpha-1-fetoprotein measurement, serum	Measurement	SNOMED	4014768	AFP		NULL	Read	44BZ.00	Alpha-feto protein NOS	1970-01-01	2099-12-31	2014-04-01	2099-12-31
3032989	Alpha-1-Fetoprotein multiple of the median cutoff [Multiple of the median] in Serum or Plasma	Measurement	LOINC	3032989			NULL	LOINC	49585-3	Alpha-1-Fetoprotein multiple of the median cutoff [Multiple of the median] in Serum or Plasma	2007-07-16	2099-12-31	2007-07-16	2099-12-31
3050726	Alpha-1-Fetoprotein panel - Serum or Plasma	Measurement	LOINC	3050726			NULL	LOINC	48802-3	Alpha-1-Fetoprotein panel - Serum or Plasma	2007-04-09	2099-12-31	2007-04-09	2099-12-31
3039211	Alpha-1-fetoprotein.tumor marker [Moles/volume] in Serum or Plasma	Measurement	LOINC	3039211			NULL	LOINC	53960-1	Alpha-1-fetoprotein.tumor marker [Moles/volume] in Serum or Plasma	2008-10-29	2099-12-31	2008-10-29	2099-12-31
2212199	Alpha-fetoprotein (AFP); amniotic fluid	Measurement	CPT4	2212199	AFP		NULL	CPT4	82106	Alpha-fetoprotein (AFP); amniotic fluid	1970-01-01	2099-12-31	1970-01-01	2099-12-31
2212198	Alpha-fetoprotein (AFP); serum	Measurement	CPT4	2212198	AFP		NULL	CPT4	82105	Alpha-fetoprotein (AFP); serum	1970-01-01	2099-12-31	1970-01-01	2099-12-31
4147940	Alpha-fetoprotein blood test	Measurement	SNOMED	4147940	AFP		NULL	Read	62I..00	Alpha-feto protein blood test	1970-01-01	2099-12-31	2014-04-01	2099-12-31
4086931	Alpha-fetoprotein blood test status	Observation	SNOMED	4086931			NULL	Read	62IZ.00	AFP blood test NOS	1970-01-01	2099-12-31	2014-04-01	2099-12-31
4041176	Alpha-fetoprotein equivocal	Measurement	SNOMED	4041176			NULL	Read	44B3.00	Alpha-feto protein equivocal	1970-01-01	2099-12-31	1970-01-01	2099-12-31
4041177	Alpha-fetoprotein low	Measurement	SNOMED	4041177	AFP		NULL	Read	44B5.00	Alpha-feto protein low	1970-01-01	2099-12-31	1970-01-01	2099-12-31
4042555	Alpha-fetoprotein normal	Measurement	SNOMED	4042555	AFP		NULL	Read	44B2.00	Alpha-feto protein normal	1970-01-01	2099-12-31	1970-01-01	2099-12-31
4059689	Alpha-fetoprotein radioimmunoassay	Measurement	SNOMED	4059689	AFP		NULL	Read	5771	Alpha-fetopro radioimmunoassay	1970-01-01	2099-12-31	1970-01-01	2099-12-31
4059689	Alpha-fetoprotein radioimmunoassay	Measurement	SNOMED	4059689	AFP		NULL	Read	5771.11	AFP radioimmunoassay	1970-01-01	2099-12-31	1970-01-01	2099-12-31
4042557	Alpha-fetoprotein raised	Measurement	SNOMED	4042557	AFP		NULL	ICD9CM	V28.1	Antenatal screening for raised alpha-fetoprotein levels in amniotic fluid	1970-01-01	2099-12-31	2013-11-27	2099-12-31
4042557	Alpha-fetoprotein raised	Measurement	SNOMED	4042557	AFP		NULL	Read	44B4.00	Alpha-feto protein raised	1970-01-01	2099-12-31	1970-01-01	2099-12-31
4078285	Alpha-fetoprotein test - antenatal	Measurement	SNOMED	4078285	AFP		NULL	Read	62I..11	AFP test - antenatal	1970-01-01	2099-12-31	1970-01-01	2099-12-31
4078285	Alpha-fetoprotein test - antenatal	Measurement	SNOMED	4078285	AFP		NULL	Read	62I..12	Alpha-feto protein test - A/N	1970-01-01	2099-12-31	1970-01-01	2099-12-31
4014293	Ambulance birth	Observation	SNOMED	4014293			NULL	Read	6315	Ambulance birth	1970-01-01	2099-12-31	1970-01-01	2099-12-31
443800	Amenorrhea	Condition	SNOMED	443800	AMEN		NULL	ICD9CM	626	Absence of menstruation	1970-01-01	2099-12-31	2013-10-10	2099-12-31
443800	Amenorrhea	Condition	SNOMED	443800	AMEN		NULL	Read	K590.00	Absence of menstruation	1970-01-01	2099-12-31	1970-01-01	2099-12-31
443800	Amenorrhea	Condition	SNOMED	443800	AMEN		NULL	Read	K590.11	Amenorrhoea	1970-01-01	2099-12-31	1970-01-01	2099-12-31
443800	Amenorrhea	Condition	SNOMED	443800	AMEN		NULL	Read	K590z00	Amenorrhoea NOS	1970-01-01	2099-12-31	2014-04-01	2099-12-31
4140734	Amniocentesis for possible chromosomal abnormality	Procedure	SNOMED	4140734	AMNIO		NULL	ICD9CM	V28.0	Antenatal screening for chromosomal anomalies by amniocentesis	1970-01-01	2099-12-31	1970-01-01	2099-12-31
4140734	Amniocentesis for possible chromosomal abnormality	Procedure	SNOMED	4140734	AMNIO		NULL	Read	62F8.00	A/N amnio. for ? chrom.abnorm.	1970-01-01	2099-12-31	2014-04-01	2099-12-31
4139869	Amniocentesis for possible neural tube defect	Procedure	SNOMED	4139869			NULL	Read	62F9.00	A/N amnio. for ? neural tube	1970-01-01	2099-12-31	2014-04-01	2099-12-31
4314756	Amniocentesis with complication, without blame	Procedure	SNOMED	4314756			NULL	Read	TB14200	Amniocentesis with complication, without blame	1970-01-01	2099-12-31	1970-01-01	2099-12-31
2110279	Amniocentesis; diagnostic	Procedure	CPT4	2110279	AMNIO		NULL	CPT4	59000	Amniocentesis; diagnostic	1970-01-01	2099-12-31	1970-01-01	2099-12-31
2110280	Amniocentesis; therapeutic amniotic fluid reduction (includes ultrasound guidance)	Procedure	CPT4	2110280	AMNIO		NULL	CPT4	59001	Amniocentesis; therapeutic amniotic fluid reduction (includes ultrasound guidance)	1970-01-01	2099-12-31	1970-01-01	2099-12-31
2004824	Amnioinfusion	Procedure	ICD9Proc	2004824	PCOMP		NULL	ICD9Proc	75.37	Amnioinfusion	1970-01-01	2099-12-31	1970-01-01	2099-12-31
4324135	Amnion nodosum	Observation	SNOMED	4324135			NULL	Read	L28y.11	Amnion nodosum	2014-04-01	2099-12-31	2014-04-01	2099-12-31
2004808	Amnioscopy	Procedure	ICD9Proc	2004808			NULL	ICD9Proc	75.31	Amnioscopy	1970-01-01	2099-12-31	1970-01-01	2099-12-31
4281535	Amnioscopy	Procedure	SNOMED	4281535			NULL	Read	7F05200	Amnioscopy	1970-01-01	2099-12-31	1970-01-01	2099-12-31
437936	Amniotic cavity infection - delivered	Observation	SNOMED	437936	DELIV		NULL	ICD9CM	658.41	Infection of amniotic cavity, delivered, with or without mention of antepartum condition	1970-01-01	2099-12-31	1970-01-01	2099-12-31
437936	Amniotic cavity infection - delivered	Observation	SNOMED	437936	DELIV		NULL	Read	L284100	Amniotic cavity infection - delivered	1970-01-01	2099-12-31	1970-01-01	2099-12-31
435880	Amniotic cavity infection with antenatal problem	Observation	SNOMED	435880	PCOMP		NULL	ICD9CM	658.43	Infection of amniotic cavity, antepartum condition or complication	1970-01-01	2099-12-31	2013-10-10	2099-12-31
435880	Amniotic cavity infection with antenatal problem	Observation	SNOMED	435880	PCOMP		NULL	Read	L284200	Amniotic cavity infection with antenatal problem	2014-04-01	2099-12-31	2014-04-01	2099-12-31
4056119	Amniotic fetal cell abnormal	Measurement	SNOMED	4056119			NULL	Read	4H72.00	Amniotic fetal cell abnormal	1970-01-01	2099-12-31	1970-01-01	2099-12-31
4057162	Amniotic fetal cell study	Measurement	SNOMED	4057162			NULL	Read	4H7..00	Amniotic fetal cell study	2014-04-01	2099-12-31	2014-04-01	2099-12-31
4057162	Amniotic fetal cell study	Measurement	SNOMED	4057162			NULL	Read	4H7Z.00	Amniotic fetal cell study NOS	2014-04-01	2099-12-31	2014-04-01	2099-12-31
4056118	Amniotic fetal cell study: NAD	Measurement	SNOMED	4056118			NULL	Read	4H71.00	Amniotic fetal cell study: NAD	1970-01-01	2099-12-31	1970-01-01	2099-12-31
4057159	Amniotic fluid AFP abnormal	Measurement	SNOMED	4057159			NULL	Read	4H53.00	Amniotic fluid AFP abnormal	1970-01-01	2099-12-31	1970-01-01	2099-12-31
4057157	Amniotic fluid AFP normal	Measurement	SNOMED	4057157			NULL	Read	4H51.00	Amniotic fluid AFP normal	1970-01-01	2099-12-31	1970-01-01	2099-12-31
4056114	Amniotic fluid chemistry: NAD	Measurement	SNOMED	4056114			NULL	Read	4H41.00	Amniotic fluid chemistry: NAD	2014-04-01	2099-12-31	2014-04-01	2099-12-31
435616	Amniotic fluid embolism	Condition	SNOMED	435616	PCOMP		NULL	ICD9CM	673.1	Amniotic fluid embolism	1970-01-01	2099-12-31	1970-01-01	2099-12-31
435616	Amniotic fluid embolism	Condition	SNOMED	435616	PCOMP		NULL	ICD9CM	673.1	Amniotic fluid embolism, unspecified as to episode of care or not applicable	1970-01-01	2099-12-31	1970-01-01	2099-12-31
435616	Amniotic fluid embolism	Condition	SNOMED	435616	PCOMP		NULL	Read	L431.00	Amniotic fluid pulmonary embolism	1970-01-01	2099-12-31	1970-01-01	2099-12-31
435616	Amniotic fluid embolism	Condition	SNOMED	435616	PCOMP		NULL	Read	L431000	Amniotic fluid pulmonary embolism unspecified	2014-04-01	2099-12-31	2014-04-01	2099-12-31
435616	Amniotic fluid embolism	Condition	SNOMED	435616	PCOMP		NULL	Read	L431z00	Amniotic fluid pulmonary embolism NOS	2014-04-01	2099-12-31	2014-04-01	2099-12-31
4057149	Amniotic fluid examination	Measurement	SNOMED	4057149	AMNIO		NULL	Read	4H...00	Amniotic fluid examination	1970-01-01	2099-12-31	1970-01-01	2099-12-31
4057149	Amniotic fluid examination	Measurement	SNOMED	4057149	AMNIO		NULL	Read	4H...11	Liquor examination	1970-01-01	2099-12-31	1970-01-01	2099-12-31
4057149	Amniotic fluid examination	Measurement	SNOMED	4057149	AMNIO		NULL	Read	4H1..00	Amniotic fluid exam. - general	1970-01-01	2099-12-31	2014-04-01	2099-12-31
4057149	Amniotic fluid examination	Measurement	SNOMED	4057149	AMNIO		NULL	Read	4H1Z.00	Amniotic fluid exam. gen. NOS	2014-04-01	2099-12-31	2014-04-01	2099-12-31
4057149	Amniotic fluid examination	Measurement	SNOMED	4057149	AMNIO		NULL	Read	4HZ..00	Amniotic fluid exam. NOS	1970-01-01	2099-12-31	2014-04-01	2099-12-31
433880	Amniotic fluid examination abnormal	Measurement	SNOMED	433880	AMNIO		NULL	ICD9CM	792.3	Nonspecific abnormal findings in amniotic fluid	1970-01-01	2099-12-31	2013-10-10	2099-12-31
433880	Amniotic fluid examination abnormal	Measurement	SNOMED	433880	AMNIO		NULL	Read	4H13.00	Amniotic fluid - abnormality	1970-01-01	2099-12-31	2014-04-01	2099-12-31
4077055	Amniotic fluid for C/S	Observation	SNOMED	4077055			NULL	Read	4JL3.11	Amniotic fluid for C/S	1970-01-01	2099-12-31	1970-01-01	2099-12-31
4154997	Amniotic fluid leaking	Observation	SNOMED	4154997	PCOMP		NULL	Read	L28y.13	Amniotic fluid leaking	1970-01-01	2099-12-31	1970-01-01	2099-12-31
4286483	Amniotic fluid lecithin/sphingomyelin ratio	Measurement	SNOMED	4286483			NULL	Read	4H43.00	Amniotic fluid L/S ratio	1970-01-01	2099-12-31	1970-01-01	2099-12-31
441959	Amniotic fluid -meconium stain	Measurement	SNOMED	441959	PCOMP		NULL	Read	4H23.00	Amniotic fluid -meconium stain	1970-01-01	2099-12-31	1970-01-01	2099-12-31
4057154	Amniotic fluid microscopy	Procedure	SNOMED	4057154			NULL	Read	4H3..00	Amniotic fluid microscopy	1970-01-01	2099-12-31	1970-01-01	2099-12-31
4057154	Amniotic fluid microscopy	Procedure	SNOMED	4057154			NULL	Read	4H3Z.00	Amniotic fluid microscopy NOS	2014-04-01	2099-12-31	2014-04-01	2099-12-31
4043930	Amniotic fluid microscopy -NAD	Measurement	SNOMED	4043930			NULL	Read	4H31.00	Amniotic fluid microscopy -NAD	1970-01-01	2099-12-31	1970-01-01	2099-12-31
4126401	Amniotic fluid normal	Observation	SNOMED	4126401			NULL	Read	4H12.00	Amniotic fluid - nil abnormal	1970-01-01	2099-12-31	2014-04-01	2099-12-31
4126401	Amniotic fluid normal	Observation	SNOMED	4126401			NULL	Read	Z264300	Amniotic fluid normal	1970-01-01	2014-09-30	1970-01-01	2099-12-31
442054	Amniotic fluid pulmonary embolism - delivered	Condition	SNOMED	442054			NULL	ICD9CM	673.11	Amniotic fluid embolism, delivered, with or without mention of antepartum condition	1970-01-01	2099-12-31	1970-01-01	2099-12-31
442054	Amniotic fluid pulmonary embolism - delivered	Condition	SNOMED	442054			NULL	Read	L431100	Amniotic fluid pulmonary embolism - delivered	1970-01-01	2099-12-31	1970-01-01	2099-12-31
432388	Amniotic fluid pulmonary embolism - delivered with postnatal complication	Condition	SNOMED	432388			NULL	ICD9CM	673.12	Amniotic fluid embolism, delivered, with mention of postpartum complication	1970-01-01	2099-12-31	1970-01-01	2099-12-31
432388	Amniotic fluid pulmonary embolism - delivered with postnatal complication	Condition	SNOMED	432388			NULL	Read	L431200	Amniotic fluid pulmonary embolism - delivered with postnatal complication	1970-01-01	2099-12-31	1970-01-01	2099-12-31
436768	Amniotic fluid pulmonary embolism with antenatal complication	Condition	SNOMED	436768	PCOMP		NULL	ICD9CM	673.13	Amniotic fluid embolism, antepartum condition or complication	1970-01-01	2099-12-31	1970-01-01	2099-12-31
436768	Amniotic fluid pulmonary embolism with antenatal complication	Condition	SNOMED	436768	PCOMP		NULL	Read	L431300	Amniotic fluid pulmonary embolism with antenatal complication	2014-04-01	2099-12-31	2014-04-01	2099-12-31
437948	Amniotic fluid pulmonary embolism with postnatal complication	Condition	SNOMED	437948			NULL	ICD9CM	673.14	Amniotic fluid embolism, postpartum condition or complication	1970-01-01	2099-12-31	1970-01-01	2099-12-31
437948	Amniotic fluid pulmonary embolism with postnatal complication	Condition	SNOMED	437948			NULL	Read	L431400	Amniotic fluid pulmonary embolism with postnatal complication	2014-04-01	2099-12-31	2014-04-01	2099-12-31
2212210	Amniotic fluid scan (spectrophotometric)	Measurement	CPT4	2212210	AMNIO		NULL	CPT4	82143	Amniotic fluid scan (spectrophotometric)	1970-01-01	2099-12-31	1970-01-01	2099-12-31
432968	Anemia during pregnancy - baby delivered	Condition	SNOMED	432968	DELIV		NULL	ICD9CM	648.21	Anemia of mother, delivered, with or without mention of antepartum condition	1970-01-01	2099-12-31	1970-01-01	2099-12-31
432968	Anemia during pregnancy - baby delivered	Condition	SNOMED	432968	DELIV		NULL	Read	L182100	Anaemia during pregnancy - baby delivered	1970-01-01	2099-12-31	1970-01-01	2099-12-31
432967	Anemia during pregnancy - baby not yet delivered	Condition	SNOMED	432967	PCOMP		NULL	ICD9CM	648.23	Anemia of mother, antepartum condition or complication	1970-01-01	2099-12-31	2012-08-31	2099-12-31
432967	Anemia during pregnancy - baby not yet delivered	Condition	SNOMED	432967	PCOMP		NULL	Read	L182300	Anaemia during pregnancy - baby not yet delivered	1970-01-01	2099-12-31	1970-01-01	2099-12-31
434701	Anemia in mother complicating pregnancy, childbirth AND/OR puerperium	Condition	SNOMED	434701	PCOMP		NULL	ICD9CM	648.2	Anemia complicating pregnancy, childbirth, or the puerperium	1970-01-01	2099-12-31	2013-11-27	2099-12-31
434701	Anemia in mother complicating pregnancy, childbirth AND/OR puerperium	Condition	SNOMED	434701	PCOMP		NULL	ICD9CM	648.2	Anemia of mother, unspecified as to episode of care or not applicable	1970-01-01	2099-12-31	1970-01-01	2099-12-31
434701	Anemia in mother complicating pregnancy, childbirth AND/OR puerperium	Condition	SNOMED	434701	PCOMP		NULL	ICD9CM	648.22	Anemia of mother, delivered, with mention of postpartum complication	1970-01-01	2099-12-31	2014-10-01	2099-12-31
434701	Anemia in mother complicating pregnancy, childbirth AND/OR puerperium	Condition	SNOMED	434701	PCOMP		NULL	Read	L182.00	Anaemia during pregnancy, childbirth and the puerperium	1970-01-01	2099-12-31	2014-04-01	2099-12-31
434701	Anemia in mother complicating pregnancy, childbirth AND/OR puerperium	Condition	SNOMED	434701	PCOMP		NULL	Read	L182000	Anaemia - unspecified whether during pregnancy or the puerperium	1970-01-01	2099-12-31	2014-04-01	2099-12-31
434701	Anemia in mother complicating pregnancy, childbirth AND/OR puerperium	Condition	SNOMED	434701	PCOMP		NULL	Read	L182z00	Anaemia during pregnancy/childbirth/puerperium NOS	1970-01-01	2099-12-31	2014-04-01	2099-12-31
442923	Anemia in the puerperium - baby delivered during current episode of care	Condition	SNOMED	442923	DELIV		NULL	Read	L182200	Anaemia in the puerperium - baby delivered during current episode of care	1970-01-01	2099-12-31	1970-01-01	2099-12-31
442922	Anemia in the puerperium - baby delivered during previous episode of care	Condition	SNOMED	442922	DELIV		NULL	Read	L182400	Anaemia in the puerperium - baby delivered during previous episode of care	1970-01-01	2099-12-31	1970-01-01	2099-12-31
432452	Anemia of prematurity	Condition	SNOMED	432452	PREM		NULL	ICD9CM	776.6	Anemia of prematurity	1970-01-01	2099-12-31	1970-01-01	2099-12-31
432452	Anemia of prematurity	Condition	SNOMED	432452	PREM		NULL	Read	Q456.00	Anaemia of prematurity	1970-01-01	2099-12-31	1970-01-01	2099-12-31
2101814	Anesthesia for cesarean delivery following neuraxial labor analgesia/anesthesia (List separately in addition to code for primary procedure performed)	Procedure	CPT4	2101814	DELIV		NULL	CPT4	1968	Anesthesia for cesarean delivery following neuraxial labor analgesia/anesthesia (List separately in addition to code for primary procedure performed)	1970-01-01	2099-12-31	1970-01-01	2099-12-31
2101807	Anesthesia for cesarean delivery only	Procedure	CPT4	2101807	LDEL		NULL	CPT4	1961	Anesthesia for cesarean delivery only	1970-01-01	2099-12-31	1970-01-01	2099-12-31
2101815	Anesthesia for cesarean hysterectomy following neuraxial labor analgesia/anesthesia (List separately in addition to code for primary procedure performed)	Procedure	CPT4	2101815			NULL	CPT4	1969	Anesthesia for cesarean hysterectomy following neuraxial labor analgesia/anesthesia (List separately in addition to code for primary procedure performed)	1970-01-01	2099-12-31	1970-01-01	2099-12-31
2101809	Anesthesia for cesarean hysterectomy without any labor analgesia/anesthesia care	Procedure	CPT4	2101809	LDEL		NULL	CPT4	1963	Anesthesia for cesarean hysterectomy without any labor analgesia/anesthesia care	1970-01-01	2099-12-31	1970-01-01	2099-12-31
2101804	Anesthesia for external cephalic version procedure	Procedure	CPT4	2101804	OTEST		NULL	CPT4	1958	Anesthesia for external cephalic version procedure	2004-03-31	2099-12-31	2004-03-31	2099-12-31
2101811	Anesthesia for incomplete or missed abortion procedures	Procedure	CPT4	2101811	SA		NULL	CPT4	1965	Anesthesia for incomplete or missed abortion procedures	2006-02-13	2099-12-31	2006-02-13	2099-12-31
2101812	Anesthesia for induced abortion procedures	Procedure	CPT4	2101812	AB		NULL	CPT4	1966	Anesthesia for induced abortion procedures	2006-02-13	2099-12-31	2006-02-13	2099-12-31
2100998	Anesthesia for intraperitoneal procedures in lower abdomen including laparoscopy; amniocentesis	Procedure	CPT4	2100998	AMNIO		NULL	CPT4	842	Anesthesia for intraperitoneal procedures in lower abdomen including laparoscopy; amniocentesis	1970-01-01	2099-12-31	1970-01-01	2099-12-31
2101808	Anesthesia for urgent hysterectomy following delivery	Procedure	CPT4	2101808	POST		NULL	CPT4	1962	Anesthesia for urgent hysterectomy following delivery	1970-01-01	2099-12-31	1970-01-01	2099-12-31
2101806	Anesthesia for vaginal delivery only	Procedure	CPT4	2101806	LDEL		NULL	CPT4	1960	Anesthesia for vaginal delivery only	1970-01-01	2099-12-31	1970-01-01	2099-12-31
4210143	Anhydramnios	Observation	SNOMED	4210143			NULL	Read	L280300	Anhydramnios	1970-01-01	2099-12-31	1970-01-01	2099-12-31
4015296	Antenatal 12 weeks examination	Procedure	SNOMED	4015296	GEST		12	Read	62N2.00	A/N 12 weeks examination	1970-01-01	2099-12-31	1970-01-01	2099-12-31
4014149	Antenatal 16 week examination	Procedure	SNOMED	4014149	GEST		16	Read	62N3.00	A/N 16 week examination	1970-01-01	2099-12-31	1970-01-01	2099-12-31
4014150	Antenatal 20 week examination	Procedure	SNOMED	4014150	GEST		20	Read	62N4.00	A/N 20 week examination	1970-01-01	2099-12-31	1970-01-01	2099-12-31
4015141	Antenatal 24 week examination	Procedure	SNOMED	4015141	GEST		24	Read	62N5.00	A/N 24 week examination	1970-01-01	2099-12-31	1970-01-01	2099-12-31
4014433	Antenatal 28 week examination	Procedure	SNOMED	4014433	AGP		NULL	Read	62N6.00	A/N 28 week examination	1970-01-01	2099-12-31	1970-01-01	2099-12-31
4014151	Antenatal 30 week examination	Procedure	SNOMED	4014151	GEST		30	Read	62N7.00	A/N 30 week examination	1970-01-01	2099-12-31	1970-01-01	2099-12-31
4015297	Antenatal 32 week examination	Procedure	SNOMED	4015297	GEST		32	Read	62N8.00	A/N 32 week examination	1970-01-01	2099-12-31	1970-01-01	2099-12-31
4015298	Antenatal 34 week examination	Procedure	SNOMED	4015298	GEST		34	Read	62N9.00	A/N 34 week examination	1970-01-01	2099-12-31	1970-01-01	2099-12-31
4014434	Antenatal 35 week examination	Procedure	SNOMED	4014434	GEST		35	Read	62NA.00	A/N 35 week examination	1970-01-01	2099-12-31	1970-01-01	2099-12-31
4015299	Antenatal 36 week examination	Procedure	SNOMED	4015299	GEST		36	Read	62NB.00	A/N 36 week examination	1970-01-01	2099-12-31	1970-01-01	2099-12-31
4015142	Antenatal 37 week examination	Procedure	SNOMED	4015142	GEST		37	Read	62NC.00	A/N 37 week examination	1970-01-01	2099-12-31	1970-01-01	2099-12-31
4014152	Antenatal 38 week examination	Procedure	SNOMED	4014152	GEST		38	Read	62ND.00	A/N 38 week examination	1970-01-01	2099-12-31	1970-01-01	2099-12-31
4015300	Antenatal 39 week examination	Procedure	SNOMED	4015300	GEST		39	Read	62NE.00	A/N 39 week examination	1970-01-01	2099-12-31	1970-01-01	2099-12-31
4015301	Antenatal 40 week examination	Procedure	SNOMED	4015301	GEST		40	Read	62NF.00	A/N 40 week examination	1970-01-01	2099-12-31	1970-01-01	2099-12-31
4015302	Antenatal 41 week examination	Procedure	SNOMED	4015302	GEST		41	Read	62NG.00	A/N 41 week examination	1970-01-01	2099-12-31	1970-01-01	2099-12-31
4014435	Antenatal 42 week examination	Procedure	SNOMED	4014435			NULL	Read	62NH.00	A/N 42 week examination	1970-01-01	2099-12-31	1970-01-01	2099-12-31
4061154	Antenatal amniocentesis	Observation	SNOMED	4061154	AMNIO		NULL	Read	62F..00	Antenatal amniocentesis	1970-01-01	2099-12-31	1970-01-01	2099-12-31
4061154	Antenatal amniocentesis	Observation	SNOMED	4061154	AMNIO		NULL	Read	62FZ.00	Antenatal amniocentesis NOS	1970-01-01	2099-12-31	2014-04-01	2099-12-31
4014319	Antenatal blood group screening	Measurement	SNOMED	4014319	OTEST		NULL	Read	62L..00	Antenatal blood group screen	1970-01-01	2099-12-31	1970-01-01	2099-12-31
4014319	Antenatal blood group screening	Measurement	SNOMED	4014319	OTEST		NULL	Read	62LZ.00	A/N blood group screen NOS	1970-01-01	2099-12-31	2014-04-01	2099-12-31
4015139	Antenatal blood group screening done	Observation	SNOMED	4015139	OTEST		NULL	Read	62L2.00	A/N blood group screen done	1970-01-01	2099-12-31	1970-01-01	2099-12-31
4207466	Antenatal blood tests	Measurement	SNOMED	4207466	OTEST		NULL	Read	62W..00	Antenatal blood tests	1970-01-01	2099-12-31	1970-01-01	2099-12-31
4014148	Antenatal booking examination	Procedure	SNOMED	4014148	AGP		NULL	Read	62N1.00	A/N booking examination	1970-01-01	2099-12-31	1970-01-01	2099-12-31
4173786	Antenatal care	Observation	SNOMED	4173786	AGP		NULL	Read	62...11	Antenatal care	1970-01-01	2099-12-31	1970-01-01	2099-12-31
4173786	Antenatal care	Observation	SNOMED	4173786	AGP		NULL	Read	62...13	Pregnancy care	1970-01-01	2099-12-31	1970-01-01	2099-12-31
4173786	Antenatal care	Observation	SNOMED	4173786	AGP		NULL	Read	Z212.00	Antenatal care	1970-01-01	2014-09-30	1970-01-01	2099-12-31
4173786	Antenatal care	Observation	SNOMED	4173786	AGP		NULL	Read	Z212.11	Pregnancy care	1970-01-01	2014-09-30	1970-01-01	2099-12-31
4060251	Antenatal care from general practitioner	Observation	SNOMED	4060251	AGP		NULL	Read	62A1.00	A/N care from G.P.	1970-01-01	2099-12-31	1970-01-01	2099-12-31
4061432	Antenatal care: 10 years plus since last pregnancy	Observation	SNOMED	4061432			NULL	Read	6282	A/N care:10yrs+since last preg	1970-01-01	2099-12-31	1970-01-01	2099-12-31
439656	Antenatal care: grand multiparity	Condition	SNOMED	439656	AGP		NULL	ICD9CM	V23.3	Supervision of high-risk pregnancy with grand multiparity	1970-01-01	2099-12-31	1970-01-01	2099-12-31
439656	Antenatal care: grand multiparity	Condition	SNOMED	439656	AGP		NULL	Read	6233	A/N care: grand multip	1970-01-01	2099-12-31	1970-01-01	2099-12-31
4060239	Antenatal care: multip	Observation	SNOMED	4060239	AGP		NULL	ICD9CM	V23.84	Supervision of high-risk pregnancy with young multigravida	1970-01-01	2099-12-31	2013-12-02	2099-12-31
4060239	Antenatal care: multip	Observation	SNOMED	4060239	AGP		NULL	Read	6224	Antenatal care: multip	1970-01-01	2099-12-31	1970-01-01	2099-12-31
4061435	Antenatal care: not attended	Observation	SNOMED	4061435			NULL	Read	6293	Ante-natal care: not attended	1970-01-01	2099-12-31	1970-01-01	2099-12-31
4060103	Antenatal care: not offered	Observation	SNOMED	4060103			NULL	Read	6291	Ante-natal care: not offered	1970-01-01	2099-12-31	1970-01-01	2099-12-31
4061434	Antenatal care: not wanted	Observation	SNOMED	4061434			NULL	Read	6292	Ante-natal care: not wanted	1970-01-01	2099-12-31	1970-01-01	2099-12-31
4060245	Antenatal care: poor antenatal attender	Condition	SNOMED	4060245			NULL	Read	6252	A/N care: poor A/N attender	1970-01-01	2099-12-31	1970-01-01	2099-12-31
4060098	Antenatal care: poor home conditions	Condition	SNOMED	4060098	AGP		NULL	Read	6251	A/N care: poor home conditions	1970-01-01	2099-12-31	1970-01-01	2099-12-31
4061424	Antenatal care: primigravida	Observation	SNOMED	4061424	PCONF		NULL	Read	6221	Antenatal care: primigravida	1970-01-01	2099-12-31	1970-01-01	2099-12-31
4060101	Antenatal care: primiparous, under 17 years	Observation	SNOMED	4060101	AGP		NULL	ICD9CM	V23.83	Supervision of high-risk pregnancy with young primigravida	1970-01-01	2099-12-31	2002-10-01	2099-12-31
4060101	Antenatal care: primiparous, under 17 years	Observation	SNOMED	4060101	AGP		NULL	Read	6283	A/N care: primip. < 17 years	1970-01-01	2099-12-31	1970-01-01	2099-12-31
4060240	Antenatal care: recurrent aborter	Condition	SNOMED	4060240	AGP		NULL	Read	6232	A/N care: recurrent aborter	1970-01-01	2099-12-31	1970-01-01	2099-12-31
4061429	Antenatal care: under 5ft tall	Observation	SNOMED	4061429			NULL	Read	6281	A/N care: under 5ft tall	1970-01-01	2099-12-31	1970-01-01	2099-12-31
4147941	Antenatal data	Observation	SNOMED	4147941	AGP		NULL	Read	62O..00	Misc. antenatal data	1970-01-01	2099-12-31	2014-04-01	2099-12-31
4147941	Antenatal data	Observation	SNOMED	4147941	AGP		NULL	Read	62OZ.00	Misc. antenatal data NOS	1970-01-01	2099-12-31	2014-04-01	2099-12-31
441649	Antenatal deep vein thrombosis - delivered	Condition	SNOMED	441649	DELIV		NULL	ICD9CM	671.31	Deep phlebothrombosis, antepartum, delivered, with or without mention of antepartum condition	1970-01-01	2099-12-31	1970-01-01	2099-12-31
441649	Antenatal deep vein thrombosis - delivered	Condition	SNOMED	441649	DELIV		NULL	Read	L413100	Antenatal deep vein thrombosis - delivered	1970-01-01	2099-12-31	1970-01-01	2099-12-31
4047845	Antenatal education	Procedure	SNOMED	4047845	AGP		NULL	Read	679E.00	Antenatal education	1970-01-01	2099-12-31	1970-01-01	2099-12-31
4084186	Antenatal exercises	Observation	SNOMED	4084186	AGP		NULL	Read	8E96.00	Ante-natal exercises	1970-01-01	2099-12-31	1970-01-01	2099-12-31
4062361	Antenatal relaxation class	Observation	SNOMED	4062361	AGP		NULL	Read	67B..00	Ante-natal relaxation classes	1970-01-01	2099-12-31	1970-01-01	2099-12-31
4060266	Antenatal RhD antibody screening	Measurement	SNOMED	4060266	OTEST		NULL	ICD9CM	V28.5	Antenatal screening for isoimmunization	1970-01-01	2099-12-31	2002-10-01	2099-12-31
4060266	Antenatal RhD antibody screening	Measurement	SNOMED	4060266	OTEST		NULL	Read	62H..00	A/N Rh antibody screen	1970-01-01	2099-12-31	1970-01-01	2099-12-31
4060266	Antenatal RhD antibody screening	Measurement	SNOMED	4060266	OTEST		NULL	Read	62HZ.00	A/N Rh antibody screen NOS	1970-01-01	2099-12-31	2014-04-01	2099-12-31
4152443	Antenatal scan unable to confirm pregnancy	Measurement	SNOMED	4152443	ULS		NULL	Read	584F.00	Antenatal scan unable to confirm pregnancy	1970-01-01	2099-12-31	1970-01-01	2099-12-31
4087235	Antenatal screening	Procedure	SNOMED	4087235	OTEST		NULL	ICD9CM	V28.8	Other specified antenatal screening	1970-01-01	2099-12-31	2013-11-27	2099-12-31
4087235	Antenatal screening	Procedure	SNOMED	4087235	OTEST		NULL	ICD9CM	V28.82	Encounter for screening for risk of pre-term labor	1970-01-01	2099-12-31	2013-11-27	2099-12-31
4087235	Antenatal screening	Procedure	SNOMED	4087235	OTEST		NULL	ICD9CM	V28.89	Other specified antenatal screening	1970-01-01	2099-12-31	2002-10-01	2099-12-31
4087235	Antenatal screening	Procedure	SNOMED	4087235	OTEST		NULL	ICD9CM	V28.9	Unspecified antenatal screening	1970-01-01	2099-12-31	2002-10-01	2099-12-31
4087235	Antenatal screening	Procedure	SNOMED	4087235	OTEST		NULL	Read	62c..00	Antenatal screening	1970-01-01	2099-12-31	1970-01-01	2099-12-31
40483081	Antenatal screening declined	Observation	SNOMED	40483081			NULL	Read	68b6.00	Antenatal screening declined	1970-01-01	2099-12-31	1970-01-01	2099-12-31
4191703	Antenatal screening for human immunodeficiency virus	Procedure	SNOMED	4191703	OTEST		NULL	Read	62b..00	Antenatal HIV screening	1970-01-01	2099-12-31	1970-01-01	2099-12-31
4014320	Antenatal sickle cell screening	Procedure	SNOMED	4014320			NULL	Read	62M..00	Antenatal sickle cell screen	1970-01-01	2099-12-31	1970-01-01	2099-12-31
4014320	Antenatal sickle cell screening	Procedure	SNOMED	4014320			NULL	Read	62MZ.00	A/N sickle cell screen NOS	2014-04-01	2099-12-31	2014-04-01	2099-12-31
4015140	Antenatal sickle cell screening done	Observation	SNOMED	4015140			NULL	Read	62M2.00	A/N sickle cell screen done	1970-01-01	2099-12-31	1970-01-01	2099-12-31
4015294	Antenatal syphilis screening	Procedure	SNOMED	4015294	OTEST		NULL	Read	62K..00	Antenatal syphilis screen	1970-01-01	2099-12-31	1970-01-01	2099-12-31
4015294	Antenatal syphilis screening	Procedure	SNOMED	4015294	OTEST		NULL	Read	62KZ.00	Antenatal syphilis screen NOS	1970-01-01	2099-12-31	2014-04-01	2099-12-31
4152444	Antenatal ultrasound confirms ectopic pregnancy	Measurement	SNOMED	4152444			NULL	Read	584E.00	Antenatal ultrasound confirms ectopic pregnancy	1970-01-01	2099-12-31	1970-01-01	2099-12-31
4152444	Antenatal ultrasound confirms ectopic pregnancy	Measurement	SNOMED	4152444	ECT		NULL	Read	584E.00	Antenatal ultrasound confirms ectopic pregnancy	1970-01-01	2099-12-31	1970-01-01	2099-12-31
4152445	Antenatal ultrasound confirms intrauterine pregnancy	Measurement	SNOMED	4152445	ULS		NULL	Read	584D.00	Antenatal ultrasound confirms intra-uterine pregnancy	1970-01-01	2099-12-31	1970-01-01	2099-12-31
4061131	Antenatal ultrasound result received	Observation	SNOMED	4061131	ULS		NULL	Read	584C.00	Antenatal ultrasound result received	1970-01-01	2099-12-31	1970-01-01	2099-12-31
4061803	Antenatal ultrasound scan 4-8 weeks	Procedure	SNOMED	4061803	ULS		NULL	Read	62GB.00	Antenatal ultrasounds scan at 4-8 weeks	1970-01-01	2099-12-31	1970-01-01	2099-12-31
4061157	Antenatal ultrasound scan abnormal	Measurement	SNOMED	4061157	ULS		NULL	Read	62G8.00	A/N U/S scan abnormal	1970-01-01	2099-12-31	1970-01-01	2099-12-31
4061157	Antenatal ultrasound scan abnormal	Measurement	SNOMED	4061157	ULS		NULL	Read	L2A3.00	Abnormal ultrasonic finding on antenatal screening of mother	1970-01-01	2099-12-31	1970-01-01	2099-12-31
4061534	Antenatal ultrasound scan at 17-22 weeks	Procedure	SNOMED	4061534	ULS		NULL	Read	62GD.00	Antenatal ultrasound scan at 17-22 weeks	1970-01-01	2099-12-31	1970-01-01	2099-12-31
4141415	Antenatal ultrasound scan at 22-40 weeks	Procedure	SNOMED	4141415	ULS		NULL	Read	62GE.00	Antenatal ultrasound scan at 22-40 weeks	1970-01-01	2099-12-31	1970-01-01	2099-12-31
4060265	Antenatal ultrasound scan at 9-16 weeks	Procedure	SNOMED	4060265	ULS		NULL	Read	62GC.00	Antenatal ultrasound scan at 9-16 weeks	1970-01-01	2099-12-31	1970-01-01	2099-12-31
4143115	Antenatal ultrasound scan for possible abnormality	Procedure	SNOMED	4143115	ULS		NULL	ICD9CM	V28.3	Encounter for routine screening for malformation using ultrasonics	1970-01-01	2099-12-31	2002-10-01	2099-12-31
4143115	Antenatal ultrasound scan for possible abnormality	Procedure	SNOMED	4143115	ULS		NULL	Read	62G9.00	A/N U/S scan for ? abnormality	1970-01-01	2099-12-31	2014-04-01	2099-12-31
4310443	Antenatal ultrasound scan normal and possibly inconsistent with estimated date of delivery	Measurement	SNOMED	4310443			NULL	Read	62G7.00	A/N U/S scan normal +? dates	1970-01-01	2099-12-31	2014-04-01	2099-12-31
4061802	Antenatal ultrasound scan status	Observation	SNOMED	4061802	ULS		NULL	Read	62G..00	Antenatal ultrasound scan	1970-01-01	2099-12-31	2014-04-01	2099-12-31
4170305	Antenatal/postnatal care	Observation	SNOMED	4170305	POST		NULL	Read	62...12	Maternity care	1970-01-01	2099-12-31	1970-01-01	2099-12-31
4170305	Antenatal/postnatal care	Observation	SNOMED	4170305	POST		NULL	Read	Z212.12	Maternity care	1970-01-01	2014-09-30	1970-01-01	2099-12-31
2110312	Antepartum care only; 4-6 visits	Procedure	CPT4	2110312	AGP		NULL	CPT4	59425	Antepartum care only; 4-6 visits	1970-01-01	2099-12-31	1970-01-01	2099-12-31
2110313	Antepartum care only; 7 or more visits	Procedure	CPT4	2110313	AGP		NULL	CPT4	59426	Antepartum care only; 7 or more visits	1970-01-01	2099-12-31	1970-01-01	2099-12-31
435887	Antepartum deep vein thrombosis	Condition	SNOMED	435887	PCOMP		NULL	ICD9CM	671.3	Deep phlebothrombosis, antepartum	1970-01-01	2099-12-31	2013-11-27	2099-12-31
435887	Antepartum deep vein thrombosis	Condition	SNOMED	435887	PCOMP		NULL	ICD9CM	671.3	Deep phlebothrombosis, antepartum, unspecified as to episode of care or not applicable	1970-01-01	2099-12-31	1970-01-01	2099-12-31
435887	Antepartum deep vein thrombosis	Condition	SNOMED	435887	PCOMP		NULL	ICD9CM	671.33	Deep phlebothrombosis, antepartum, antepartum condition or complication	1970-01-01	2099-12-31	1970-01-01	2099-12-31
435887	Antepartum deep vein thrombosis	Condition	SNOMED	435887	PCOMP		NULL	Read	L413.00	Antenatal deep vein thrombosis	1970-01-01	2099-12-31	1970-01-01	2099-12-31
435887	Antepartum deep vein thrombosis	Condition	SNOMED	435887	PCOMP		NULL	Read	L413.11	DVT - deep venous thrombosis, antenatal	1970-01-01	2099-12-31	1970-01-01	2099-12-31
435887	Antepartum deep vein thrombosis	Condition	SNOMED	435887	PCOMP		NULL	Read	L413000	Antenatal deep vein thrombosis unspecified	1970-01-01	2099-12-31	2014-04-01	2099-12-31
435887	Antepartum deep vein thrombosis	Condition	SNOMED	435887	PCOMP		NULL	Read	L413z00	Antenatal deep vein thrombosis NOS	1970-01-01	2099-12-31	2014-04-01	2099-12-31
434089	Antepartum hemorrhage	Condition	SNOMED	434089	PCOMP		NULL	ICD9CM	641.8	Other antepartum hemorrhage	1970-01-01	2099-12-31	2013-11-27	2099-12-31
434089	Antepartum hemorrhage	Condition	SNOMED	434089	PCOMP		NULL	ICD9CM	641.8	Other antepartum hemorrhage, unspecified as to episode of care or not applicable	1970-01-01	2099-12-31	1970-01-01	2099-12-31
434089	Antepartum hemorrhage	Condition	SNOMED	434089	PCOMP		NULL	ICD9CM	641.81	Other antepartum hemorrhage, delivered, with or without mention of antepartum condition	1970-01-01	2099-12-31	2013-10-10	2099-12-31
434089	Antepartum hemorrhage	Condition	SNOMED	434089	PCOMP		NULL	ICD9CM	641.83	Other antepartum hemorrhage, antepartum condition or complication	1970-01-01	2099-12-31	2013-10-10	2099-12-31
434089	Antepartum hemorrhage	Condition	SNOMED	434089	PCOMP		NULL	ICD9CM	641.9	Unspecified antepartum hemorrhage	1970-01-01	2099-12-31	2013-11-27	2099-12-31
434089	Antepartum hemorrhage	Condition	SNOMED	434089	PCOMP		NULL	ICD9CM	641.9	Unspecified antepartum hemorrhage, unspecified as to episode of care or not applicable	1970-01-01	2099-12-31	1970-01-01	2099-12-31
434089	Antepartum hemorrhage	Condition	SNOMED	434089	PCOMP		NULL	ICD9CM	641.91	Unspecified antepartum hemorrhage, delivered, with or without mention of antepartum condition	1970-01-01	2099-12-31	2012-08-31	2099-12-31
434089	Antepartum hemorrhage	Condition	SNOMED	434089	PCOMP		NULL	ICD9CM	641.93	Unspecified antepartum hemorrhage, antepartum condition or complication	1970-01-01	2099-12-31	2013-10-10	2099-12-31
434089	Antepartum hemorrhage	Condition	SNOMED	434089	PCOMP		NULL	Read	L11..11	Antepartum haemorrhage	1970-01-01	2099-12-31	1970-01-01	2099-12-31
434089	Antepartum hemorrhage	Condition	SNOMED	434089	PCOMP		NULL	Read	L11..12	Antepartum bleeding	1970-01-01	2099-12-31	1970-01-01	2099-12-31
434089	Antepartum hemorrhage	Condition	SNOMED	434089	PCOMP		NULL	Read	L11y.00	Other antepartum haemorrhage	1970-01-01	2099-12-31	2014-04-01	2099-12-31
434089	Antepartum hemorrhage	Condition	SNOMED	434089	PCOMP		NULL	Read	L11y000	Other antepartum haemorrhage unspecified	1970-01-01	2099-12-31	2014-04-01	2099-12-31
434089	Antepartum hemorrhage	Condition	SNOMED	434089	PCOMP		NULL	Read	L11y100	Other antepartum haemorrhage - delivered	1970-01-01	2099-12-31	2014-04-01	2099-12-31
434089	Antepartum hemorrhage	Condition	SNOMED	434089	PCOMP		NULL	Read	L11y200	Other antepartum haemorrhage - not delivered	1970-01-01	2099-12-31	2014-04-01	2099-12-31
434089	Antepartum hemorrhage	Condition	SNOMED	434089	PCOMP		NULL	Read	L11yz00	Other antepartum haemorrhage NOS	1970-01-01	2099-12-31	2014-04-01	2099-12-31
434089	Antepartum hemorrhage	Condition	SNOMED	434089	PCOMP		NULL	Read	L11z.00	Antepartum haemorrhage NOS	1970-01-01	2099-12-31	2014-04-01	2099-12-31
434089	Antepartum hemorrhage	Condition	SNOMED	434089	PCOMP		NULL	Read	L11z000	Antepartum haemorrhage NOS, unspecified	1970-01-01	2099-12-31	2014-04-01	2099-12-31
434089	Antepartum hemorrhage	Condition	SNOMED	434089	PCOMP		NULL	Read	L11z100	Antepartum haemorrhage NOS - delivered	1970-01-01	2099-12-31	2014-04-01	2099-12-31
434089	Antepartum hemorrhage	Condition	SNOMED	434089	PCOMP		NULL	Read	L11z200	Antepartum haemorrhage NOS - not deliv	1970-01-01	2099-12-31	2014-04-01	2099-12-31
434089	Antepartum hemorrhage	Condition	SNOMED	434089	PCOMP		NULL	Read	L11zz00	Antepartum haemorrhage NOS	1970-01-01	2099-12-31	2014-04-01	2099-12-31
438489	Antepartum hemorrhage associated with coagulation defect	Condition	SNOMED	438489	PCOMP		NULL	ICD9CM	641.3	Antepartum hemorrhage associated with coagulation defects	1970-01-01	2099-12-31	2013-11-27	2099-12-31
438489	Antepartum hemorrhage associated with coagulation defect	Condition	SNOMED	438489	PCOMP		NULL	ICD9CM	641.3	Antepartum hemorrhage associated with coagulation defects, unspecified as to episode of care or not applicable	1970-01-01	2099-12-31	1970-01-01	2099-12-31
438489	Antepartum hemorrhage associated with coagulation defect	Condition	SNOMED	438489	PCOMP		NULL	ICD9CM	641.33	Antepartum hemorrhage associated with coagulation defects, antepartum condition or complication	1970-01-01	2099-12-31	2014-10-01	2099-12-31
438489	Antepartum hemorrhage associated with coagulation defect	Condition	SNOMED	438489	PCOMP		NULL	Read	L113.00	Antepartum haemorrhage with coagulation defect	1970-01-01	2099-12-31	2014-04-01	2099-12-31
438489	Antepartum hemorrhage associated with coagulation defect	Condition	SNOMED	438489	PCOMP		NULL	Read	L113000	Antepartum haemorrhage with coagulation defect unspecified	1970-01-01	2099-12-31	2014-04-01	2099-12-31
438489	Antepartum hemorrhage associated with coagulation defect	Condition	SNOMED	438489	PCOMP		NULL	Read	L113z00	Antepartum haemorrhage with coagulation defect NOS	2014-04-01	2099-12-31	2014-04-01	2099-12-31
443133	Antepartum hemorrhage with coagulation defect - delivered	Condition	SNOMED	443133	DELIV		NULL	ICD9CM	641.31	Antepartum hemorrhage associated with coagulation defects, delivered, with or without mention of antepartum condition	1970-01-01	2099-12-31	1970-01-01	2099-12-31
443133	Antepartum hemorrhage with coagulation defect - delivered	Condition	SNOMED	443133	DELIV		NULL	Read	L113100	Antepartum haemorrhage with coagulation defect - delivered	2014-04-01	2099-12-31	2014-04-01	2099-12-31
438203	Antepartum hemorrhage with coagulation defect - not delivered	Condition	SNOMED	438203	PCOMP		NULL	Read	L113200	Antepartum haemorrhage with coagulation defect - not delivered	2014-04-01	2099-12-31	2014-04-01	2099-12-31
4034091	Antepartum hemorrhage with hypofibrinogenemia	Condition	SNOMED	4034091			NULL	Read	L113.13	Antepartum haemorrhage with hypofibrinogenaemia	1970-01-01	2099-12-31	1970-01-01	2099-12-31
4062807	Antepartum hemorrhage with trauma	Condition	SNOMED	4062807			NULL	Read	L114.00	Antepartum haemorrhage with trauma	1970-01-01	2099-12-31	1970-01-01	2099-12-31
4062807	Antepartum hemorrhage with trauma	Condition	SNOMED	4062807			NULL	Read	L114000	Antepartum haemorrhage with trauma unspecified	2014-04-01	2099-12-31	2014-04-01	2099-12-31
4062807	Antepartum hemorrhage with trauma	Condition	SNOMED	4062807			NULL	Read	L114z00	Antepartum haemorrhage with trauma NOS	2014-04-01	2099-12-31	2014-04-01	2099-12-31
4062417	Antepartum hemorrhage with uterine leiomyoma	Condition	SNOMED	4062417			NULL	Read	L115.00	Antepartum haemorrhage with uterine leiomyoma	1970-01-01	2099-12-31	1970-01-01	2099-12-31
4062417	Antepartum hemorrhage with uterine leiomyoma	Condition	SNOMED	4062417			NULL	Read	L115.11	Antepartum haemorrhage with fibroid	1970-01-01	2099-12-31	1970-01-01	2099-12-31
4062417	Antepartum hemorrhage with uterine leiomyoma	Condition	SNOMED	4062417			NULL	Read	L115.12	Antepartum haemorrhage with uterine fibroid	1970-01-01	2099-12-31	1970-01-01	2099-12-31
4062417	Antepartum hemorrhage with uterine leiomyoma	Condition	SNOMED	4062417			NULL	Read	L115000	Antepartum haemorrhage with uterine leiomyoma unspecified	2014-04-01	2099-12-31	2014-04-01	2099-12-31
4062417	Antepartum hemorrhage with uterine leiomyoma	Condition	SNOMED	4062417			NULL	Read	L115z00	Antepartum haemorrhage with uterine leiomyoma NOS	2014-04-01	2099-12-31	2014-04-01	2099-12-31
4143074	Antepartum hemorrhage, abruptio placentae and placenta previa	Condition	SNOMED	4143074	PCOMP		NULL	ICD9CM	641	Antepartum hemorrhage, abruptio placentae, and placenta previa	1970-01-01	2099-12-31	2014-10-01	2099-12-31
4143074	Antepartum hemorrhage, abruptio placentae and placenta previa	Condition	SNOMED	4143074	PCOMP		NULL	Read	L11..00	Antepartum haemorrhage, abruptio placentae and placenta praevia	1970-01-01	2099-12-31	1970-01-01	2099-12-31
4014304	Apgar at 1 minute	Observation	SNOMED	4014304	POST		NULL	Read	639..00	Apgar at 1 minute	1970-01-01	2099-12-31	1970-01-01	2099-12-31
4014304	Apgar at 1 minute	Observation	SNOMED	4014304	POST		NULL	Read	639Z.00	Apgar at 1 minute NOS	1970-01-01	2099-12-31	2014-04-01	2099-12-31
4014468	Apgar at 1 minute = 0	Observation	SNOMED	4014468			NULL	Read	6391	Apgar at 1 minute = 0	1970-01-01	2099-12-31	1970-01-01	2099-12-31
4015430	Apgar at 1 minute = 1	Observation	SNOMED	4015430			NULL	Read	6392	Apgar at 1 minute = 1	1970-01-01	2099-12-31	1970-01-01	2099-12-31
4014470	Apgar at 1 minute = 10	Observation	SNOMED	4014470			NULL	Read	639B.00	Apgar at 1 minute = 10	1970-01-01	2099-12-31	1970-01-01	2099-12-31
4015289	Apgar at 1 minute = 2	Observation	SNOMED	4015289			NULL	Read	6393	Apgar at 1 minute = 2	1970-01-01	2099-12-31	1970-01-01	2099-12-31
4014305	Apgar at 1 minute = 3	Observation	SNOMED	4014305			NULL	Read	6394	Apgar at 1 minute = 3	1970-01-01	2099-12-31	1970-01-01	2099-12-31
4015291	Apgar at 1 minute = 4	Observation	SNOMED	4015291			NULL	Read	6395	Apgar at 1 minute = 4	1970-01-01	2099-12-31	1970-01-01	2099-12-31
4014469	Apgar at 1 minute = 5	Observation	SNOMED	4014469			NULL	Read	6396	Apgar at 1 minute = 5	1970-01-01	2099-12-31	1970-01-01	2099-12-31
4014306	Apgar at 1 minute = 6	Observation	SNOMED	4014306			NULL	Read	6397	Apgar at 1 minute = 6	1970-01-01	2099-12-31	1970-01-01	2099-12-31
4015292	Apgar at 1 minute = 7	Observation	SNOMED	4015292			NULL	Read	6398	Apgar at 1 minute = 7	1970-01-01	2099-12-31	1970-01-01	2099-12-31
4016052	Apgar at 1 minute = 8	Observation	SNOMED	4016052	POST		NULL	Read	6399	Apgar at 1 minute = 8	1970-01-01	2099-12-31	1970-01-01	2099-12-31
4015431	Apgar at 1 minute = 9	Observation	SNOMED	4015431	POST		NULL	Read	639A.00	Apgar at 1 minute = 9	1970-01-01	2099-12-31	1970-01-01	2099-12-31
4014472	Apgar at 10 minutes	Observation	SNOMED	4014472			NULL	Read	63B..00	Apgar at 10 minutes	1970-01-01	2099-12-31	1970-01-01	2099-12-31
4014472	Apgar at 10 minutes	Observation	SNOMED	4014472			NULL	Read	63BZ.00	Apgar at 10 minutes NOS	1970-01-01	2099-12-31	2014-04-01	2099-12-31
4014473	Apgar at 10 minutes = 0	Observation	SNOMED	4014473			NULL	Read	63B1.00	Apgar at 10 minutes = 0	1970-01-01	2099-12-31	1970-01-01	2099-12-31
4016471	Apgar at 10 minutes = 10	Observation	SNOMED	4016471			NULL	Read	63BB.00	Apgar at 10 minutes = 10	1970-01-01	2099-12-31	1970-01-01	2099-12-31
4014474	Apgar at 10 minutes = 2	Observation	SNOMED	4014474			NULL	Read	63B3.00	Apgar at 10 minutes = 2	1970-01-01	2099-12-31	1970-01-01	2099-12-31
4016468	Apgar at 10 minutes = 3	Observation	SNOMED	4016468			NULL	Read	63B4.00	Apgar at 10 minutes = 3	1970-01-01	2099-12-31	1970-01-01	2099-12-31
4014578	Apgar at 10 minutes = 5	Observation	SNOMED	4014578			NULL	Read	63B6.00	Apgar at 10 minutes = 5	1970-01-01	2099-12-31	1970-01-01	2099-12-31
4016057	Apgar at 10 minutes = 8	Observation	SNOMED	4016057			NULL	Read	63B9.00	Apgar at 10 minutes = 8	1970-01-01	2099-12-31	1970-01-01	2099-12-31
4016058	Apgar at 10 minutes = 9	Observation	SNOMED	4016058			NULL	Read	63BA.00	Apgar at 10 minutes = 9	1970-01-01	2099-12-31	1970-01-01	2099-12-31
4016464	Apgar at 5 minutes	Observation	SNOMED	4016464	POST		NULL	Read	63A..00	Apgar at 5 minutes	1970-01-01	2099-12-31	1970-01-01	2099-12-31
4016464	Apgar at 5 minutes	Observation	SNOMED	4016464	POST		NULL	Read	63AZ.00	Apgar at 5 minutes NOS	1970-01-01	2099-12-31	2014-04-01	2099-12-31
4014307	Apgar at 5 minutes = 0	Observation	SNOMED	4014307			NULL	Read	63A1.00	Apgar at 5 minutes = 0	1970-01-01	2099-12-31	1970-01-01	2099-12-31
4016054	Apgar at 5 minutes = 1	Observation	SNOMED	4016054			NULL	Read	63A2.00	Apgar at 5 minutes = 1	1970-01-01	2099-12-31	1970-01-01	2099-12-31
4016467	Apgar at 5 minutes = 10	Observation	SNOMED	4016467	POST		NULL	Read	63AB.00	Apgar at 5 minutes = 10	1970-01-01	2099-12-31	1970-01-01	2099-12-31
4014308	Apgar at 5 minutes = 2	Observation	SNOMED	4014308			NULL	Read	63A3.00	Apgar at 5 minutes = 2	1970-01-01	2099-12-31	1970-01-01	2099-12-31
4016055	Apgar at 5 minutes = 3	Observation	SNOMED	4016055			NULL	Read	63A4.00	Apgar at 5 minutes = 3	1970-01-01	2099-12-31	1970-01-01	2099-12-31
4014471	Apgar at 5 minutes = 4	Observation	SNOMED	4014471			NULL	Read	63A5.00	Apgar at 5 minutes = 4	1970-01-01	2099-12-31	1970-01-01	2099-12-31
4014309	Apgar at 5 minutes = 5	Observation	SNOMED	4014309			NULL	Read	63A6.00	Apgar at 5 minutes = 5	1970-01-01	2099-12-31	1970-01-01	2099-12-31
4014310	Apgar at 5 minutes = 6	Observation	SNOMED	4014310			NULL	Read	63A7.00	Apgar at 5 minutes = 6	1970-01-01	2099-12-31	1970-01-01	2099-12-31
4016056	Apgar at 5 minutes = 7	Observation	SNOMED	4016056			NULL	Read	63A8.00	Apgar at 5 minutes = 7	1970-01-01	2099-12-31	1970-01-01	2099-12-31
4016465	Apgar at 5 minutes = 8	Observation	SNOMED	4016465			NULL	Read	63A9.00	Apgar at 5 minutes = 8	1970-01-01	2099-12-31	1970-01-01	2099-12-31
4016466	Apgar at 5 minutes = 9	Observation	SNOMED	4016466	POST		NULL	Read	63AA.00	Apgar at 5 minutes = 9	1970-01-01	2099-12-31	1970-01-01	2099-12-31
4167905	Apgar normal	Observation	SNOMED	4167905	POST		NULL	Read	63Z..11	Apgar normal	1970-01-01	2099-12-31	1970-01-01	2099-12-31
318247	Apnea in the newborn	Observation	SNOMED	318247	POST		NULL	ICD9CM	770.82	Other apnea of newborn	1970-01-01	2099-12-31	1970-01-01	2099-12-31
318247	Apnea in the newborn	Observation	SNOMED	318247	POST		NULL	Read	Q31y600	Apnoea of newborn	1970-01-01	2099-12-31	1970-01-01	2099-12-31
3006511	Appearance of Amniotic fluid	Measurement	LOINC	3006511	AMNIO		NULL	LOINC	1887-9	Appearance of Amniotic fluid	1970-01-01	2099-12-31	1970-01-01	2099-12-31
4074585	Application of fetal scalp electrode	Procedure	SNOMED	4074585			NULL	Read	7F04300	Electrode applied to fetal scalp	1970-01-01	2099-12-31	1970-01-01	2099-12-31
2006861	Arteriography of placenta	Procedure	ICD9Proc	2006861			NULL	ICD9Proc	88.46	Arteriography of placenta	1970-01-01	2099-12-31	1970-01-01	2099-12-31
4239302	Artificial insemination	Procedure	SNOMED	4239302	OVUL		NULL	ICD9CM	V26.1	Artificial insemination	1970-01-01	2099-12-31	2002-10-01	2099-12-31
2004542	Artificial insemination	Procedure	ICD9Proc	2004542	OVUL		NULL	ICD9Proc	69.92	Artificial insemination	1970-01-01	2099-12-31	1970-01-01	2099-12-31
4239302	Artificial insemination	Procedure	SNOMED	4239302	OVUL		NULL	Read	7E0A211	Artficial insemination NEC	1970-01-01	2099-12-31	2014-04-01	2099-12-31
4239302	Artificial insemination	Procedure	SNOMED	4239302	OVUL		NULL	Read	8C81.00	Artificial insemination	1970-01-01	2099-12-31	1970-01-01	2099-12-31
2110196	Artificial insemination; intra-cervical	Procedure	CPT4	2110196	OVUL		NULL	CPT4	58321	Artificial insemination; intra-cervical	1970-01-01	2099-12-31	1970-01-01	2099-12-31
2110197	Artificial insemination; intra-uterine	Procedure	CPT4	2110197	OVUL		NULL	CPT4	58322	Artificial insemination; intra-uterine	1970-01-01	2099-12-31	1970-01-01	2099-12-31
2004744	Artificial rupture of membranes	Procedure	ICD9Proc	2004744			NULL	ICD9Proc	73	Artificial rupture of membranes	1970-01-01	2099-12-31	1970-01-01	2099-12-31
4254204	Artificial rupture of membranes	Procedure	SNOMED	4254204			NULL	Read	7F10z11	Artificial rupture of membranes	1970-01-01	2099-12-31	1970-01-01	2099-12-31
4254204	Artificial rupture of membranes	Procedure	SNOMED	4254204			NULL	Read	7F10z12	ARM	1970-01-01	2099-12-31	2014-04-01	2099-12-31
439136	Asphyxia, in liveborn infant	Condition	SNOMED	439136	POST		NULL	ICD9CM	768.9	Unspecified severity of birth asphyxia in liveborn infant	1970-01-01	2099-12-31	1970-01-01	2099-12-31
439136	Asphyxia, in liveborn infant	Condition	SNOMED	439136	POST		NULL	Read	Q21z.13	Birth asphyxia	1970-01-01	2099-12-31	2014-04-01	2099-12-31
2004526	Aspiration curettage following delivery or abortion	Procedure	ICD9Proc	2004526	SA		NULL	ICD9Proc	69.52	Aspiration curettage following delivery or abortion	1970-01-01	2099-12-31	1970-01-01	2099-12-31
2004525	Aspiration curettage of uterus for termination of pregnancy	Procedure	ICD9Proc	2004525	AB		NULL	ICD9Proc	69.51	Aspiration curettage of uterus for termination of pregnancy	1970-01-01	2099-12-31	1970-01-01	2099-12-31
4212941	Aspiration curettage of uterus for termination of pregnancy	Procedure	SNOMED	4212941	AB		NULL	Read	7E08400	Suction termination of pregnancy	1970-01-01	2099-12-31	1970-01-01	2099-12-31
4212941	Aspiration curettage of uterus for termination of pregnancy	Procedure	SNOMED	4212941	AB		NULL	Read	7E08411	Vacuum termination of pregnancy	1970-01-01	2099-12-31	1970-01-01	2099-12-31
4300368	Aspiration of ectopic pregnancy from fallopian tube	Procedure	SNOMED	4300368	ECT_SURG1		NULL	Read	7E19011	Removal of ectopic pregnancy from fallopian tube	1970-01-01	2099-12-31	2014-04-01	2099-12-31
4300368	Aspiration of ectopic pregnancy from fallopian tube	Procedure	SNOMED	4300368	ECT_SURG1		NULL	Read	7E19012	Fimbrial extraction of tubal pregnancy	1970-01-01	2099-12-31	2014-04-01	2099-12-31
4048457	Aspiration of vomit in newborn	Condition	SNOMED	4048457			NULL	Read	Q311300	Aspiration of vomit in newborn	1970-01-01	2099-12-31	1970-01-01	2099-12-31
4075168	Assisted breech delivery	Procedure	SNOMED	4075168	DELIV		NULL	Read	7F15100	Assisted breech delivery	1970-01-01	2099-12-31	1970-01-01	2099-12-31
4075168	Assisted breech delivery	Procedure	SNOMED	4075168	DELIV		NULL	Read	L222.11	Assisted breech delivery	1970-01-01	2099-12-31	1970-01-01	2099-12-31
2213350	Assisted embryo hatching, microtechniques (any method)	Procedure	CPT4	2213350	OVUL2		NULL	CPT4	89253	Assisted embryo hatching, microtechniques (any method)	1970-01-01	2099-12-31	1970-01-01	2099-12-31
2213363	Assisted oocyte fertilization, microtechnique; greater than 10 oocytes	Procedure	CPT4	2213363	OVUL		NULL	CPT4	89281	Assisted oocyte fertilization, microtechnique; greater than 10 oocytes	2004-03-31	2099-12-31	2004-03-31	2099-12-31
2213362	Assisted oocyte fertilization, microtechnique; less than or equal to 10 oocytes	Procedure	CPT4	2213362	OVUL		NULL	CPT4	89280	Assisted oocyte fertilization, microtechnique; less than or equal to 10 oocytes	2004-03-31	2099-12-31	2004-03-31	2099-12-31
80156	Asymptomatic bacteriuria in pregnancy	Condition	SNOMED	80156	PCOMP		NULL	ICD9CM	646.5	Asymptomatic bacteriuria in pregnancy	1970-01-01	2099-12-31	2013-11-27	2099-12-31
80156	Asymptomatic bacteriuria in pregnancy	Condition	SNOMED	80156	PCOMP		NULL	ICD9CM	646.5	Asymptomatic bacteriuria in pregnancy, unspecified as to episode of care or not applicable	1970-01-01	2099-12-31	1970-01-01	2099-12-31
80156	Asymptomatic bacteriuria in pregnancy	Condition	SNOMED	80156	PCOMP		NULL	ICD9CM	646.53	Asymptomatic bacteriuria in pregnancy, antepartum condition or complication	1970-01-01	2099-12-31	1970-01-01	2099-12-31
80156	Asymptomatic bacteriuria in pregnancy	Condition	SNOMED	80156	PCOMP		NULL	Read	L165.00	Asymptomatic bacteriuria in pregnancy	1970-01-01	2099-12-31	1970-01-01	2099-12-31
80156	Asymptomatic bacteriuria in pregnancy	Condition	SNOMED	80156	PCOMP		NULL	Read	L165000	Asymptomatic bacteriuria in pregnancy unspecified	2014-04-01	2099-12-31	2014-04-01	2099-12-31
80156	Asymptomatic bacteriuria in pregnancy	Condition	SNOMED	80156	PCOMP		NULL	Read	L165z00	Asymptomatic bacteriuria in pregnancy NOS	2014-04-01	2099-12-31	2014-04-01	2099-12-31
76761	Asymptomatic bacteriuria in pregnancy - delivered	Condition	SNOMED	76761	DELIV		NULL	ICD9CM	646.51	Asymptomatic bacteriuria in pregnancy, delivered, with or without mention of antepartum condition	1970-01-01	2099-12-31	1970-01-01	2099-12-31
76761	Asymptomatic bacteriuria in pregnancy - delivered	Condition	SNOMED	76761	DELIV		NULL	Read	L165100	Asymptomatic bacteriuria in pregnancy - delivered	2014-04-01	2099-12-31	2014-04-01	2099-12-31
73526	Asymptomatic bacteriuria in pregnancy - delivered with postnatal complication	Condition	SNOMED	73526			NULL	ICD9CM	646.52	Asymptomatic bacteriuria in pregnancy, delivered, with mention of postpartum complication	1970-01-01	2099-12-31	1970-01-01	2099-12-31
73526	Asymptomatic bacteriuria in pregnancy - delivered with postnatal complication	Condition	SNOMED	73526			NULL	Read	L165200	Asymptomatic bacteriuria in pregnancy - delivered with postnatal complication	1970-01-01	2099-12-31	1970-01-01	2099-12-31
4062567	Asymptomatic bacteriuria in pregnancy with postnatal complication	Condition	SNOMED	4062567			NULL	ICD9CM	646.54	Asymptomatic bacteriuria in pregnancy, postpartum condition or complication	1970-01-01	2099-12-31	2013-10-10	2099-12-31
4062567	Asymptomatic bacteriuria in pregnancy with postnatal complication	Condition	SNOMED	4062567			NULL	Read	L165400	Asymptomatic bacteriuria in pregnancy with postnatal complication	2014-04-01	2099-12-31	2014-04-01	2099-12-31
196488	Atonic postpartum hemorrhage	Observation	SNOMED	196488	POST		NULL	ICD9CM	666.1	Other immediate postpartum hemorrhage	1970-01-01	2099-12-31	2013-10-10	2099-12-31
196488	Atonic postpartum hemorrhage	Observation	SNOMED	196488	POST		NULL	ICD9CM	666.1	Other immediate postpartum hemorrhage, unspecified as to episode of care or not applicable	1970-01-01	2099-12-31	1970-01-01	2099-12-31
196488	Atonic postpartum hemorrhage	Observation	SNOMED	196488	POST		NULL	ICD9CM	666.12	Other immediate postpartum hemorrhage, delivered, with mention of postpartum complication	1970-01-01	2099-12-31	2012-08-31	2099-12-31
196488	Atonic postpartum hemorrhage	Observation	SNOMED	196488	POST		NULL	ICD9CM	666.14	Other immediate postpartum hemorrhage, postpartum condition or complication	1970-01-01	2099-12-31	2013-10-10	2099-12-31
196488	Atonic postpartum hemorrhage	Observation	SNOMED	196488	POST		NULL	Read	L361.00	Other immediate postpartum haemorrhage	1970-01-01	2099-12-31	2014-04-01	2099-12-31
196488	Atonic postpartum hemorrhage	Observation	SNOMED	196488	POST		NULL	Read	L361000	Other immediate postpartum haemorrhage unspecified	2014-04-01	2099-12-31	2014-04-01	2099-12-31
196488	Atonic postpartum hemorrhage	Observation	SNOMED	196488	POST		NULL	Read	L361100	Other immediate postpartum haemorrhage - delivered with postnatal problem	2014-04-01	2099-12-31	2014-04-01	2099-12-31
196488	Atonic postpartum hemorrhage	Observation	SNOMED	196488	POST		NULL	Read	L361200	Other immediate postpartum haemorrhage with postnatal problem	2014-04-01	2099-12-31	2014-04-01	2099-12-31
196488	Atonic postpartum hemorrhage	Observation	SNOMED	196488	POST		NULL	Read	L361z00	Other immediate postpartum haemorrhage NOS	1970-01-01	2099-12-31	2014-04-01	2099-12-31
4245799	Atony of uterus	Observation	SNOMED	4245799			NULL	Read	L312.11	Atony of uterus	1970-01-01	2099-12-31	1970-01-01	2099-12-31
2514559	Attendance at delivery (when requested by the delivering physician or other qualified health care professional) and initial stabilization of newborn	Procedure	CPT4	2514559	POST		NULL	CPT4	99464	Attendance at delivery (when requested by the delivering physician or other qualified health care professional) and initial stabilization of newborn	2009-04-06	2099-12-31	2009-04-06	2099-12-31
4149455	Baby birth weight 2.0-2.5kg	Observation	SNOMED	4149455	GEST		35	ICD9CM	V21.35	Low birth weight status, 2000-2500 grams	1970-01-01	2099-12-31	1970-01-01	2099-12-31
4149455	Baby birth weight 2.0-2.5kg	Observation	SNOMED	4149455	GEST		35	Read	636E.00	Baby BW = 2.0 - 2.5kg	1970-01-01	2099-12-31	1970-01-01	2099-12-31
4015276	Baby birth weight 4400-4499g	Observation	SNOMED	4015276			NULL	Read	6369	Baby BW = 4400 - 4499g	1970-01-01	2099-12-31	1970-01-01	2099-12-31
438258	Baby birth weight above 2.5kg	Observation	SNOMED	438258			NULL	Read	636F.00	Baby BW = above 2.5kg	1970-01-01	2099-12-31	1970-01-01	2099-12-31
4014303	Baby BW = > 96%	Observation	SNOMED	4014303			NULL	Read	6368	Baby BW = > 96% (over 4499g)	1970-01-01	2099-12-31	1970-01-01	2099-12-31
4150397	Baby BW = 1.0-1.5kg	Observation	SNOMED	4150397			NULL	Read	636C.00	Baby BW = 1.0-1.5kg	1970-01-01	2099-12-31	1970-01-01	2099-12-31
4147717	Baby BW = 1.5-2.0kg	Observation	SNOMED	4147717			NULL	Read	636D.00	Baby BW = 1.5-2.0kg	1970-01-01	2099-12-31	1970-01-01	2099-12-31
4014460	Baby BW = 10%-24%	Observation	SNOMED	4014460			NULL	Read	6363	Baby BW = 10%-24% (2850-3149g)	1970-01-01	2099-12-31	1970-01-01	2099-12-31
4015427	Baby BW = 25%-49%	Observation	SNOMED	4015427			NULL	Read	6364	Baby BW = 25%-49% (3150-3449g)	1970-01-01	2099-12-31	1970-01-01	2099-12-31
4015426	Baby BW = 3% - 9%	Observation	SNOMED	4015426			NULL	Read	6362	Baby BW = 3% - 9% (2500-2849g)	1970-01-01	2099-12-31	1970-01-01	2099-12-31
4014461	Baby BW = 50%-74%	Observation	SNOMED	4014461	PREM		NULL	Read	6365	Baby BW = 50%-74% (3450-3749g)	1970-01-01	2099-12-31	1970-01-01	2099-12-31
4014301	Baby BW = 75%-89%	Observation	SNOMED	4014301			NULL	Read	6366	Baby BW = 75%-89% (3750-4049g)	1970-01-01	2099-12-31	1970-01-01	2099-12-31
4150396	Baby BW = 751g-1kg	Observation	SNOMED	4150396			NULL	Read	636B.00	Baby BW = 751g-1kg	1970-01-01	2099-12-31	1970-01-01	2099-12-31
4014302	Baby BW = 90%-96%	Observation	SNOMED	4014302			NULL	Read	6367	Baby BW = 90%-96% (4050-4399g)	1970-01-01	2099-12-31	1970-01-01	2099-12-31
4151169	Baby BW = below 751gm	Observation	SNOMED	4151169	PREM		NULL	ICD9CM	V21.31	Low birth weight status, less than 500 grams	1970-01-01	2099-12-31	1970-01-01	2099-12-31
4151169	Baby BW = below 751gm	Observation	SNOMED	4151169	PREM		NULL	Read	636A.00	Baby BW = below 751gm	1970-01-01	2099-12-31	1970-01-01	2099-12-31
4015425	Baby BW under 3%	Observation	SNOMED	4015425			NULL	Read	6361	Baby BW = < 3% (under 2500g)	1970-01-01	2099-12-31	1970-01-01	2099-12-31
4273628	Baby miscellaneous "at-risk" factors	Observation	SNOMED	4273628			NULL	Read	63C..00	Baby misc. "at-risk" factors	1970-01-01	2099-12-31	1970-01-01	2099-12-31
4078138	Baby normal at birth	Observation	SNOMED	4078138	DELIV		NULL	Read	64B2.11	Baby normal at birth	1970-01-01	2099-12-31	1970-01-01	2099-12-31
4149449	Baby premature 24-26 weeks	Observation	SNOMED	4149449	PREM		NULL	Read	6357	Baby premature 24-26 weeks	1970-01-01	2099-12-31	1970-01-01	2099-12-31
4149449	Baby premature 24-26 weeks	Observation	SNOMED	4149449			NULL	Read	6357	Baby premature 24-26 weeks	1970-01-01	2099-12-31	1970-01-01	2099-12-31
4149457	Baby premature 26-28 weeks	Observation	SNOMED	4149457	PREM		NULL	Read	6356	Baby premature 26-28 weeks	1970-01-01	2099-12-31	1970-01-01	2099-12-31
4149457	Baby premature 26-28 weeks	Observation	SNOMED	4149457			NULL	Read	6356	Baby premature 26-28 weeks	1970-01-01	2099-12-31	1970-01-01	2099-12-31
4149451	Baby premature 36 weeks	Observation	SNOMED	4149451	PREM		NULL	Read	635B.00	Baby premature 36 weeks	1970-01-01	2099-12-31	1970-01-01	2099-12-31
4149451	Baby premature 36 weeks	Observation	SNOMED	4149451			NULL	Read	635B.00	Baby premature 36 weeks	1970-01-01	2099-12-31	1970-01-01	2099-12-31
4014299	Baby premature 36-38 weeks	Observation	SNOMED	4014299	PREM		NULL	Read	6351	Baby premature 36-38 weeks	1970-01-01	2099-12-31	1970-01-01	2099-12-31
4150406	Baby premature 37 weeks	Observation	SNOMED	4150406	PREM		NULL	Read	635A.00	Baby premature 37 weeks	1970-01-01	2099-12-31	1970-01-01	2099-12-31
4150406	Baby premature 37 weeks	Observation	SNOMED	4150406			NULL	Read	635A.00	Baby premature 37 weeks	1970-01-01	2099-12-31	1970-01-01	2099-12-31
4150405	Baby premature 38 weeks	Observation	SNOMED	4150405	PREM		NULL	Read	6359	Baby premature 38 weeks	1970-01-01	2099-12-31	1970-01-01	2099-12-31
4150404	Baby premature 39 weeks	Observation	SNOMED	4150404	PREM		NULL	Read	6358	Baby premature 39 weeks	1970-01-01	2099-12-31	1970-01-01	2099-12-31
4062636	Bacterial disease screening	Procedure	SNOMED	4062636	?		NULL	ICD9CM	V28.6	Antenatal screening for Streptococcus B	1970-01-01	2099-12-31	2012-08-31	2099-12-31
4062636	Bacterial disease screening	Procedure	SNOMED	4062636	?		NULL	ICD9CM	V74	Special screening examination for bacterial and spirochetal diseases	1970-01-01	2099-12-31	2013-11-27	2099-12-31
4062636	Bacterial disease screening	Procedure	SNOMED	4062636	?		NULL	ICD9CM	V74.8	Screening examination for other specified bacterial and spirochetal diseases	1970-01-01	2099-12-31	1970-01-01	2099-12-31
4062636	Bacterial disease screening	Procedure	SNOMED	4062636	?		NULL	ICD9CM	V74.9	Screening examination for unspecified bacterial and spirochetal diseases	1970-01-01	2099-12-31	1970-01-01	2099-12-31
4062636	Bacterial disease screening	Procedure	SNOMED	4062636	?		NULL	Read	683..00	Bacterial disease screening	1970-01-01	2099-12-31	1970-01-01	2099-12-31
4062636	Bacterial disease screening	Procedure	SNOMED	4062636	?		NULL	Read	683Z.00	Bacterial disease NOS screen	1970-01-01	2099-12-31	2014-04-01	2099-12-31
133594	Bacterial sepsis of newborn	Condition	SNOMED	133594	POST		NULL	ICD9CM	771.83	Bacteremia of newborn	1970-01-01	2099-12-31	1970-01-01	2099-12-31
4075169	Barton forceps cephalic delivery with rotation	Procedure	SNOMED	4075169			NULL	Read	7F16700	Barton forceps cephalic delivery with rotation	1970-01-01	2099-12-31	1970-01-01	2099-12-31
321638	Benign essential hypertension complicating pregnancy, childbirth and the puerperium	Condition	SNOMED	321638	PCOMP		NULL	ICD9CM	642	Benign essential hypertension complicating pregnancy, childbirth, and the puerperium	1970-01-01	2099-12-31	2013-11-27	2099-12-31
321638	Benign essential hypertension complicating pregnancy, childbirth and the puerperium	Condition	SNOMED	321638	PCOMP		NULL	ICD9CM	642	Benign essential hypertension complicating pregnancy, childbirth, and the puerperium, unspecified as to episode of care or not applicable	1970-01-01	2099-12-31	1970-01-01	2099-12-31
321638	Benign essential hypertension complicating pregnancy, childbirth and the puerperium	Condition	SNOMED	321638	PCOMP		NULL	Read	L120.00	Benign essential hypertension complicating pregnancy, childbirth and the puerperium	1970-01-01	2099-12-31	1970-01-01	2099-12-31
314103	Benign essential hypertension complicating pregnancy, childbirth and the puerperium - delivered	Condition	SNOMED	314103	DELIV		NULL	ICD9CM	642.01	Benign essential hypertension complicating pregnancy, childbirth, and the puerperium, delivered, with or without mention of antepartum condition	1970-01-01	2099-12-31	1970-01-01	2099-12-31
314103	Benign essential hypertension complicating pregnancy, childbirth and the puerperium - delivered	Condition	SNOMED	314103	DELIV		NULL	Read	L120100	Benign essential hypertension complicating pregnancy, childbirth and the puerperium - delivered	1970-01-01	2099-12-31	1970-01-01	2099-12-31
320456	Benign essential hypertension complicating pregnancy, childbirth and the puerperium - delivered with postnatal complication	Condition	SNOMED	320456	DELIV		NULL	ICD9CM	642.02	Benign essential hypertension, complicating pregnancy, childbirth, and the puerperium, delivered, with mention of postpartum complication	1970-01-01	2099-12-31	1970-01-01	2099-12-31
320456	Benign essential hypertension complicating pregnancy, childbirth and the puerperium - delivered with postnatal complication	Condition	SNOMED	320456	DELIV		NULL	Read	L120200	Benign essential hypertension complicating pregnancy, childbirth and the puerperium - delivered with postnatal complication	1970-01-01	2099-12-31	1970-01-01	2099-12-31
314423	Benign essential hypertension complicating pregnancy, childbirth and the puerperium - not delivered	Condition	SNOMED	314423	PCOMP		NULL	ICD9CM	642.03	Benign essential hypertension complicating pregnancy, childbirth, and the puerperium, antepartum condition or complication	1970-01-01	2099-12-31	2012-08-31	2099-12-31
314423	Benign essential hypertension complicating pregnancy, childbirth and the puerperium - not delivered	Condition	SNOMED	314423	PCOMP		NULL	Read	L120300	Benign essential hypertension complicating pregnancy, childbirth and the puerperium - not delivered	1970-01-01	2099-12-31	1970-01-01	2099-12-31
4062811	Benign essential hypertension complicating pregnancy, childbirth and the puerperium with postnatal complication	Condition	SNOMED	4062811	POST		NULL	ICD9CM	642.04	Benign essential hypertension complicating pregnancy, childbirth, and the puerperium, postpartum condition or complication	1970-01-01	2099-12-31	2013-10-10	2099-12-31
4062811	Benign essential hypertension complicating pregnancy, childbirth and the puerperium with postnatal complication	Condition	SNOMED	4062811	POST		NULL	Read	L120400	Benign essential hypertension complicating pregnancy, childbirth and the puerperium with postnatal complication	1970-01-01	2099-12-31	1970-01-01	2099-12-31
4034081	Bicornuate uterus - baby delivered	Condition	SNOMED	4034081			NULL	Read	L240111	Bicornuate uterus - baby delivered	1970-01-01	2099-12-31	1970-01-01	2099-12-31
4034082	Bicornuate uterus affecting obstetric care	Condition	SNOMED	4034082			NULL	Read	L240011	Bicornuate uterus affecting obstetric care	1970-01-01	2099-12-31	1970-01-01	2099-12-31
4028640	Bicornuate uterus in pregnancy, childbirth and the puerperium	Condition	SNOMED	4028640	POST		NULL	Read	L240.11	Bicornuate uterus in pregnancy, childbirth and the puerperium	1970-01-01	2099-12-31	1970-01-01	2099-12-31
4028640	Bicornuate uterus in pregnancy, childbirth and the puerperium	Condition	SNOMED	4028640	POST		NULL	Read	L240.12	Double uterus in pregnancy, childbirth and the puerperium	1970-01-01	2099-12-31	1970-01-01	2099-12-31
2004347	Bilateral partial salpingectomy, not otherwise specified	Procedure	ICD9Proc	2004347	ECT_SURG1		NULL	ICD9Proc	66.63	Bilateral partial salpingectomy, not otherwise specified	1970-01-01	2099-12-31	1970-01-01	2099-12-31
4107080	Bilateral salpingectomy with oophorectomy	Procedure	SNOMED	4107080	ECT_SURG1		NULL	Read	7E10000	Bilateral salpingoophorectomy	1970-01-01	2099-12-31	1970-01-01	2099-12-31
3017786	Bilirubin.total [Mass/volume] in Amniotic fluid by Spectrophotometry direct	Measurement	LOINC	3017786			NULL	LOINC	12476-8	Bilirubin.total [Mass/volume] in Amniotic fluid by Spectrophotometry direct	1970-01-01	2099-12-31	1970-01-01	2099-12-31
4028644	Biochemical pregnancy	Observation	SNOMED	4028644	SA		NULL	ICD9CM	631	Inappropriate change in quantitative human chorionic gonadotropin (hCG) in early pregnancy	2013-10-10	2099-12-31	2013-10-10	2099-12-31
4028644	Biochemical pregnancy	Observation	SNOMED	4028644	SA		NULL	Read	Z22A500	Biochemical pregnancy	1970-01-01	2014-09-30	1970-01-01	2099-12-31
2213365	Biopsy, oocyte polar body or embryo blastomere, microtechnique (for pre-implantation genetic diagnosis); greater than 5 embryos	Procedure	CPT4	2213365	OVUL		NULL	CPT4	89291	Biopsy, oocyte polar body or embryo blastomere, microtechnique (for pre-implantation genetic diagnosis); greater than 5 embryos	2004-03-31	2099-12-31	2004-03-31	2099-12-31
2213364	Biopsy, oocyte polar body or embryo blastomere, microtechnique (for pre-implantation genetic diagnosis); less than or equal to 5 embryos	Procedure	CPT4	2213364	OVUL		NULL	CPT4	89290	Biopsy, oocyte polar body or embryo blastomere, microtechnique (for pre-implantation genetic diagnosis); less than or equal to 5 embryos	2004-03-31	2099-12-31	2004-03-31	2099-12-31
4014291	Birth detail	Observation	SNOMED	4014291	DELIV		NULL	Read	63...00	Birth details	1970-01-01	2099-12-31	1970-01-01	2099-12-31
4014291	Birth detail	Observation	SNOMED	4014291	DELIV		NULL	Read	63Z..00	Birth details NOS	1970-01-01	2099-12-31	2014-04-01	2099-12-31
4016064	Birth details not known	Observation	SNOMED	4016064	DELIV		NULL	Read	63F..00	Birth details not known	1970-01-01	2099-12-31	1970-01-01	2099-12-31
4071596	Birth dislocation of the shoulder	Condition	SNOMED	4071596			NULL	Read	Q203500	Birth dislocation of the shoulder	1970-01-01	2099-12-31	1970-01-01	2099-12-31
4014612	Birth examination abnormal - for observation	Measurement	SNOMED	4014612			NULL	Read	64B3.00	Birth exam. abnormal -for obs.	1970-01-01	2099-12-31	1970-01-01	2099-12-31
4014740	Birth examination abnormal - on treatment	Measurement	SNOMED	4014740			NULL	Read	64B5.00	Birth exam abn. - on treatment	1970-01-01	2099-12-31	1970-01-01	2099-12-31
4016487	Birth examination abnormal - referred	Measurement	SNOMED	4016487			NULL	Read	64B4.00	Birth exam. abnormal -referred	1970-01-01	2099-12-31	1970-01-01	2099-12-31
4173795	Birth fracture of radius	Condition	SNOMED	4173795			NULL	Read	Q203111	Birth fracture of radius	1970-01-01	2099-12-31	1970-01-01	2099-12-31
4170447	Birth fracture of ulna	Condition	SNOMED	4170447			NULL	Read	Q203112	Birth fracture of ulna	1970-01-01	2099-12-31	1970-01-01	2099-12-31
4014462	Birth HC = < 3rd centile	Measurement	SNOMED	4014462			NULL	Read	6371	Birth HC = < 3rd centile	1970-01-01	2099-12-31	1970-01-01	2099-12-31
4015283	Birth HC = > 97th centile	Measurement	SNOMED	4015283			NULL	Read	6378	Birth HC = > 97th centile	1970-01-01	2099-12-31	1970-01-01	2099-12-31
4015279	Birth HC = 25th-49th centile	Measurement	SNOMED	4015279			NULL	Read	6374	Birth HC = 25th-49th centile	1970-01-01	2099-12-31	1970-01-01	2099-12-31
4014463	Birth HC = 3rd-9th centile	Measurement	SNOMED	4014463			NULL	Read	6372	Birth HC = 3rd-9th centile	1970-01-01	2099-12-31	1970-01-01	2099-12-31
4015280	Birth HC = 50th-74th centile	Measurement	SNOMED	4015280			NULL	Read	6375	Birth HC = 50th-74th centile	1970-01-01	2099-12-31	1970-01-01	2099-12-31
4015281	Birth HC = 75th-89th centile	Measurement	SNOMED	4015281			NULL	Read	6376	Birth HC = 75th-89th centile	1970-01-01	2099-12-31	1970-01-01	2099-12-31
4015277	Birth head circumference	Observation	SNOMED	4015277	DELIV		NULL	Read	637..00	Birth head circumference	1970-01-01	2099-12-31	1970-01-01	2099-12-31
4048141	Birth injury to face	Condition	SNOMED	4048141			NULL	Read	Q20yC00	Birth injury to face	1970-01-01	2099-12-31	1970-01-01	2099-12-31
4047862	Birth injury to phrenic nerve	Condition	SNOMED	4047862			NULL	Read	Q207000	Birth injury to phrenic nerve	1970-01-01	2099-12-31	1970-01-01	2099-12-31
4047862	Birth injury to phrenic nerve	Condition	SNOMED	4047862			NULL	Read	Q207011	Phrenic nerve palsy in newborn	1970-01-01	2099-12-31	1970-01-01	2099-12-31
4047862	Birth injury to phrenic nerve	Condition	SNOMED	4047862			NULL	Read	Q207012	Birth paralysis of phrenic nerve	2014-04-01	2099-12-31	2014-04-01	2099-12-31
4014465	Birth length	Observation	SNOMED	4014465	POST		NULL	Read	638..00	Birth length	1970-01-01	2099-12-31	1970-01-01	2099-12-31
4014467	Birth length = > 97th centile	Observation	SNOMED	4014467			NULL	Read	638Z.00	Birth length = > 97th centile	1970-01-01	2099-12-31	1970-01-01	2099-12-31
4015286	Birth length=25th-49th centile	Observation	SNOMED	4015286			NULL	Read	6384	Birth length=25th-49th centile	1970-01-01	2099-12-31	1970-01-01	2099-12-31
4015285	Birth length=3rd-9th centile	Observation	SNOMED	4015285			NULL	Read	6382	Birth length=3rd-9th centile	2014-04-01	2099-12-31	2014-04-01	2099-12-31
4015270	Birth of child	Observation	SNOMED	4015270	DELIV		NULL	Read	633a.00	Birth of child	1970-01-01	2099-12-31	1970-01-01	2099-12-31
4047859	Birth plexus injury - whole plexus	Condition	SNOMED	4047859			NULL	Read	Q206300	Birth plexus injury - whole plexus	1970-01-01	2099-12-31	1970-01-01	2099-12-31
40760833	Birth plurality of Pregnancy	Measurement	LOINC	40760833	PCONF		NULL	LOINC	57722-1	Birth plurality of Pregnancy	2009-10-28	2099-12-31	2009-10-28	2099-12-31
435641	Birth trauma	Condition	SNOMED	435641	POST		NULL	ICD9CM	767	Birth trauma	1970-01-01	2099-12-31	2013-11-27	2099-12-31
435641	Birth trauma	Condition	SNOMED	435641	POST		NULL	ICD9CM	767.8	Other specified birth trauma	1970-01-01	2099-12-31	1970-01-01	2099-12-31
435641	Birth trauma	Condition	SNOMED	435641	POST		NULL	ICD9CM	767.9	Birth trauma, unspecified	1970-01-01	2099-12-31	1970-01-01	2099-12-31
435641	Birth trauma	Condition	SNOMED	435641	POST		NULL	Read	Q20..00	Birth trauma	1970-01-01	2099-12-31	1970-01-01	2099-12-31
435641	Birth trauma	Condition	SNOMED	435641	POST		NULL	Read	Q207.00	Other cranial or peripheral nerve palsy due to birth trauma	2014-04-01	2099-12-31	2014-04-01	2099-12-31
435641	Birth trauma	Condition	SNOMED	435641	POST		NULL	Read	Q207y00	Other specified cranial or peripheral nerve palsy due to birth trauma	2014-04-01	2099-12-31	2014-04-01	2099-12-31
435641	Birth trauma	Condition	SNOMED	435641	POST		NULL	Read	Q207z00	Cranial or peripheral nerve palsy due to birth trauma NOS	1970-01-01	2099-12-31	2014-04-01	2099-12-31
435641	Birth trauma	Condition	SNOMED	435641	POST		NULL	Read	Q20y.00	Other specified birth trauma	1970-01-01	2099-12-31	2014-04-01	2099-12-31
435641	Birth trauma	Condition	SNOMED	435641	POST		NULL	Read	Q20yz00	Other specified birth trauma NOS	1970-01-01	2099-12-31	2014-04-01	2099-12-31
435641	Birth trauma	Condition	SNOMED	435641	POST		NULL	Read	Q20yz11	Internal birth injury NEC	2014-04-01	2099-12-31	2014-04-01	2099-12-31
435641	Birth trauma	Condition	SNOMED	435641	POST		NULL	Read	Q20yz15	Toe injury NEC due to birth trauma	1970-01-01	2099-12-31	2014-04-01	2099-12-31
435641	Birth trauma	Condition	SNOMED	435641	POST		NULL	Read	Q20yz16	Trunk injury NEC due to birth trauma	2014-04-01	2099-12-31	2014-04-01	2099-12-31
435641	Birth trauma	Condition	SNOMED	435641	POST		NULL	Read	Q20z.00	Birth injury NOS	1970-01-01	2099-12-31	2014-04-01	2099-12-31
435641	Birth trauma	Condition	SNOMED	435641	POST		NULL	Read	Qyu2.00	[X]Birth trauma	2014-04-01	2099-12-31	2014-04-01	2099-12-31
40759177	Birth weight - Reported	Measurement	LOINC	40759177	POST		NULL	LOINC	56056-5	Birth weight - Reported	2009-07-17	2099-12-31	2009-07-17	2099-12-31
4149609	Birth weight 1000-2499 g	Observation	SNOMED	4149609			NULL	Read	Q114000	Birth weight 1000-2499 g	1970-01-01	2099-12-31	1970-01-01	2099-12-31
4187520	Birth weight finding	Observation	SNOMED	4187520	POST		NULL	Read	636..00	Birthweight of baby	1970-01-01	2099-12-31	1970-01-01	2099-12-31
4187520	Birth weight finding	Observation	SNOMED	4187520	POST		NULL	Read	636..11	Birthweight	1970-01-01	2099-12-31	1970-01-01	2099-12-31
4187520	Birth weight finding	Observation	SNOMED	4187520	POST		NULL	Read	636..12	Weight - baby	1970-01-01	2099-12-31	1970-01-01	2099-12-31
4187520	Birth weight finding	Observation	SNOMED	4187520	POST		NULL	Read	636Z.00	Birthweight of baby NOS	1970-01-01	2099-12-31	2014-04-01	2099-12-31
4034150	Bladder injury - obstetric	Condition	SNOMED	4034150			NULL	Read	L355.11	Bladder injury - obstetric	1970-01-01	2099-12-31	1970-01-01	2099-12-31
4262136	Blighted ovum	Observation	SNOMED	4262136	SA		NULL	ICD9CM	631.8	Other abnormal products of conception	2014-07-01	2099-12-31	2014-07-01	2099-12-31
4262136	Blighted ovum	Observation	SNOMED	4262136	SA		NULL	Read	L010.00	Blighted ovum	1970-01-01	2099-12-31	1970-01-01	2099-12-31
4262136	Blighted ovum	Observation	SNOMED	4262136	SA		NULL	Read	L010.11	Anembryonic pregnancy	1970-01-01	2099-12-31	1970-01-01	2099-12-31
4028780	Blood dyscrasia puerperal	Condition	SNOMED	4028780			NULL	Read	L44yz11	Blood dyscrasia puerperal	1970-01-01	2099-12-31	1970-01-01	2099-12-31
4042936	Blood sent: alpha-fetoprotein	Observation	SNOMED	4042936	AFP		NULL	Read	44B1.00	Blood sent: alpha-feto protein	1970-01-01	2099-12-31	1970-01-01	2099-12-31
4014314	Bonding problems	Observation	SNOMED	4014314			NULL	Read	63C2.00	Bonding problems	1970-01-01	2099-12-31	1970-01-01	2099-12-31
4027371	Bone AND/OR joint disorder in mother complicating pregnancy, childbirth AND/OR puerperium	Condition	SNOMED	4027371	PCOMP		NULL	ICD9CM	648.7	Bone and joint disorders of back, pelvis, and lower limbs of mother, complicating pregnancy, childbirth, or the puerperium	1970-01-01	2099-12-31	2013-11-27	2099-12-31
4027371	Bone AND/OR joint disorder in mother complicating pregnancy, childbirth AND/OR puerperium	Condition	SNOMED	4027371	PCOMP		NULL	ICD9CM	648.71	Bone and joint disorders of back, pelvis, and lower limbs of mother, delivered, with or without mention of antepartum condition	1970-01-01	2099-12-31	2013-10-10	2099-12-31
4027371	Bone AND/OR joint disorder in mother complicating pregnancy, childbirth AND/OR puerperium	Condition	SNOMED	4027371	PCOMP		NULL	ICD9CM	648.73	Bone and joint disorders of back, pelvis, and lower limbs of mother, antepartum condition or complication	1970-01-01	2099-12-31	2013-10-10	2099-12-31
4027371	Bone AND/OR joint disorder in mother complicating pregnancy, childbirth AND/OR puerperium	Condition	SNOMED	4027371	PCOMP		NULL	ICD9CM	648.74	Bone and joint disorders of back, pelvis, and lower limbs of mother, postpartum condition or complication	1970-01-01	2099-12-31	2013-10-10	2099-12-31
4015160	Born before arrival	Observation	SNOMED	4015160			NULL	Read	6316	Born before arrival	1970-01-01	2099-12-31	1970-01-01	2099-12-31
4192676	Born by cesarean section	Observation	SNOMED	4192676	DELIV		NULL	ICD9CM	V30.01	Single liveborn, born in hospital, delivered by cesarean section	1970-01-01	2099-12-31	2013-11-27	2099-12-31
4192676	Born by cesarean section	Observation	SNOMED	4192676	DELIV		NULL	ICD9CM	V31.01	Twin birth, mate liveborn, born in hospital, delivered by cesarean section	1970-01-01	2099-12-31	2012-08-31	2099-12-31
4192676	Born by cesarean section	Observation	SNOMED	4192676	DELIV		NULL	Read	14Y0.00	Born by caesarean section	1970-01-01	2099-12-31	1970-01-01	2099-12-31
4015307	Bottle changed to breast	Observation	SNOMED	4015307			NULL	Read	62PB.00	Bottle changed to breast	1970-01-01	2099-12-31	1970-01-01	2099-12-31
4260748	Bottle fed at birth	Observation	SNOMED	4260748	POST		NULL	Read	64e0.00	Bottle fed at birth	1970-01-01	2099-12-31	1970-01-01	2099-12-31
4344631	Bottle feeding problem in the newborn	Observation	SNOMED	4344631			NULL	Read	Q483z11	Bottle feeding problem in the newborn	1970-01-01	2099-12-31	1970-01-01	2099-12-31
4014441	Bottle feeding stopped	Observation	SNOMED	4014441			NULL	Read	62P8.00	Bottle feeding stopped	1970-01-01	2099-12-31	1970-01-01	2099-12-31
4070527	Brachial plexus palsy due to birth trauma	Condition	SNOMED	4070527			NULL	Read	Q206.00	Brachial plexus palsy due to birth trauma	1970-01-01	2099-12-31	1970-01-01	2099-12-31
4070527	Brachial plexus palsy due to birth trauma	Condition	SNOMED	4070527			NULL	Read	Q206000	Brachial palsy unspecified, due to birth trauma	1970-01-01	2099-12-31	2014-04-01	2099-12-31
4070527	Brachial plexus palsy due to birth trauma	Condition	SNOMED	4070527			NULL	Read	Q206y00	Other specified brachial plexus palsy due to birth trauma	1970-01-01	2099-12-31	2014-04-01	2099-12-31
4070527	Brachial plexus palsy due to birth trauma	Condition	SNOMED	4070527			NULL	Read	Q206z00	Brachial plexus palsy due to birth trauma NOS	1970-01-01	2099-12-31	2014-04-01	2099-12-31
4139126	Braxton Hicks contractions	Condition	SNOMED	4139126	PCONF		NULL	Read	L16B.00	Braxton-Hicks contractions	1970-01-01	2099-12-31	1970-01-01	2099-12-31
73019	Breast engorgement in newborn	Condition	SNOMED	73019	POST		NULL	ICD9CM	778.7	Breast engorgement in newborn	1970-01-01	2099-12-31	1970-01-01	2099-12-31
73019	Breast engorgement in newborn	Condition	SNOMED	73019	POST		NULL	Read	Q477.00	Newborn breast engorgement	1970-01-01	2099-12-31	1970-01-01	2099-12-31
443330	Breast engorgement in pregnancy, the puerperium or lactation	Condition	SNOMED	443330	POST		NULL	ICD9CM	676.2	Engorgement of breasts associated with childbirth, unspecified as to episode of care or not applicable	1970-01-01	2099-12-31	2013-10-10	2099-12-31
443330	Breast engorgement in pregnancy, the puerperium or lactation	Condition	SNOMED	443330	POST		NULL	Read	L462.00	Breast engorgement in pregnancy, the puerperium or lactation	1970-01-01	2099-12-31	1970-01-01	2099-12-31
77624	Breast engorgement in pregnancy, the puerperium or lactation - delivered	Condition	SNOMED	77624	DELIV		NULL	ICD9CM	676.21	Engorgement of breasts associated with childbirth, delivered, with or without mention of antepartum condition	1970-01-01	2099-12-31	1970-01-01	2099-12-31
77624	Breast engorgement in pregnancy, the puerperium or lactation - delivered	Condition	SNOMED	77624	DELIV		NULL	Read	L462100	Breast engorgement in pregnancy, the puerperium or lactation - delivered	1970-01-01	2099-12-31	1970-01-01	2099-12-31
81086	Breast engorgement in pregnancy, the puerperium or lactation - delivered with postnatal complication	Condition	SNOMED	81086	DELIV		NULL	ICD9CM	676.22	Engorgement of breasts associated with childbirth, delivered, with mention of postpartum complication	1970-01-01	2099-12-31	1970-01-01	2099-12-31
81086	Breast engorgement in pregnancy, the puerperium or lactation - delivered with postnatal complication	Condition	SNOMED	81086	DELIV		NULL	Read	L462200	Breast engorgement in pregnancy, the puerperium or lactation - delivered with postnatal complication	1970-01-01	2099-12-31	1970-01-01	2099-12-31
73282	Breast engorgement in pregnancy, the puerperium or lactation with antenatal complication	Condition	SNOMED	73282	PCOMP		NULL	ICD9CM	676.23	Engorgement of breasts associated with childbirth, antepartum condition or complication	1970-01-01	2099-12-31	1970-01-01	2099-12-31
73282	Breast engorgement in pregnancy, the puerperium or lactation with antenatal complication	Condition	SNOMED	73282	PCOMP		NULL	Read	L462300	Breast engorgement in pregnancy, the puerperium or lactation with antenatal complication	2014-04-01	2099-12-31	2014-04-01	2099-12-31
4066255	Breast engorgement in pregnancy/puerperium/lact + p/n comp	Condition	SNOMED	4066255	POST		NULL	ICD9CM	676.24	Engorgement of breasts associated with childbirth, postpartum condition or complication	1970-01-01	2099-12-31	2013-10-10	2099-12-31
4066255	Breast engorgement in pregnancy/puerperium/lact + p/n comp	Condition	SNOMED	4066255	POST		NULL	Read	L462400	Breast engorgement in pregnancy/puerperium/lact + p/n comp	1970-01-01	2099-12-31	1970-01-01	2099-12-31
4260749	Breast fed at birth	Observation	SNOMED	4260749	POST		NULL	Read	64e1.00	Breast fed at birth	1970-01-01	2099-12-31	1970-01-01	2099-12-31
40766616	Breast feeding [PhenX]	Measurement	LOINC	40766616	POST		NULL	LOINC	63895-7	Breast feeding [PhenX]	2011-03-15	2099-12-31	2011-03-15	2099-12-31
4066258	Breastfeeding painful	Condition	SNOMED	4066258	POST		NULL	Read	L463500	Pain on breast feeding	1970-01-01	2099-12-31	1970-01-01	2099-12-31
4345684	Breastfeeding problem in the newborn	Observation	SNOMED	4345684	POST		NULL	Read	615H.00	Breast feeding problem	1970-01-01	2099-12-31	2014-04-01	2099-12-31
4345684	Breastfeeding problem in the newborn	Observation	SNOMED	4345684	POST		NULL	Read	62PC.00	Breast feeding problem	1970-01-01	2099-12-31	1970-01-01	2099-12-31
4345684	Breastfeeding problem in the newborn	Observation	SNOMED	4345684	POST		NULL	Read	Q483z12	Breast feeding problem in the newborn	1970-01-01	2099-12-31	2014-04-01	2099-12-31
4015144	Breastfeeding started	Observation	SNOMED	4015144	POST		NULL	Read	62P5.00	Breast feeding started	1970-01-01	2099-12-31	1970-01-01	2099-12-31
2004722	Breech extraction	Procedure	ICD9Proc	2004722			NULL	ICD9Proc	72.5	Breech extraction	1970-01-01	2099-12-31	1970-01-01	2099-12-31
4213387	Breech extraction	Procedure	SNOMED	4213387	LDEL		NULL	Read	7F14.00	Breech extraction delivery	1970-01-01	2099-12-31	1970-01-01	2099-12-31
4213387	Breech extraction	Procedure	SNOMED	4213387	LDEL		NULL	Read	7F14y00	Other specified breech extraction delivery	1970-01-01	2099-12-31	2014-04-01	2099-12-31
4213387	Breech extraction	Procedure	SNOMED	4213387	LDEL		NULL	Read	7F14z00	Breech extraction delivery NOS	1970-01-01	2099-12-31	2014-04-01	2099-12-31
4213387	Breech extraction	Procedure	SNOMED	4213387	LDEL		NULL	Read	L397.00	Breech extraction	1970-01-01	2099-12-31	1970-01-01	2099-12-31
436767	Breech extraction - delivered	Observation	SNOMED	436767	DELIV		NULL	ICD9CM	669.61	Breech extraction, without mention of indication, delivered, with or without mention of antepartum condition	1970-01-01	2099-12-31	2012-08-31	2099-12-31
436767	Breech extraction - delivered	Observation	SNOMED	436767	DELIV		NULL	Read	L397000	Breech extraction unspecified	1970-01-01	2099-12-31	2014-04-01	2099-12-31
436767	Breech extraction - delivered	Observation	SNOMED	436767	DELIV		NULL	Read	L397100	Breech extraction - delivered	1970-01-01	2099-12-31	1970-01-01	2099-12-31
436767	Breech extraction - delivered	Observation	SNOMED	436767	DELIV		NULL	Read	L397z00	Breech extraction NOS	1970-01-01	2099-12-31	2014-04-01	2099-12-31
73267	Breech malpresentation successfully converted to cephalic presentation	Observation	SNOMED	73267	LDEL		NULL	ICD9CM	652.1	Breech or other malpresentation successfully converted to cephalic presentation	1970-01-01	2099-12-31	2013-11-27	2099-12-31
73267	Breech malpresentation successfully converted to cephalic presentation	Observation	SNOMED	73267	LDEL		NULL	ICD9CM	652.1	Breech or other malpresentation successfully converted to cephalic presentation, unspecified as to episode of care or not applicable	1970-01-01	2099-12-31	2013-10-10	2099-12-31
73267	Breech malpresentation successfully converted to cephalic presentation	Observation	SNOMED	73267	LDEL		NULL	ICD9CM	652.11	Breech or other malpresentation successfully converted to cephalic presentation, delivered, with or without mention of antepartum condition	1970-01-01	2099-12-31	2013-10-10	2099-12-31
73267	Breech malpresentation successfully converted to cephalic presentation	Observation	SNOMED	73267	LDEL		NULL	ICD9CM	652.13	Breech or other malpresentation successfully converted to cephalic presentation, antepartum condition or complication	1970-01-01	2099-12-31	2013-10-10	2099-12-31
74698	Breech presentation	Condition	SNOMED	74698	LDEL		NULL	ICD9CM	652.2	Breech presentation without mention of version	1970-01-01	2099-12-31	2013-11-27	2099-12-31
74698	Breech presentation	Condition	SNOMED	74698	LDEL		NULL	ICD9CM	652.2	Breech presentation without mention of version, unspecified as to episode of care or not applicable	1970-01-01	2099-12-31	1970-01-01	2099-12-31
74698	Breech presentation	Condition	SNOMED	74698	LDEL		NULL	Read	L222.00	Breech presentation	1970-01-01	2099-12-31	1970-01-01	2099-12-31
74698	Breech presentation	Condition	SNOMED	74698	LDEL		NULL	Read	L222000	Breech presentation unspecified	1970-01-01	2099-12-31	2014-04-01	2099-12-31
74698	Breech presentation	Condition	SNOMED	74698	LDEL		NULL	Read	L222z00	Breech presentation NOS	1970-01-01	2099-12-31	2014-04-01	2099-12-31
73537	Breech presentation - delivered	Condition	SNOMED	73537	DELIV		NULL	ICD9CM	652.21	Breech presentation without mention of version, delivered, with or without mention of antepartum condition	1970-01-01	2099-12-31	1970-01-01	2099-12-31
73537	Breech presentation - delivered	Condition	SNOMED	73537	DELIV		NULL	Read	L222100	Breech presentation - delivered	1970-01-01	2099-12-31	1970-01-01	2099-12-31
76756	Breech presentation with antenatal problem	Condition	SNOMED	76756	PCOMP		NULL	ICD9CM	652.23	Breech presentation without mention of version, antepartum condition or complication	1970-01-01	2099-12-31	2013-10-10	2099-12-31
76756	Breech presentation with antenatal problem	Condition	SNOMED	76756	PCOMP		NULL	Read	L222200	Breech presentation with antenatal problem	1970-01-01	2099-12-31	1970-01-01	2099-12-31
4283942	Bronchopulmonary dysplasia of newborn	Condition	SNOMED	4283942	POST		NULL	Read	Q317000	Perinatal bronchopulmonary dysplasia	1970-01-01	2099-12-31	1970-01-01	2099-12-31
4213449	Brow presentation	Condition	SNOMED	4213449			NULL	Read	L226.00	Brow presentation	1970-01-01	2099-12-31	1970-01-01	2099-12-31
4213449	Brow presentation	Condition	SNOMED	4213449			NULL	Read	L226000	Brow presentation unspecified	2014-04-01	2099-12-31	2014-04-01	2099-12-31
4213449	Brow presentation	Condition	SNOMED	4213449			NULL	Read	L226z00	Brow presentation NOS	2014-04-01	2099-12-31	2014-04-01	2099-12-31
4169728	Bruising in fetus OR newborn	Condition	SNOMED	4169728			NULL	Read	Q416100	Perinatal cutaneous bruising	1970-01-01	2099-12-31	1970-01-01	2099-12-31
4081577	Bruising of cord	Condition	SNOMED	4081577			NULL	Read	L336.11	Bruising of cord	1970-01-01	2099-12-31	1970-01-01	2099-12-31
4220985	Caput succedaneum	Condition	SNOMED	4220985			NULL	Read	Q201000	Caput succedaneum due to birth trauma	1970-01-01	2099-12-31	1970-01-01	2099-12-31
42742390	Car seat/bed testing for airway integrity, neonate, with continual nursing observation and continuous recording of pulse oximetry, heart rate and respiratory rate, with interpretation and report; 60 minutes	Procedure	CPT4	42742390	POST		NULL	CPT4	94780	Car seat/bed testing for airway integrity, neonate, with continual nursing observation and continuous recording of pulse oximetry, heart rate and respiratory rate, with interpretation and report; 60 minutes	2012-05-07	2099-12-31	2012-05-07	2099-12-31
4055694	Carcinoembryonic antigen absent	Observation	SNOMED	4055694			NULL	Read	44a0000	Carcinoembryonic antigen absent	1970-01-01	2099-12-31	1970-01-01	2099-12-31
4012802	Carcinosarcoma, embryonal	Observation	SNOMED	4012802			NULL	Read	BBLA.00	[M]Carcinosarcoma, embryonal type	1970-01-01	2099-12-31	1970-01-01	2099-12-31
4012802	Carcinosarcoma, embryonal	Observation	SNOMED	4012802			NULL	Read	BBLA.11	[M]Pneumoblastoma	1970-01-01	2099-12-31	1970-01-01	2099-12-31
317669	Cardiac arrest in fetus OR newborn	Condition	SNOMED	317669	POST		NULL	ICD9CM	779.85	Cardiac arrest of newborn	1970-01-01	2099-12-31	2013-10-10	2099-12-31
4306192	Cardiotochogram	Observation	SNOMED	4306192	OTEST		NULL	Read	7F25.12	Foetal monitoring	1970-01-01	2099-12-31	1970-01-01	2099-12-31
4306192	Cardiotochogram	Observation	SNOMED	4306192	OTEST		NULL	Read	7F25200	Cardiotocography	2014-04-01	2099-12-31	2014-04-01	2099-12-31
4306192	Cardiotochogram	Observation	SNOMED	4306192	OTEST		NULL	Read	7F25211	Cardiotochogram	2014-04-01	2099-12-31	2014-04-01	2099-12-31
4261479	Carneous mole	Observation	SNOMED	4261479	SA		NULL	Read	L011.00	Carneous mole	1970-01-01	2099-12-31	1970-01-01	2099-12-31
4261479	Carneous mole	Observation	SNOMED	4261479	SA		NULL	Read	L011.11	Fleshy mole	1970-01-01	2099-12-31	1970-01-01	2099-12-31
4174548	Catheterization of umbilical vein	Procedure	SNOMED	4174548			NULL	Read	7A6T100	Insertion of umbilical venous catheter	2014-04-01	2099-12-31	2014-04-01	2099-12-31
2108149	Catheterization of umbilical vein for diagnosis or therapy, newborn	Procedure	CPT4	2108149	POST		NULL	CPT4	36510	Catheterization of umbilical vein for diagnosis or therapy, newborn	1970-01-01	2099-12-31	1970-01-01	2099-12-31
40766808	Cells analyzed [#] in Amniotic fluid by Molecular genetics method	Measurement	LOINC	40766808			NULL	LOINC	64092-0	Cells analyzed [#] in Amniotic fluid by Molecular genetics method	2011-03-30	2099-12-31	2011-03-30	2099-12-31
40766802	Cells analyzed [#] in Chorionic villus sample by Molecular genetics method	Measurement	LOINC	40766802			NULL	LOINC	64086-2	Cells analyzed [#] in Chorionic villus sample by Molecular genetics method	2011-03-30	2099-12-31	2011-03-30	2099-12-31
40766811	Cells counted [#] in Amniotic fluid by Molecular genetics method	Measurement	LOINC	40766811			NULL	LOINC	64095-3	Cells counted [#] in Amniotic fluid by Molecular genetics method	2011-03-30	2099-12-31	2011-03-30	2099-12-31
40766805	Cells counted [#] in Chorionic villus sample by Molecular genetics method	Measurement	LOINC	40766805			NULL	LOINC	64089-6	Cells counted [#] in Chorionic villus sample by Molecular genetics method	2011-03-30	2099-12-31	2011-03-30	2099-12-31
40766807	Cells karyotyped.total [#] in Amniotic fluid	Measurement	LOINC	40766807			NULL	LOINC	64091-2	Cells karyotyped.total [#] in Amniotic fluid	2011-03-30	2099-12-31	2011-03-30	2099-12-31
40766801	Cells karyotyped.total [#] in Chorionic villus sample	Measurement	LOINC	40766801			NULL	LOINC	64085-4	Cells karyotyped.total [#] in Chorionic villus sample	2011-03-30	2099-12-31	2011-03-30	2099-12-31
4065094	Central nervous system complications of anesthesia during labor and delivery	Condition	SNOMED	4065094			NULL	Read	L389.00	Central nervous system complications of anaesthesia during labour and delivery	1970-01-01	2099-12-31	1970-01-01	2099-12-31
375016	Central nervous system malformation in fetus affecting obstetrical care	Observation	SNOMED	375016	PCOMP		NULL	ICD9CM	655	Central nervous system malformation in fetus affecting management of mother	1970-01-01	2099-12-31	2013-11-27	2099-12-31
375016	Central nervous system malformation in fetus affecting obstetrical care	Observation	SNOMED	375016	PCOMP		NULL	ICD9CM	655	Central nervous system malformation in fetus, unspecified as to episode of care or not applicable	1970-01-01	2099-12-31	1970-01-01	2099-12-31
375016	Central nervous system malformation in fetus affecting obstetrical care	Observation	SNOMED	375016	PCOMP		NULL	ICD9CM	655.01	Central nervous system malformation in fetus, delivered, with or without mention of antepartum condition	1970-01-01	2099-12-31	2012-08-31	2099-12-31
4047852	Cephalhematoma due to birth trauma	Condition	SNOMED	4047852	POST		NULL	Read	Q201100	Cephalhaematoma due to birth trauma	1970-01-01	2099-12-31	1970-01-01	2099-12-31
4071629	Cephalic vaginal delivery with abnormal presentation of head at delivery without instrument	Procedure	SNOMED	4071629	DELIV		NULL	Read	7F18.00	Cephalic vaginal delivery with abnormal presentation of head at delivery without instrument	1970-01-01	2099-12-31	1970-01-01	2099-12-31
4060547	Cephalopelvic disproportion	Observation	SNOMED	4060547			NULL	Read	L23..00	Cephalo-pelvic disproportion	1970-01-01	2099-12-31	2014-04-01	2099-12-31
2110305	Cerclage of cervix, during pregnancy; abdominal	Procedure	CPT4	2110305	PCOMP		NULL	CPT4	59325	Cerclage of cervix, during pregnancy; abdominal	1970-01-01	2099-12-31	1970-01-01	2099-12-31
2110304	Cerclage of cervix, during pregnancy; vaginal	Procedure	CPT4	2110304	PCOMP		NULL	CPT4	59320	Cerclage of cervix, during pregnancy; vaginal	1970-01-01	2099-12-31	1970-01-01	2099-12-31
4048606	Cerebellar (nontraumatic) and posterior fossa hemorrhage of fetus and newborn	Condition	SNOMED	4048606			NULL	Read	Q417100	Cerebellar (nontraumatic) and posterior fossa haemorrhage of fetus and newborn	1970-01-01	2099-12-31	1970-01-01	2099-12-31
444292	Cerebral depression in newborn	Condition	SNOMED	444292			NULL	Read	Q482000	Newborn cerebral depression	1970-01-01	2099-12-31	1970-01-01	2099-12-31
4048139	Cerebral edema due to birth injury	Condition	SNOMED	4048139			NULL	Read	Q208.00	Cerebral oedema due to birth injury	1970-01-01	2099-12-31	1970-01-01	2099-12-31
4047732	Cerebral hematoma in fetus or newborn	Condition	SNOMED	4047732			NULL	Read	Q200500	Cerebral haematoma in fetus or newborn	1970-01-01	2099-12-31	1970-01-01	2099-12-31
4047732	Cerebral hematoma in fetus or newborn	Condition	SNOMED	4047732			NULL	Read	Q200511	Intracerebral haematoma in fetus or newborn	1970-01-01	2099-12-31	1970-01-01	2099-12-31
4071589	Cerebral hemorrhage due to birth injury	Condition	SNOMED	4071589			NULL	Read	Q200700	Cerebral haemorrhage due to birth injury	1970-01-01	2099-12-31	1970-01-01	2099-12-31
4347416	Cerebral injury due to birth trauma	Condition	SNOMED	4347416			NULL	Read	Q200000	Cerebral haemorrhage unspecified, due to birth trauma	1970-01-01	2099-12-31	2014-04-01	2099-12-31
4347416	Cerebral injury due to birth trauma	Condition	SNOMED	4347416			NULL	Read	Q200100	Subdural haemorrhage unspecified, due to birth trauma	1970-01-01	2099-12-31	2014-04-01	2099-12-31
4347416	Cerebral injury due to birth trauma	Condition	SNOMED	4347416			NULL	Read	Q200400	Brain injury due to birth trauma NOS	1970-01-01	2099-12-31	2014-04-01	2099-12-31
4347416	Cerebral injury due to birth trauma	Condition	SNOMED	4347416			NULL	Read	Q200411	Cerebral injury due to birth trauma	1970-01-01	2099-12-31	1970-01-01	2099-12-31
4347416	Cerebral injury due to birth trauma	Condition	SNOMED	4347416			NULL	Read	Q200y00	Other specified subdural or cerebral haemorrhage due to birth trauma	1970-01-01	2099-12-31	2014-04-01	2099-12-31
4347416	Cerebral injury due to birth trauma	Condition	SNOMED	4347416			NULL	Read	Q200z00	Subdural or cerebral haemorrhage due to birth trauma NOS	1970-01-01	2099-12-31	2014-04-01	2099-12-31
4347416	Cerebral injury due to birth trauma	Condition	SNOMED	4347416			NULL	Read	Q200z11	Birth brain damage NOS	1970-01-01	2099-12-31	2014-04-01	2099-12-31
377980	Cerebral irritability in newborn	Condition	SNOMED	377980	POST		NULL	ICD9CM	779.1	Other and unspecified cerebral irritability in newborn	1970-01-01	2099-12-31	1970-01-01	2099-12-31
4062269	Cerebral venous thrombosis in pregnancy	Condition	SNOMED	4062269			NULL	Read	L417000	Cerebral venous thrombosis in pregnancy	1970-01-01	2099-12-31	1970-01-01	2099-12-31
4066234	Cerebral venous thrombosis in the puerperium	Condition	SNOMED	4066234			NULL	Read	L417100	Cerebral venous thrombosis in the puerperium	1970-01-01	2099-12-31	1970-01-01	2099-12-31
4135546	Cerebrospinal fluid alpha-fetoprotein measurement	Measurement	SNOMED	4135546			NULL	Read	4875	CSF AFP level	1970-01-01	2099-12-31	1970-01-01	2099-12-31
4135547	Cerebrospinal fluid total human chorionic gonadotropin measurement	Measurement	SNOMED	4135547			NULL	Read	48P..00	CSF total HCG level	2014-04-01	2099-12-31	2014-04-01	2099-12-31
316494	Cerebrovascular disorder in the puerperium	Condition	SNOMED	316494			NULL	ICD9CM	674	Cerebrovascular disorders in the puerperium	1970-01-01	2099-12-31	2013-11-27	2099-12-31
316494	Cerebrovascular disorder in the puerperium	Condition	SNOMED	316494			NULL	ICD9CM	674	Cerebrovascular disorders in the puerperium, unspecified as to episode of care or not applicable	1970-01-01	2099-12-31	1970-01-01	2099-12-31
316494	Cerebrovascular disorder in the puerperium	Condition	SNOMED	316494			NULL	Read	L440.00	Cerebrovascular disorders in the puerperium	1970-01-01	2099-12-31	2014-04-01	2099-12-31
316494	Cerebrovascular disorder in the puerperium	Condition	SNOMED	316494			NULL	Read	L440000	Puerperal cerebrovascular disorder unspecified	1970-01-01	2099-12-31	2014-04-01	2099-12-31
316494	Cerebrovascular disorder in the puerperium	Condition	SNOMED	316494			NULL	Read	L440z00	Puerperal cerebrovascular disorder NOS	2014-04-01	2099-12-31	2014-04-01	2099-12-31
4321386	Cervical cerclage suture present	Observation	SNOMED	4321386	PCOMP		NULL	Read	L245.11	Shirodkar suture present	1970-01-01	2099-12-31	1970-01-01	2099-12-31
436740	Cervical incompetence	Observation	SNOMED	436740	PCOMP		NULL	ICD9CM	622.5	Incompetence of cervix	1970-01-01	2099-12-31	1970-01-01	2099-12-31
436740	Cervical incompetence	Observation	SNOMED	436740	PCOMP		NULL	ICD9CM	654.5	Cervical incompetence complicating pregnancy, childbirth, or the puerperium	1970-01-01	2099-12-31	2013-11-27	2099-12-31
436740	Cervical incompetence	Observation	SNOMED	436740	PCOMP		NULL	ICD9CM	654.5	Cervical incompetence, unspecified as to episode of care or not applicable	1970-01-01	2099-12-31	1970-01-01	2099-12-31
436740	Cervical incompetence	Observation	SNOMED	436740	PCOMP		NULL	Read	K555.00	Incompetence of cervix	1970-01-01	2099-12-31	1970-01-01	2099-12-31
436740	Cervical incompetence	Observation	SNOMED	436740	PCOMP		NULL	Read	L245.00	Cervical incompetence	1970-01-01	2099-12-31	1970-01-01	2099-12-31
436740	Cervical incompetence	Observation	SNOMED	436740	PCOMP		NULL	Read	L245000	Cervical incompetence unspecified	1970-01-01	2099-12-31	2014-04-01	2099-12-31
436740	Cervical incompetence	Observation	SNOMED	436740	PCOMP		NULL	Read	L245z00	Cervical incompetence NOS	1970-01-01	2099-12-31	2014-04-01	2099-12-31
441369	Cervical incompetence - delivered	Observation	SNOMED	441369	DELIV		NULL	ICD9CM	654.51	Cervical incompetence, delivered, with or without mention of antepartum condition	1970-01-01	2099-12-31	1970-01-01	2099-12-31
441369	Cervical incompetence - delivered	Observation	SNOMED	441369	DELIV		NULL	Read	L245100	Cervical incompetence - delivered	2014-04-01	2099-12-31	2014-04-01	2099-12-31
435607	Cervical incompetence - delivered with postnatal complication	Observation	SNOMED	435607			NULL	ICD9CM	654.52	Cervical incompetence, delivered, with mention of postpartum complication	1970-01-01	2099-12-31	1970-01-01	2099-12-31
435607	Cervical incompetence - delivered with postnatal complication	Observation	SNOMED	435607			NULL	Read	L245200	Cervical incompetence - delivered with postnatal complication	2014-04-01	2099-12-31	2014-04-01	2099-12-31
437334	Cervical incompetence with antenatal problem	Observation	SNOMED	437334	PCOMP		NULL	ICD9CM	654.53	Cervical incompetence, antepartum condition or complication	1970-01-01	2099-12-31	1970-01-01	2099-12-31
437334	Cervical incompetence with antenatal problem	Observation	SNOMED	437334	PCOMP		NULL	Read	L245300	Cervical incompetence with antenatal problem	2014-04-01	2099-12-31	2014-04-01	2099-12-31
440166	Cervical incompetence with postnatal complication	Observation	SNOMED	440166	POST		NULL	ICD9CM	654.54	Cervical incompetence, postpartum condition or complication	1970-01-01	2099-12-31	1970-01-01	2099-12-31
440166	Cervical incompetence with postnatal complication	Observation	SNOMED	440166	POST		NULL	Read	L245400	Cervical incompetence with postnatal complication	2014-04-01	2099-12-31	2014-04-01	2099-12-31
197043	Cervical observation during pregnancy and labor	Observation	SNOMED	197043	LDEL		NULL	ICD9CM	649.7	Cervical shortening	1970-01-01	2099-12-31	2013-11-27	2099-12-31
197043	Cervical observation during pregnancy and labor	Observation	SNOMED	197043	LDEL		NULL	ICD9CM	649.7	Cervical shortening, unspecified as to episode of care or not applicable	1970-01-01	2099-12-31	1970-01-01	2099-12-31
197043	Cervical observation during pregnancy and labor	Observation	SNOMED	197043	LDEL		NULL	ICD9CM	649.71	Cervical shortening, delivered, with or without mention of antepartum condition	1970-01-01	2099-12-31	2013-10-10	2099-12-31
197043	Cervical observation during pregnancy and labor	Observation	SNOMED	197043	LDEL		NULL	ICD9CM	649.73	Cervical shortening, antepartum condition or complication	1970-01-01	2099-12-31	2012-08-31	2099-12-31
4194693	Cervical pregnancy	Observation	SNOMED	4194693			NULL	Read	L03y000	Cervical pregnancy	1970-01-01	2099-12-31	1970-01-01	2099-12-31
437942	Cesarean delivery - delivered	Observation	SNOMED	437942	DELIV		NULL	ICD9CM	669.71	Cesarean delivery, without mention of indication, delivered, with or without mention of antepartum condition	1970-01-01	2099-12-31	2012-08-31	2099-12-31
437942	Cesarean delivery - delivered	Observation	SNOMED	437942	DELIV		NULL	Read	L398.00	Caesarean delivery	1970-01-01	2099-12-31	2014-04-01	2099-12-31
437942	Cesarean delivery - delivered	Observation	SNOMED	437942	DELIV		NULL	Read	L398000	Caesarean delivery unspecified	1970-01-01	2099-12-31	2014-04-01	2099-12-31
437942	Cesarean delivery - delivered	Observation	SNOMED	437942	DELIV		NULL	Read	L398100	Caesarean delivery - delivered	1970-01-01	2099-12-31	1970-01-01	2099-12-31
437942	Cesarean delivery - delivered	Observation	SNOMED	437942	DELIV		NULL	Read	L398z00	Caesarean delivery NOS	1970-01-01	2099-12-31	2014-04-01	2099-12-31
2110316	Cesarean delivery only	Procedure	CPT4	2110316	DELIV		NULL	CPT4	59514	Cesarean delivery only	1970-01-01	2099-12-31	1970-01-01	2099-12-31
2110323	Cesarean delivery only, following attempted vaginal delivery after previous cesarean delivery	Procedure	CPT4	2110323	DELIV		NULL	CPT4	59620	Cesarean delivery only, following attempted vaginal delivery after previous cesarean delivery	1970-01-01	2099-12-31	1970-01-01	2099-12-31
2110324	Cesarean delivery only, following attempted vaginal delivery after previous cesarean delivery; including postpartum care	Procedure	CPT4	2110324	POST		NULL	CPT4	59622	Cesarean delivery only, following attempted vaginal delivery after previous cesarean delivery; including postpartum care	1970-01-01	2099-12-31	1970-01-01	2099-12-31
2110317	Cesarean delivery only; including postpartum care	Procedure	CPT4	2110317	POST		NULL	CPT4	59515	Cesarean delivery only; including postpartum care	1970-01-01	2099-12-31	1970-01-01	2099-12-31
4165077	Cesarean hysterectomy	Procedure	SNOMED	4165077			NULL	Read	7F1A000	Caesarean hysterectomy	1970-01-01	2099-12-31	1970-01-01	2099-12-31
4015701	Cesarean section	Procedure	SNOMED	4015701	DELIV		NULL	Read	7F13.00	Other caesarean delivery	1970-01-01	2099-12-31	2014-04-01	2099-12-31
4015701	Cesarean section	Procedure	SNOMED	4015701	DELIV		NULL	Read	7F13y00	Other specified other caesarean delivery	1970-01-01	2099-12-31	2014-04-01	2099-12-31
4015701	Cesarean section	Procedure	SNOMED	4015701	DELIV		NULL	Read	7F13z00	Other caesarean delivery NOS	1970-01-01	2099-12-31	2014-04-01	2099-12-31
4066111	Cesarean section - pregnancy at term	Observation	SNOMED	4066111	FT		NULL	Read	L398200	Caesarean section - pregnancy at term	1970-01-01	2099-12-31	1970-01-01	2099-12-31
4192036	Cesarean section and removal of fetus	Procedure	ICD9Proc	4192036			NULL	ICD9Proc	74	Cesarean section and removal of fetus	1970-01-01	2099-12-31	1970-01-01	2099-12-31
4065739	Cesarean section following previous cesarean section	Observation	SNOMED	4065739			NULL	Read	L398600	Caesarean delivery following previous Caesarean delivery	1970-01-01	2099-12-31	1970-01-01	2099-12-31
2004789	Cesarean section of other specified type	Procedure	ICD9Proc	2004789	DELIV		NULL	ICD9Proc	74.4	Cesarean section of other specified type	1970-01-01	2099-12-31	1970-01-01	2099-12-31
2004790	Cesarean section of unspecified type	Procedure	ICD9Proc	2004790			NULL	ICD9Proc	74.9	Cesarean section of unspecified type	1970-01-01	2099-12-31	1970-01-01	2099-12-31
194113	Cesarean wound disruption - delivered with postnatal complication	Condition	SNOMED	194113	POST		NULL	ICD9CM	674.12	Disruption of cesarean wound, delivered, with mention of postpartum complication	1970-01-01	2099-12-31	1970-01-01	2099-12-31
194113	Cesarean wound disruption - delivered with postnatal complication	Condition	SNOMED	194113	POST		NULL	Read	L441100	Caesarean wound disruption - delivered with postnatal complication	2014-04-01	2099-12-31	2014-04-01	2099-12-31
4065866	Cesarean wound disruption with postnatal complication	Condition	SNOMED	4065866			NULL	Read	L441200	Caesarean wound disruption with postnatal complication	1970-01-01	2099-12-31	1970-01-01	2099-12-31
4253751	Child examination - 2 weeks	Procedure	SNOMED	4253751	POST		NULL	ICD9CM	V20.32	Health supervision for newborn 8 to 28 days old	2013-10-10	2099-12-31	2013-10-10	2099-12-31
4014738	Child examination - birth	Procedure	SNOMED	4014738	DELIV		NULL	Read	64B..00	Child exam. - birth	1970-01-01	2099-12-31	1970-01-01	2099-12-31
40479783	Child examination at birth with explicit context	Observation	SNOMED	40479783	POST		NULL	Read	64BZ.00	Child exam. - birth NOS	1970-01-01	2099-12-31	2014-04-01	2099-12-31
4016187	Child not examined at birth	Observation	SNOMED	4016187			NULL	Read	64B1.00	Child not examined at birth	1970-01-01	2099-12-31	1970-01-01	2099-12-31
4152029	Childbirth examination - normal	Measurement	SNOMED	4152029	DELIV		NULL	Read	64B2.00	Child birth exam. - normal	1970-01-01	2099-12-31	1970-01-01	2099-12-31
4340944	Cholestasis of pregnancy	Condition	SNOMED	4340944	POST		NULL	Read	L18A000	Cholestasis of pregnancy	1970-01-01	2099-12-31	1970-01-01	2099-12-31
4021397	Chorioamnionitis	Condition	SNOMED	4021397			NULL	Read	L284.11	Amnionitis	1970-01-01	2099-12-31	2014-04-01	2099-12-31
4021397	Chorioamnionitis	Condition	SNOMED	4021397			NULL	Read	L284.12	Chorioamnionitis	1970-01-01	2099-12-31	1970-01-01	2099-12-31
4021397	Chorioamnionitis	Condition	SNOMED	4021397			NULL	Read	L284.13	Membranitis	1970-01-01	2099-12-31	1970-01-01	2099-12-31
4021397	Chorioamnionitis	Condition	SNOMED	4021397			NULL	Read	L284.14	Placentitis	2014-04-01	2099-12-31	2014-04-01	2099-12-31
3003191	Choriogonadotropin (pregnancy test) [Presence] in Serum or Plasma	Measurement	LOINC	3003191	HCG		NULL	LOINC	2118-8	Choriogonadotropin (pregnancy test) [Presence] in Serum or Plasma	1970-01-01	2099-12-31	1970-01-01	2099-12-31
3018954	Choriogonadotropin (pregnancy test) [Presence] in Urine	Measurement	LOINC	3018954	HCG		NULL	LOINC	2106-3	Choriogonadotropin (pregnancy test) [Presence] in Urine	1970-01-01	2099-12-31	1970-01-01	2099-12-31
3002091	Choriogonadotropin [Moles/volume] in Serum or Plasma	Measurement	LOINC	3002091	HCG		NULL	LOINC	2119-6	Choriogonadotropin [Moles/volume] in Serum or Plasma	1970-01-01	2099-12-31	1970-01-01	2099-12-31
3008714	Choriogonadotropin [Multiple of the median] adjusted in Serum or Plasma	Measurement	LOINC	3008714	HCG		NULL	LOINC	32166-1	Choriogonadotropin [Multiple of the median] adjusted in Serum or Plasma	1970-01-01	2099-12-31	1970-01-01	2099-12-31
3004376	Choriogonadotropin [Multiple of the median] in Serum or Plasma	Measurement	LOINC	3004376			NULL	LOINC	20465-1	Choriogonadotropin [Multiple of the median] in Serum or Plasma	1970-01-01	2099-12-31	1970-01-01	2099-12-31
3018171	Choriogonadotropin [Units/volume] in Serum or Plasma	Measurement	LOINC	3018171	HCG		NULL	LOINC	19080-1	Choriogonadotropin [Units/volume] in Serum or Plasma	1970-01-01	2099-12-31	1970-01-01	2099-12-31
3023511	Choriogonadotropin [Units/volume] in Urine	Measurement	LOINC	3023511			NULL	LOINC	25372-4	Choriogonadotropin [Units/volume] in Urine	1970-01-01	2099-12-31	1970-01-01	2099-12-31
3023191	Choriogonadotropin.alpha subunit [Presence] in Serum or Plasma	Measurement	LOINC	3023191			NULL	LOINC	2108-9	Choriogonadotropin.alpha subunit [Presence] in Serum or Plasma	1970-01-01	2099-12-31	1970-01-01	2099-12-31
3011149	Choriogonadotropin.beta subunit (pregnancy test) [Presence] in Serum or Plasma	Measurement	LOINC	3011149	HCG		NULL	LOINC	2110-5	Choriogonadotropin.beta subunit (pregnancy test) [Presence] in Serum or Plasma	1970-01-01	2099-12-31	1970-01-01	2099-12-31
3009417	Choriogonadotropin.beta subunit (pregnancy test) [Presence] in Urine	Measurement	LOINC	3009417	HCG		NULL	LOINC	2112-1	Choriogonadotropin.beta subunit (pregnancy test) [Presence] in Urine	1970-01-01	2099-12-31	1970-01-01	2099-12-31
3011996	Choriogonadotropin.beta subunit [Moles/volume] in Serum or Plasma	Measurement	LOINC	3011996	HCG		NULL	LOINC	2111-3	Choriogonadotropin.beta subunit [Moles/volume] in Serum or Plasma	1970-01-01	2099-12-31	1970-01-01	2099-12-31
3010164	Choriogonadotropin.beta subunit [Multiple of the median] adjusted in Serum or Plasma	Measurement	LOINC	3010164	HCG		NULL	LOINC	23841-0	Choriogonadotropin.beta subunit [Multiple of the median] adjusted in Serum or Plasma	1970-01-01	2099-12-31	1970-01-01	2099-12-31
40758989	Choriogonadotropin.beta subunit [Multiple of the median] in Serum or Plasma	Measurement	LOINC	40758989	HCG		NULL	LOINC	23840-2	Choriogonadotropin.beta subunit [Multiple of the median] unadjusted in Serum or Plasma	1970-01-01	2015-06-29	1970-01-01	2099-12-31
40758989	Choriogonadotropin.beta subunit [Multiple of the median] in Serum or Plasma	Measurement	LOINC	40758989	HCG		NULL	LOINC	55868-4	Choriogonadotropin.beta subunit [Multiple of the median] in Serum or Plasma	2009-06-19	2099-12-31	2009-06-19	2099-12-31
3038136	Choriogonadotropin.beta subunit [Units/volume] in Serum or Plasma	Measurement	LOINC	3038136	HCG		NULL	LOINC	21198-7	Choriogonadotropin.beta subunit [Units/volume] in Serum or Plasma	1970-01-01	2099-12-31	1970-01-01	2099-12-31
3008615	Choriogonadotropin.beta subunit [Units/volume] in Serum or Plasma by Immunoassay (EIA) 3rd IS	Measurement	LOINC	3008615			NULL	LOINC	20415-6	Choriogonadotropin.beta subunit [Units/volume] in Serum or Plasma by Immunoassay (EIA) 3rd IS	1970-01-01	2099-12-31	1970-01-01	2099-12-31
3019145	Choriogonadotropin.beta subunit free [Mass/volume] in Serum or Plasma	Measurement	LOINC	3019145	HCG		NULL	LOINC	25373-2	Choriogonadotropin.beta subunit free [Mass/volume] in Serum or Plasma	1970-01-01	2099-12-31	1970-01-01	2099-12-31
3011465	Choriogonadotropin.beta subunit free [Units/volume] in Serum or Plasma	Measurement	LOINC	3011465	HCG		NULL	LOINC	19180-9	Choriogonadotropin.beta subunit free [Units/volume] in Serum or Plasma	1970-01-01	2099-12-31	1970-01-01	2099-12-31
3004303	Choriogonadotropin.intact [Moles/volume] in Serum or Plasma	Measurement	LOINC	3004303	HCG		NULL	LOINC	2117-0	Choriogonadotropin.intact [Moles/volume] in Serum or Plasma	1970-01-01	2099-12-31	1970-01-01	2099-12-31
3036988	Choriogonadotropin.intact [Units/volume] in Serum or Plasma	Measurement	LOINC	3036988	HCG		NULL	LOINC	30243-0	Choriogonadotropin.intact [Units/volume] in Serum or Plasma	1970-01-01	2099-12-31	1970-01-01	2099-12-31
3038624	Choriogonadotropin.tumor marker [Units/volume] in Serum or Plasma	Measurement	LOINC	3038624			NULL	LOINC	53959-3	Choriogonadotropin.tumor marker [Units/volume] in Serum or Plasma	2008-10-29	2099-12-31	2008-10-29	2099-12-31
2212145	Chorionic gonadotropin stimulation panel; estradiol response This panel must include the following: Estradiol (82670 x 2 on 3 pooled blood samples)	Measurement	CPT4	2212145	OTEST		NULL	CPT4	80415	Chorionic gonadotropin stimulation panel; estradiol response This panel must include the following: Estradiol (82670 x 2 on 3 pooled blood samples)	1970-01-01	2099-12-31	1970-01-01	2099-12-31
2212144	Chorionic gonadotropin stimulation panel; testosterone response This panel must include the following: Testosterone (84403 x 2 on 3 pooled blood samples)	Measurement	CPT4	2212144	OTEST		NULL	CPT4	80414	Chorionic gonadotropin stimulation panel; testosterone response This panel must include the following: Testosterone (84403 x 2 on 3 pooled blood samples)	1970-01-01	2099-12-31	1970-01-01	2099-12-31
2110282	Chorionic villus sampling, any method	Procedure	CPT4	2110282	OTEST		NULL	CPT4	59015	Chorionic villus sampling, any method	1970-01-01	2099-12-31	1970-01-01	2099-12-31
72973	Chromosomal abnormality in fetus affecting obstetrical care	Observation	SNOMED	72973	PCOMP		NULL	ICD9CM	655.1	Chromosomal abnormality in fetus affecting management of mother	1970-01-01	2099-12-31	2013-11-27	2099-12-31
72973	Chromosomal abnormality in fetus affecting obstetrical care	Observation	SNOMED	72973	PCOMP		NULL	ICD9CM	655.1	Chromosomal abnormality in fetus, affecting management of mother, unspecified as to episode of care or not applicable	1970-01-01	2099-12-31	1970-01-01	2099-12-31
40760436	Chromosome 13+18+21+X+Y aneuploidy in Amniotic fluid by Fluorescent in situ hybridization (FISH) Nominal	Measurement	LOINC	40760436	AMNIO		NULL	LOINC	57317-0	Chromosome 13+18+21+X+Y aneuploidy in Amniotic fluid by Fluorescent in situ hybridization (FISH) Nominal	2009-10-02	2099-12-31	2009-10-02	2099-12-31
2213267	Chromosome analysis, amniotic fluid or chorionic villus, count 15 cells, 1 karyotype, with banding	Measurement	CPT4	2213267	AMNIO		NULL	CPT4	88267	Chromosome analysis, amniotic fluid or chorionic villus, count 15 cells, 1 karyotype, with banding	1970-01-01	2099-12-31	1970-01-01	2099-12-31
40758321	Chromosome analysis.interphase [interpretation] in Amniotic fluid by Fluorescent in situ hybridization (FISH) Narrative	Measurement	LOINC	40758321			NULL	LOINC	55192-9	Chromosome analysis.interphase [interpretation] in Amniotic fluid by Fluorescent in situ hybridization (FISH) Narrative	1970-01-01	2099-12-31	1970-01-01	2099-12-31
313023	Chronic respiratory disease in perinatal period	Condition	SNOMED	313023	POST		NULL	ICD9CM	770.7	Chronic respiratory disease arising in the perinatal period	1970-01-01	2099-12-31	1970-01-01	2099-12-31
313023	Chronic respiratory disease in perinatal period	Condition	SNOMED	313023	POST		NULL	Read	Q317.00	Perinatal chronic respiratory disease	1970-01-01	2099-12-31	1970-01-01	2099-12-31
313023	Chronic respiratory disease in perinatal period	Condition	SNOMED	313023	POST		NULL	Read	Q317y00	Other specified perinatal chronic respiratory disease	1970-01-01	2099-12-31	2014-04-01	2099-12-31
313023	Chronic respiratory disease in perinatal period	Condition	SNOMED	313023	POST		NULL	Read	Q317z00	Perinatal chronic respiratory disease NOS	1970-01-01	2099-12-31	2014-04-01	2099-12-31
2004785	Classical cesarean section	Procedure	ICD9Proc	2004785	LDEL		NULL	ICD9Proc	74	Classical cesarean section	1970-01-01	2099-12-31	1970-01-01	2099-12-31
4223536	Classical cesarean section	Procedure	SNOMED	4223536			NULL	Read	7F13000	Upper uterine segment caesarean delivery NEC	1970-01-01	2099-12-31	2014-04-01	2099-12-31
434167	Cold injury syndrome of newborn	Condition	SNOMED	434167	POST		NULL	ICD9CM	778.2	Cold injury syndrome of newborn	1970-01-01	2099-12-31	1970-01-01	2099-12-31
434167	Cold injury syndrome of newborn	Condition	SNOMED	434167	POST		NULL	Read	Q472.00	Newborn cold injury syndrome	1970-01-01	2099-12-31	1970-01-01	2099-12-31
4173342	Coliform ophthalmia neonatorum	Condition	SNOMED	4173342			NULL	Read	Q406312	Neonatal conjunctivitis due to E.coli	1970-01-01	2099-12-31	1970-01-01	2099-12-31
4173342	Coliform ophthalmia neonatorum	Condition	SNOMED	4173342			NULL	Read	Q406313	Ophthalmia neonatorum - coliform	1970-01-01	2099-12-31	1970-01-01	2099-12-31
40766812	Colonies counted [#] in Amniotic fluid by Molecular genetics method	Measurement	LOINC	40766812			NULL	LOINC	64096-1	Colonies counted [#] in Amniotic fluid by Molecular genetics method	2011-03-30	2099-12-31	2011-03-30	2099-12-31
40483581	Combined tubal and intrauterine pregnancy	Observation	SNOMED	40483581	ECT		NULL	ICD9CM	633.11	Tubal pregnancy with intrauterine pregnancy	1970-01-01	2099-12-31	2013-10-10	2099-12-31
4034145	Complete breech delivery	Procedure	SNOMED	4034145	DELIV		NULL	Read	7F15.00	Other breech delivery	1970-01-01	2099-12-31	2014-04-01	2099-12-31
4034145	Complete breech delivery	Procedure	SNOMED	4034145	DELIV		NULL	Read	7F15y00	Other specified other breech delivery	1970-01-01	2099-12-31	2014-04-01	2099-12-31
4034145	Complete breech delivery	Procedure	SNOMED	4034145	DELIV		NULL	Read	7F15z00	Other breech delivery NOS	1970-01-01	2099-12-31	2014-04-01	2099-12-31
4034145	Complete breech delivery	Procedure	SNOMED	4034145	DELIV		NULL	Read	L222.12	Breech delivery	1970-01-01	2099-12-31	1970-01-01	2099-12-31
4129710	Complete hydatidiform mole	Observation	SNOMED	4129710			NULL	Read	L00..12	Vesicular mole	1970-01-01	2099-12-31	1970-01-01	2099-12-31
4129710	Complete hydatidiform mole	Observation	SNOMED	4129710			NULL	Read	L002.00	Complete hydatidiform mole	1970-01-01	2099-12-31	1970-01-01	2099-12-31
439319	Complete illegal termination of pregnancy with damage to pelvic organs or tissues	Observation	SNOMED	439319			NULL	ICD9CM	636.22	Illegally induced abortion, complicated by damage to pelvic organs or tissues, complete	1970-01-01	2099-12-31	1970-01-01	2099-12-31
439319	Complete illegal termination of pregnancy with damage to pelvic organs or tissues	Observation	SNOMED	439319			NULL	Read	L062200	Complete illegal abortion with damage to pelvic organs or tissues	2014-04-01	2099-12-31	2014-04-01	2099-12-31
434096	Complete illegal termination of pregnancy with delayed or excessive hemorrhage	Observation	SNOMED	434096			NULL	ICD9CM	636.12	Illegally induced abortion, complicated by delayed or excessive hemorrhage, complete	1970-01-01	2099-12-31	1970-01-01	2099-12-31
434096	Complete illegal termination of pregnancy with delayed or excessive hemorrhage	Observation	SNOMED	434096			NULL	Read	L062100	Complete illegal abortion with delayed or excessive haemorrhage	2014-04-01	2099-12-31	2014-04-01	2099-12-31
439316	Complete illegal termination of pregnancy with embolism	Observation	SNOMED	439316			NULL	ICD9CM	636.62	Illegally induced abortion, complicated by embolism, complete	1970-01-01	2099-12-31	1970-01-01	2099-12-31
439316	Complete illegal termination of pregnancy with embolism	Observation	SNOMED	439316			NULL	Read	L062600	Complete illegal abortion with embolism	2014-04-01	2099-12-31	2014-04-01	2099-12-31
195870	Complete illegal termination of pregnancy with genital tract or pelvic infection	Observation	SNOMED	195870			NULL	ICD9CM	636.02	Illegally induced abortion, complicated by genital tract and pelvic infection, complete	1970-01-01	2099-12-31	1970-01-01	2099-12-31
195870	Complete illegal termination of pregnancy with genital tract or pelvic infection	Observation	SNOMED	195870			NULL	Read	L062000	Complete illegal abortion with genital tract or pelvic infection	2014-04-01	2099-12-31	2014-04-01	2099-12-31
439318	Complete illegal termination of pregnancy with metabolic disorder	Observation	SNOMED	439318			NULL	ICD9CM	636.42	Illegally induced abortion, complicated by metabolic disorder, complete	1970-01-01	2099-12-31	1970-01-01	2099-12-31
439318	Complete illegal termination of pregnancy with metabolic disorder	Observation	SNOMED	439318			NULL	Read	L062400	Complete illegal abortion with metabolic disorder	2014-04-01	2099-12-31	2014-04-01	2099-12-31
435871	Complete illegal termination of pregnancy with renal failure	Observation	SNOMED	435871			NULL	ICD9CM	636.32	Illegally induced abortion, complicated by renal failure, complete	1970-01-01	2099-12-31	1970-01-01	2099-12-31
435871	Complete illegal termination of pregnancy with renal failure	Observation	SNOMED	435871			NULL	Read	L062300	Complete illegal abortion with renal failure	2014-04-01	2099-12-31	2014-04-01	2099-12-31
439085	Complete inevitable miscarriage complicated by delayed or excessive hemorrhage	Observation	SNOMED	439085	SA		NULL	ICD9CM	637.12	Unspecified abortion, complicated by delayed or excessive hemorrhage, complete	1970-01-01	2099-12-31	1970-01-01	2099-12-31
439085	Complete inevitable miscarriage complicated by delayed or excessive hemorrhage	Observation	SNOMED	439085	SA		NULL	Read	L045100	Complete inevitable abortion complicated by delayed or excessive haemorrhage	2014-04-01	2099-12-31	2014-04-01	2099-12-31
439085	Complete inevitable miscarriage complicated by delayed or excessive hemorrhage	Observation	SNOMED	439085	SA		NULL	Read	L045111	Complete inevitable miscarriage complicated by delayed or excessive haemorrhage	2014-04-01	2099-12-31	2014-04-01	2099-12-31
441629	Complete inevitable miscarriage complicated by embolism	Observation	SNOMED	441629			NULL	ICD9CM	637.62	Unspecified abortion, complicated by embolism, complete	1970-01-01	2099-12-31	1970-01-01	2099-12-31
441629	Complete inevitable miscarriage complicated by embolism	Observation	SNOMED	441629			NULL	Read	L045200	Complete inevitable abortion complicated by embolism	2014-04-01	2099-12-31	2014-04-01	2099-12-31
441629	Complete inevitable miscarriage complicated by embolism	Observation	SNOMED	441629			NULL	Read	L045211	Complete inevitable miscarriage complicated by embolism	2014-04-01	2099-12-31	2014-04-01	2099-12-31
441921	Complete inevitable miscarriage complicated by genital tract and pelvic infection	Observation	SNOMED	441921			NULL	ICD9CM	637.02	Unspecified abortion, complicated by genital tract and pelvic infection, complete	1970-01-01	2099-12-31	1970-01-01	2099-12-31
441921	Complete inevitable miscarriage complicated by genital tract and pelvic infection	Observation	SNOMED	441921			NULL	Read	L045000	Complete inevitable abortion complicated by genital tract and pelvic infection	2014-04-01	2099-12-31	2014-04-01	2099-12-31
441921	Complete inevitable miscarriage complicated by genital tract and pelvic infection	Observation	SNOMED	441921			NULL	Read	L045011	Complete inevitable miscarriage complicated by genital tract and pelvic infection	2014-04-01	2099-12-31	2014-04-01	2099-12-31
4146774	Complete inevitable miscarriage without complication	Observation	SNOMED	4146774			NULL	Read	L045z00	Complete inevitable abortion without complication	1970-01-01	2099-12-31	1970-01-01	2099-12-31
4146774	Complete inevitable miscarriage without complication	Observation	SNOMED	4146774			NULL	Read	L045z11	Complete inevitable miscarriage without complication	1970-01-01	2099-12-31	1970-01-01	2099-12-31
441073	Complete legal termination of pregnancy	Observation	SNOMED	441073	SA		NULL	ICD9CM	634.92	Spontaneous abortion, without mention of complication, complete	1970-01-01	2099-12-31	2013-10-10	2099-12-31
441073	Complete legal termination of pregnancy	Observation	SNOMED	441073	SA		NULL	ICD9CM	635.82	Legally induced abortion, with unspecified complication, complete	1970-01-01	2099-12-31	2012-08-31	2099-12-31
441073	Complete legal termination of pregnancy	Observation	SNOMED	441073	SA		NULL	ICD9CM	635.92	Legally induced abortion, without mention of complication, complete	1970-01-01	2099-12-31	2012-08-31	2099-12-31
441073	Complete legal termination of pregnancy	Observation	SNOMED	441073	SA		NULL	Read	L052.00	Legal abortion complete	1970-01-01	2099-12-31	2014-04-01	2099-12-31
441073	Complete legal termination of pregnancy	Observation	SNOMED	441073	SA		NULL	Read	L052.11	Medical abortion - complete	1970-01-01	2099-12-31	2014-04-01	2099-12-31
441073	Complete legal termination of pregnancy	Observation	SNOMED	441073	SA		NULL	Read	L052.12	Surgical abortion - complete	1970-01-01	2099-12-31	2014-04-01	2099-12-31
441073	Complete legal termination of pregnancy	Observation	SNOMED	441073	SA		NULL	Read	L052w00	Complete legal abortion with other specified complication	1970-01-01	2099-12-31	2014-04-01	2099-12-31
441073	Complete legal termination of pregnancy	Observation	SNOMED	441073	SA		NULL	Read	L052x00	Complete legal abortion with complication NOS	1970-01-01	2099-12-31	2014-04-01	2099-12-31
441073	Complete legal termination of pregnancy	Observation	SNOMED	441073	SA		NULL	Read	L052y00	Complete legal abortion with no mention of complication	1970-01-01	2099-12-31	2014-04-01	2099-12-31
441073	Complete legal termination of pregnancy	Observation	SNOMED	441073	SA		NULL	Read	L052z00	Complete legal abortion NOS	1970-01-01	2099-12-31	2014-04-01	2099-12-31
441911	Complete legal termination of pregnancy with damage to pelvic organs or tissues	Observation	SNOMED	441911			NULL	ICD9CM	635.22	Legally induced abortion, complicated by damage to pelvic organs or tissues, complete	1970-01-01	2099-12-31	1970-01-01	2099-12-31
441911	Complete legal termination of pregnancy with damage to pelvic organs or tissues	Observation	SNOMED	441911			NULL	Read	L052200	Complete legal abortion with damage to pelvic organs or tissues	2014-04-01	2099-12-31	2014-04-01	2099-12-31
438196	Complete legal termination of pregnancy with delayed or excessive hemorrhage	Observation	SNOMED	438196	SA		NULL	ICD9CM	635.12	Legally induced abortion, complicated by delayed or excessive hemorrhage, complete	1970-01-01	2099-12-31	1970-01-01	2099-12-31
438196	Complete legal termination of pregnancy with delayed or excessive hemorrhage	Observation	SNOMED	438196	SA		NULL	Read	L052100	Complete legal abortion with delayed or excessive haemorrhage	1970-01-01	2099-12-31	1970-01-01	2099-12-31
439327	Complete legal termination of pregnancy with embolism	Observation	SNOMED	439327			NULL	ICD9CM	635.62	Legally induced abortion, complicated by embolism, complete	1970-01-01	2099-12-31	1970-01-01	2099-12-31
439327	Complete legal termination of pregnancy with embolism	Observation	SNOMED	439327			NULL	Read	L052600	Complete legal abortion with embolism	2014-04-01	2099-12-31	2014-04-01	2099-12-31
196754	Complete legal termination of pregnancy with genital tract or pelvic infection	Observation	SNOMED	196754			NULL	ICD9CM	635.02	Legally induced abortion, complicated by genital tract and pelvic infection, complete	1970-01-01	2099-12-31	1970-01-01	2099-12-31
196754	Complete legal termination of pregnancy with genital tract or pelvic infection	Observation	SNOMED	196754			NULL	Read	L052000	Complete legal abortion with genital tract or pelvic infection	1970-01-01	2099-12-31	1970-01-01	2099-12-31
435017	Complete legal termination of pregnancy with metabolic disorder	Observation	SNOMED	435017			NULL	ICD9CM	635.42	Legally induced abortion, complicated by metabolic disorder, complete	1970-01-01	2099-12-31	1970-01-01	2099-12-31
435017	Complete legal termination of pregnancy with metabolic disorder	Observation	SNOMED	435017			NULL	Read	L052400	Complete legal abortion with metabolic disorder	2014-04-01	2099-12-31	2014-04-01	2099-12-31
435008	Complete legal termination of pregnancy with renal failure	Observation	SNOMED	435008			NULL	ICD9CM	635.32	Legally induced abortion, complicated by renal failure, complete	1970-01-01	2099-12-31	1970-01-01	2099-12-31
435008	Complete legal termination of pregnancy with renal failure	Observation	SNOMED	435008			NULL	Read	L052300	Complete legal abortion with renal failure	2014-04-01	2099-12-31	2014-04-01	2099-12-31
437934	Complete legal termination of pregnancy with shock	Observation	SNOMED	437934			NULL	ICD9CM	635.52	Legally induced abortion, complicated by shock, complete	1970-01-01	2099-12-31	1970-01-01	2099-12-31
437934	Complete legal termination of pregnancy with shock	Observation	SNOMED	437934			NULL	Read	L052500	Complete legal abortion with shock	2014-04-01	2099-12-31	2014-04-01	2099-12-31
441910	Complete miscarriage with damage to pelvic organs or tissues	Observation	SNOMED	441910	SA		NULL	ICD9CM	634.22	Spontaneous abortion, complicated by damage to pelvic organs or tissues, complete	1970-01-01	2099-12-31	1970-01-01	2099-12-31
441910	Complete miscarriage with damage to pelvic organs or tissues	Observation	SNOMED	441910	SA		NULL	Read	L042200	Complete spontaneous abortion with damage to pelvic organs or tissues	2014-04-01	2099-12-31	2014-04-01	2099-12-31
432682	Complete miscarriage with delayed or excessive hemorrhage	Observation	SNOMED	432682	SA		NULL	ICD9CM	634.12	Spontaneous abortion, complicated by delayed or excessive hemorrhage, complete	1970-01-01	2099-12-31	1970-01-01	2099-12-31
432682	Complete miscarriage with delayed or excessive hemorrhage	Observation	SNOMED	432682	SA		NULL	Read	L042100	Complete spontaneous abortion with delayed or excessive haemorrhage	2014-04-01	2099-12-31	2014-04-01	2099-12-31
441632	Complete miscarriage with embolism	Observation	SNOMED	441632			NULL	ICD9CM	634.62	Spontaneous abortion, complicated by embolism, complete	1970-01-01	2099-12-31	1970-01-01	2099-12-31
441632	Complete miscarriage with embolism	Observation	SNOMED	441632			NULL	Read	L042600	Complete spontaneous abortion with embolism	2014-04-01	2099-12-31	2014-04-01	2099-12-31
435318	Complete miscarriage with genital tract or pelvic infection	Observation	SNOMED	435318	SA		NULL	ICD9CM	634.02	Spontaneous abortion, complicated by genital tract and pelvic infection, complete	1970-01-01	2099-12-31	1970-01-01	2099-12-31
435318	Complete miscarriage with genital tract or pelvic infection	Observation	SNOMED	435318	SA		NULL	Read	L042000	Complete spontaneous abortion with genital tract or pelvic infection	2014-04-01	2099-12-31	2014-04-01	2099-12-31
435000	Complete miscarriage with metabolic disorder	Observation	SNOMED	435000			NULL	ICD9CM	634.42	Spontaneous abortion, complicated by metabolic disorder, complete	1970-01-01	2099-12-31	1970-01-01	2099-12-31
435000	Complete miscarriage with metabolic disorder	Observation	SNOMED	435000			NULL	Read	L042400	Complete spontaneous abortion with metabolic disorder	2014-04-01	2099-12-31	2014-04-01	2099-12-31
436742	Complete miscarriage with renal failure	Observation	SNOMED	436742			NULL	ICD9CM	634.32	Spontaneous abortion, complicated by renal failure, complete	1970-01-01	2099-12-31	1970-01-01	2099-12-31
436742	Complete miscarriage with renal failure	Observation	SNOMED	436742			NULL	Read	L042300	Complete spontaneous abortion with renal failure	2014-04-01	2099-12-31	2014-04-01	2099-12-31
438805	Complete miscarriage with shock	Observation	SNOMED	438805			NULL	ICD9CM	634.52	Spontaneous abortion, complicated by shock, complete	1970-01-01	2099-12-31	1970-01-01	2099-12-31
438805	Complete miscarriage with shock	Observation	SNOMED	438805			NULL	Read	L042500	Complete spontaneous abortion with shock	2014-04-01	2099-12-31	2014-04-01	2099-12-31
440464	Complication following molar AND/OR ectopic pregnancy	Condition	SNOMED	440464	ECT		NULL	ICD9CM	639.8	Other specified complications following abortion or ectopic and molar pregnancy	1970-01-01	2099-12-31	1970-01-01	2099-12-31
440795	Complication occurring during labor and delivery	Condition	SNOMED	440795	LDEL		NULL	ICD9CM	669	Other complications of labor and delivery, not elsewhere classified	1970-01-01	2099-12-31	2013-12-02	2099-12-31
440795	Complication occurring during labor and delivery	Condition	SNOMED	440795	PREM		NULL	ICD9CM	669	Other complications of labor and delivery, not elsewhere classified	1970-01-01	2099-12-31	2013-12-02	2099-12-31
440795	Complication occurring during labor and delivery	Condition	SNOMED	440795	LDEL		NULL	ICD9CM	669.8	Other complications of labor and delivery	1970-01-01	2099-12-31	2013-12-02	2099-12-31
440795	Complication occurring during labor and delivery	Condition	SNOMED	440795	PREM		NULL	ICD9CM	669.8	Other complications of labor and delivery	1970-01-01	2099-12-31	2013-12-02	2099-12-31
440795	Complication occurring during labor and delivery	Condition	SNOMED	440795	LDEL		NULL	ICD9CM	669.8	Other complications of labor and delivery, unspecified as to episode of care or not applicable	1970-01-01	2099-12-31	2013-12-02	2099-12-31
440795	Complication occurring during labor and delivery	Condition	SNOMED	440795	PREM		NULL	ICD9CM	669.8	Other complications of labor and delivery, unspecified as to episode of care or not applicable	1970-01-01	2099-12-31	2013-12-02	2099-12-31
440795	Complication occurring during labor and delivery	Condition	SNOMED	440795	LDEL		NULL	ICD9CM	669.81	Other complications of labor and delivery, delivered, with or without mention of antepartum condition	1970-01-01	2099-12-31	2013-12-02	2099-12-31
440795	Complication occurring during labor and delivery	Condition	SNOMED	440795	PREM		NULL	ICD9CM	669.81	Other complications of labor and delivery, delivered, with or without mention of antepartum condition	1970-01-01	2099-12-31	2013-12-02	2099-12-31
440795	Complication occurring during labor and delivery	Condition	SNOMED	440795	PREM		NULL	ICD9CM	669.82	Other complications of labor and delivery, delivered, with mention of postpartum complication	1970-01-01	2099-12-31	2013-12-02	2099-12-31
440795	Complication occurring during labor and delivery	Condition	SNOMED	440795	LDEL		NULL	ICD9CM	669.82	Other complications of labor and delivery, delivered, with mention of postpartum complication	1970-01-01	2099-12-31	2013-12-02	2099-12-31
440795	Complication occurring during labor and delivery	Condition	SNOMED	440795	LDEL		NULL	ICD9CM	669.83	Other complications of labor and delivery, antepartum condition or complication	1970-01-01	2099-12-31	2013-12-02	2099-12-31
440795	Complication occurring during labor and delivery	Condition	SNOMED	440795	PREM		NULL	ICD9CM	669.83	Other complications of labor and delivery, antepartum condition or complication	1970-01-01	2099-12-31	2013-12-02	2099-12-31
440795	Complication occurring during labor and delivery	Condition	SNOMED	440795	PREM		NULL	ICD9CM	669.84	Other complications of labor and delivery, postpartum condition or complication	1970-01-01	2099-12-31	2013-12-02	2099-12-31
440795	Complication occurring during labor and delivery	Condition	SNOMED	440795	LDEL		NULL	ICD9CM	669.84	Other complications of labor and delivery, postpartum condition or complication	1970-01-01	2099-12-31	2013-12-02	2099-12-31
440795	Complication occurring during labor and delivery	Condition	SNOMED	440795	LDEL		NULL	ICD9CM	669.9	Unspecified complication of labor and delivery	1970-01-01	2099-12-31	2014-07-01	2099-12-31
440795	Complication occurring during labor and delivery	Condition	SNOMED	440795	PREM		NULL	ICD9CM	669.9	Unspecified complication of labor and delivery	1970-01-01	2099-12-31	2014-07-01	2099-12-31
440795	Complication occurring during labor and delivery	Condition	SNOMED	440795	LDEL		NULL	ICD9CM	669.9	Unspecified complication of labor and delivery, unspecified as to episode of care or not applicable	1970-01-01	2099-12-31	2013-12-02	2099-12-31
440795	Complication occurring during labor and delivery	Condition	SNOMED	440795	PREM		NULL	ICD9CM	669.9	Unspecified complication of labor and delivery, unspecified as to episode of care or not applicable	1970-01-01	2099-12-31	2013-12-02	2099-12-31
440795	Complication occurring during labor and delivery	Condition	SNOMED	440795	LDEL		NULL	ICD9CM	669.91	Unspecified complication of labor and delivery, delivered, with or without mention of antepartum condition	1970-01-01	2099-12-31	2013-12-02	2099-12-31
440795	Complication occurring during labor and delivery	Condition	SNOMED	440795	PREM		NULL	ICD9CM	669.91	Unspecified complication of labor and delivery, delivered, with or without mention of antepartum condition	1970-01-01	2099-12-31	2013-12-02	2099-12-31
440795	Complication occurring during labor and delivery	Condition	SNOMED	440795	LDEL		NULL	ICD9CM	669.92	Unspecified complication of labor and delivery, delivered, with mention of postpartum complication	1970-01-01	2099-12-31	2013-12-02	2099-12-31
440795	Complication occurring during labor and delivery	Condition	SNOMED	440795	PREM		NULL	ICD9CM	669.92	Unspecified complication of labor and delivery, delivered, with mention of postpartum complication	1970-01-01	2099-12-31	2013-12-02	2099-12-31
440795	Complication occurring during labor and delivery	Condition	SNOMED	440795	PREM		NULL	ICD9CM	669.93	Unspecified complication of labor and delivery, antepartum condition or complication	1970-01-01	2099-12-31	2013-12-02	2099-12-31
440795	Complication occurring during labor and delivery	Condition	SNOMED	440795	LDEL		NULL	ICD9CM	669.93	Unspecified complication of labor and delivery, antepartum condition or complication	1970-01-01	2099-12-31	2013-12-02	2099-12-31
440795	Complication occurring during labor and delivery	Condition	SNOMED	440795	PREM		NULL	ICD9CM	669.94	Unspecified complication of labor and delivery, postpartum condition or complication	1970-01-01	2099-12-31	2013-12-02	2099-12-31
440795	Complication occurring during labor and delivery	Condition	SNOMED	440795	LDEL		NULL	ICD9CM	669.94	Unspecified complication of labor and delivery, postpartum condition or complication	1970-01-01	2099-12-31	2013-12-02	2099-12-31
440795	Complication occurring during labor and delivery	Condition	SNOMED	440795	LDEL		NULL	Read	L143.00	Premature labour and delivery	2014-04-01	2099-12-31	2014-04-01	2099-12-31
440795	Complication occurring during labor and delivery	Condition	SNOMED	440795	PREM		NULL	Read	L143.00	Premature labour and delivery	2014-04-01	2099-12-31	2014-04-01	2099-12-31
440795	Complication occurring during labor and delivery	Condition	SNOMED	440795	LDEL		NULL	Read	L3...00	Complications occurring during labour and delivery	1970-01-01	2099-12-31	1970-01-01	2099-12-31
440795	Complication occurring during labor and delivery	Condition	SNOMED	440795	PREM		NULL	Read	L3...00	Complications occurring during labour and delivery	1970-01-01	2099-12-31	1970-01-01	2099-12-31
440795	Complication occurring during labor and delivery	Condition	SNOMED	440795	PREM		NULL	Read	L308.00	Failed forceps unspecified	1970-01-01	2099-12-31	2014-04-01	2099-12-31
440795	Complication occurring during labor and delivery	Condition	SNOMED	440795	LDEL		NULL	Read	L308.00	Failed forceps unspecified	1970-01-01	2099-12-31	2014-04-01	2099-12-31
440795	Complication occurring during labor and delivery	Condition	SNOMED	440795	PREM		NULL	Read	L308000	Other failed forceps, unspecified	2014-04-01	2099-12-31	2014-04-01	2099-12-31
440795	Complication occurring during labor and delivery	Condition	SNOMED	440795	LDEL		NULL	Read	L308000	Other failed forceps, unspecified	2014-04-01	2099-12-31	2014-04-01	2099-12-31
440795	Complication occurring during labor and delivery	Condition	SNOMED	440795	PREM		NULL	Read	L308100	Other failed forceps - delivered	1970-01-01	2099-12-31	2014-04-01	2099-12-31
440795	Complication occurring during labor and delivery	Condition	SNOMED	440795	LDEL		NULL	Read	L308100	Other failed forceps - delivered	1970-01-01	2099-12-31	2014-04-01	2099-12-31
440795	Complication occurring during labor and delivery	Condition	SNOMED	440795	LDEL		NULL	Read	L308200	Other failed forceps with antenatal problem	2014-04-01	2099-12-31	2014-04-01	2099-12-31
440795	Complication occurring during labor and delivery	Condition	SNOMED	440795	PREM		NULL	Read	L308200	Other failed forceps with antenatal problem	2014-04-01	2099-12-31	2014-04-01	2099-12-31
440795	Complication occurring during labor and delivery	Condition	SNOMED	440795	PREM		NULL	Read	L308z00	Failed forceps NOS	1970-01-01	2099-12-31	2014-04-01	2099-12-31
440795	Complication occurring during labor and delivery	Condition	SNOMED	440795	LDEL		NULL	Read	L308z00	Failed forceps NOS	1970-01-01	2099-12-31	2014-04-01	2099-12-31
440795	Complication occurring during labor and delivery	Condition	SNOMED	440795	PREM		NULL	Read	L309.00	Failed ventouse extraction unspecified	1970-01-01	2099-12-31	2014-04-01	2099-12-31
440795	Complication occurring during labor and delivery	Condition	SNOMED	440795	LDEL		NULL	Read	L309.00	Failed ventouse extraction unspecified	1970-01-01	2099-12-31	2014-04-01	2099-12-31
440795	Complication occurring during labor and delivery	Condition	SNOMED	440795	LDEL		NULL	Read	L309000	Other failed ventouse extraction, unspecified	1970-01-01	2099-12-31	2014-04-01	2099-12-31
440795	Complication occurring during labor and delivery	Condition	SNOMED	440795	PREM		NULL	Read	L309000	Other failed ventouse extraction, unspecified	1970-01-01	2099-12-31	2014-04-01	2099-12-31
440795	Complication occurring during labor and delivery	Condition	SNOMED	440795	LDEL		NULL	Read	L309100	Other failed ventouse extraction - delivered	1970-01-01	2099-12-31	2014-04-01	2099-12-31
440795	Complication occurring during labor and delivery	Condition	SNOMED	440795	PREM		NULL	Read	L309100	Other failed ventouse extraction - delivered	1970-01-01	2099-12-31	2014-04-01	2099-12-31
440795	Complication occurring during labor and delivery	Condition	SNOMED	440795	PREM		NULL	Read	L309200	Other failed ventouse extraction with antenatal problem	2014-04-01	2099-12-31	2014-04-01	2099-12-31
440795	Complication occurring during labor and delivery	Condition	SNOMED	440795	LDEL		NULL	Read	L309200	Other failed ventouse extraction with antenatal problem	2014-04-01	2099-12-31	2014-04-01	2099-12-31
440795	Complication occurring during labor and delivery	Condition	SNOMED	440795	LDEL		NULL	Read	L309z00	Failed ventouse extraction NOS	1970-01-01	2099-12-31	2014-04-01	2099-12-31
440795	Complication occurring during labor and delivery	Condition	SNOMED	440795	PREM		NULL	Read	L309z00	Failed ventouse extraction NOS	1970-01-01	2099-12-31	2014-04-01	2099-12-31
440795	Complication occurring during labor and delivery	Condition	SNOMED	440795	PREM		NULL	Read	L39..00	Other complications of labour and delivery NEC	1970-01-01	2099-12-31	2014-04-01	2099-12-31
440795	Complication occurring during labor and delivery	Condition	SNOMED	440795	LDEL		NULL	Read	L39..00	Other complications of labour and delivery NEC	1970-01-01	2099-12-31	2014-04-01	2099-12-31
440795	Complication occurring during labor and delivery	Condition	SNOMED	440795	LDEL		NULL	Read	L39y.00	Other complications of labour and delivery	1970-01-01	2099-12-31	2014-04-01	2099-12-31
440795	Complication occurring during labor and delivery	Condition	SNOMED	440795	PREM		NULL	Read	L39y.00	Other complications of labour and delivery	1970-01-01	2099-12-31	2014-04-01	2099-12-31
440795	Complication occurring during labor and delivery	Condition	SNOMED	440795	LDEL		NULL	Read	L39y000	Other complications of labour and delivery unspecified	2014-04-01	2099-12-31	2014-04-01	2099-12-31
440795	Complication occurring during labor and delivery	Condition	SNOMED	440795	PREM		NULL	Read	L39y000	Other complications of labour and delivery unspecified	2014-04-01	2099-12-31	2014-04-01	2099-12-31
440795	Complication occurring during labor and delivery	Condition	SNOMED	440795	LDEL		NULL	Read	L39y100	Other complications of labour and delivery - delivered	2014-04-01	2099-12-31	2014-04-01	2099-12-31
440795	Complication occurring during labor and delivery	Condition	SNOMED	440795	PREM		NULL	Read	L39y100	Other complications of labour and delivery - delivered	2014-04-01	2099-12-31	2014-04-01	2099-12-31
440795	Complication occurring during labor and delivery	Condition	SNOMED	440795	LDEL		NULL	Read	L39y200	Other complications of labour and delivery - delivered with postnatal problem	2014-04-01	2099-12-31	2014-04-01	2099-12-31
440795	Complication occurring during labor and delivery	Condition	SNOMED	440795	PREM		NULL	Read	L39y200	Other complications of labour and delivery - delivered with postnatal problem	2014-04-01	2099-12-31	2014-04-01	2099-12-31
440795	Complication occurring during labor and delivery	Condition	SNOMED	440795	PREM		NULL	Read	L39y300	Other complications of labour and delivery with antenatal problem	2014-04-01	2099-12-31	2014-04-01	2099-12-31
440795	Complication occurring during labor and delivery	Condition	SNOMED	440795	LDEL		NULL	Read	L39y300	Other complications of labour and delivery with antenatal problem	2014-04-01	2099-12-31	2014-04-01	2099-12-31
440795	Complication occurring during labor and delivery	Condition	SNOMED	440795	LDEL		NULL	Read	L39y400	Other complications of labour and delivery with postnatal problem	1970-01-01	2099-12-31	2014-04-01	2099-12-31
440795	Complication occurring during labor and delivery	Condition	SNOMED	440795	PREM		NULL	Read	L39y400	Other complications of labour and delivery with postnatal problem	1970-01-01	2099-12-31	2014-04-01	2099-12-31
440795	Complication occurring during labor and delivery	Condition	SNOMED	440795	LDEL		NULL	Read	L39yz00	Other complications of labour and delivery NOS	1970-01-01	2099-12-31	2014-04-01	2099-12-31
440795	Complication occurring during labor and delivery	Condition	SNOMED	440795	PREM		NULL	Read	L39yz00	Other complications of labour and delivery NOS	1970-01-01	2099-12-31	2014-04-01	2099-12-31
440795	Complication occurring during labor and delivery	Condition	SNOMED	440795	PREM		NULL	Read	L39z.00	Complications of labour and delivery NOS	1970-01-01	2099-12-31	2014-04-01	2099-12-31
440795	Complication occurring during labor and delivery	Condition	SNOMED	440795	LDEL		NULL	Read	L39z.00	Complications of labour and delivery NOS	1970-01-01	2099-12-31	2014-04-01	2099-12-31
440795	Complication occurring during labor and delivery	Condition	SNOMED	440795	PREM		NULL	Read	L39z000	Complications of labour and delivery NOS, unspecified	2014-04-01	2099-12-31	2014-04-01	2099-12-31
440795	Complication occurring during labor and delivery	Condition	SNOMED	440795	LDEL		NULL	Read	L39z000	Complications of labour and delivery NOS, unspecified	2014-04-01	2099-12-31	2014-04-01	2099-12-31
440795	Complication occurring during labor and delivery	Condition	SNOMED	440795	LDEL		NULL	Read	L39z100	Complications of labour and delivery NOS - delivered	1970-01-01	2099-12-31	2014-04-01	2099-12-31
440795	Complication occurring during labor and delivery	Condition	SNOMED	440795	PREM		NULL	Read	L39z100	Complications of labour and delivery NOS - delivered	1970-01-01	2099-12-31	2014-04-01	2099-12-31
440795	Complication occurring during labor and delivery	Condition	SNOMED	440795	LDEL		NULL	Read	L39z200	Complications of labour and delivery NOS - delivered with postnatal problem	2014-04-01	2099-12-31	2014-04-01	2099-12-31
440795	Complication occurring during labor and delivery	Condition	SNOMED	440795	PREM		NULL	Read	L39z200	Complications of labour and delivery NOS - delivered with postnatal problem	2014-04-01	2099-12-31	2014-04-01	2099-12-31
440795	Complication occurring during labor and delivery	Condition	SNOMED	440795	PREM		NULL	Read	L39z300	Complications of labour and delivery NOS with antenatal problem	2014-04-01	2099-12-31	2014-04-01	2099-12-31
440795	Complication occurring during labor and delivery	Condition	SNOMED	440795	LDEL		NULL	Read	L39z300	Complications of labour and delivery NOS with antenatal problem	2014-04-01	2099-12-31	2014-04-01	2099-12-31
440795	Complication occurring during labor and delivery	Condition	SNOMED	440795	LDEL		NULL	Read	L39z400	Complications of labour and delivery NOS with postnatal problem	1970-01-01	2099-12-31	2014-04-01	2099-12-31
440795	Complication occurring during labor and delivery	Condition	SNOMED	440795	PREM		NULL	Read	L39z400	Complications of labour and delivery NOS with postnatal problem	1970-01-01	2099-12-31	2014-04-01	2099-12-31
440795	Complication occurring during labor and delivery	Condition	SNOMED	440795	PREM		NULL	Read	L39zz00	Complications of labour and delivery NOS	1970-01-01	2099-12-31	2014-04-01	2099-12-31
440795	Complication occurring during labor and delivery	Condition	SNOMED	440795	LDEL		NULL	Read	L39zz00	Complications of labour and delivery NOS	1970-01-01	2099-12-31	2014-04-01	2099-12-31
440795	Complication occurring during labor and delivery	Condition	SNOMED	440795	LDEL		NULL	Read	L3y..00	Other specified complications of labour or delivery	1970-01-01	2099-12-31	2014-04-01	2099-12-31
440795	Complication occurring during labor and delivery	Condition	SNOMED	440795	PREM		NULL	Read	L3y..00	Other specified complications of labour or delivery	1970-01-01	2099-12-31	2014-04-01	2099-12-31
440795	Complication occurring during labor and delivery	Condition	SNOMED	440795	LDEL		NULL	Read	L3z..00	Complications of labour and delivery NOS	1970-01-01	2099-12-31	2014-04-01	2099-12-31
440795	Complication occurring during labor and delivery	Condition	SNOMED	440795	PREM		NULL	Read	L3z..00	Complications of labour and delivery NOS	1970-01-01	2099-12-31	2014-04-01	2099-12-31
436489	Complication of obstetrical surgery AND/OR procedure	Condition	SNOMED	436489	POST		NULL	ICD9CM	669.4	Other complications of obstetrical surgery and procedures	1970-01-01	2099-12-31	2013-11-27	2099-12-31
436489	Complication of obstetrical surgery AND/OR procedure	Condition	SNOMED	436489	POST		NULL	ICD9CM	669.4	Other complications of obstetrical surgery and procedures, unspecified as to episode of care or not applicable	1970-01-01	2099-12-31	1970-01-01	2099-12-31
436489	Complication of obstetrical surgery AND/OR procedure	Condition	SNOMED	436489	POST		NULL	ICD9CM	669.41	Other complications of obstetrical surgery and procedures, delivered, with or without mention of antepartum condition	1970-01-01	2099-12-31	2012-08-31	2099-12-31
436489	Complication of obstetrical surgery AND/OR procedure	Condition	SNOMED	436489	POST		NULL	ICD9CM	669.42	Other complications of obstetrical surgery and procedures, delivered, with mention of postpartum complication	1970-01-01	2099-12-31	2013-11-27	2099-12-31
436489	Complication of obstetrical surgery AND/OR procedure	Condition	SNOMED	436489	POST		NULL	ICD9CM	669.43	Other complications of obstetrical surgery and procedures, antepartum condition or complication	1970-01-01	2099-12-31	2013-11-27	2099-12-31
436489	Complication of obstetrical surgery AND/OR procedure	Condition	SNOMED	436489	POST		NULL	ICD9CM	669.44	Other complications of obstetrical surgery and procedures, postpartum condition or complication	1970-01-01	2099-12-31	2012-08-31	2099-12-31
436489	Complication of obstetrical surgery AND/OR procedure	Condition	SNOMED	436489	POST		NULL	ICD9CM	679	Complications of in utero procedures	1970-01-01	2099-12-31	2013-11-27	2099-12-31
436489	Complication of obstetrical surgery AND/OR procedure	Condition	SNOMED	436489	POST		NULL	ICD9CM	679	Maternal complications from in utero procedure	1970-01-01	2099-12-31	2013-11-27	2099-12-31
436489	Complication of obstetrical surgery AND/OR procedure	Condition	SNOMED	436489	POST		NULL	ICD9CM	679	Maternal complications from in utero procedure, unspecified as to episode of care or not applicable	1970-01-01	2099-12-31	1970-01-01	2099-12-31
436489	Complication of obstetrical surgery AND/OR procedure	Condition	SNOMED	436489	POST		NULL	ICD9CM	679.01	Maternal complications from in utero procedure, delivered, with or without mention of antepartum condition	1970-01-01	2099-12-31	2012-08-31	2099-12-31
436489	Complication of obstetrical surgery AND/OR procedure	Condition	SNOMED	436489	POST		NULL	ICD9CM	679.02	Maternal complications from in utero procedure, delivered, with mention of postpartum complication	1970-01-01	2099-12-31	2013-10-10	2099-12-31
436489	Complication of obstetrical surgery AND/OR procedure	Condition	SNOMED	436489	POST		NULL	ICD9CM	679.03	Maternal complications from in utero procedure, antepartum condition or complication	1970-01-01	2099-12-31	2012-08-31	2099-12-31
436489	Complication of obstetrical surgery AND/OR procedure	Condition	SNOMED	436489	POST		NULL	ICD9CM	679.04	Maternal complications from in utero procedure, postpartum condition or complication	1970-01-01	2099-12-31	2012-08-31	2099-12-31
436489	Complication of obstetrical surgery AND/OR procedure	Condition	SNOMED	436489	POST		NULL	ICD9CM	679.1	Fetal complications from in utero procedure	1970-01-01	2099-12-31	2013-11-27	2099-12-31
436489	Complication of obstetrical surgery AND/OR procedure	Condition	SNOMED	436489	POST		NULL	ICD9CM	679.1	Fetal complications from in utero procedure, unspecified as to episode of care or not applicable	1970-01-01	2099-12-31	2013-10-10	2099-12-31
436489	Complication of obstetrical surgery AND/OR procedure	Condition	SNOMED	436489	POST		NULL	ICD9CM	679.11	Fetal complications from in utero procedure, delivered, with or without mention of antepartum condition	1970-01-01	2099-12-31	2013-10-10	2099-12-31
436489	Complication of obstetrical surgery AND/OR procedure	Condition	SNOMED	436489	POST		NULL	ICD9CM	679.12	Fetal complications from in utero procedure, delivered, with mention of postpartum complication	1970-01-01	2099-12-31	2013-10-10	2099-12-31
436489	Complication of obstetrical surgery AND/OR procedure	Condition	SNOMED	436489	POST		NULL	ICD9CM	679.13	Fetal complications from in utero procedure, antepartum condition or complication	1970-01-01	2099-12-31	2013-10-10	2099-12-31
436489	Complication of obstetrical surgery AND/OR procedure	Condition	SNOMED	436489	POST		NULL	ICD9CM	679.14	Fetal complications from in utero procedure, postpartum condition or complication	1970-01-01	2099-12-31	2013-10-10	2099-12-31
437947	Complication of obstetrical surgical wound	Condition	SNOMED	437947	POST		NULL	ICD9CM	674.3	Other complications of obstetrical surgical wounds	1970-01-01	2099-12-31	2013-11-27	2099-12-31
437947	Complication of obstetrical surgical wound	Condition	SNOMED	437947	POST		NULL	ICD9CM	674.3	Other complications of obstetrical surgical wounds, unspecified as to episode of care or not applicable	1970-01-01	2099-12-31	1970-01-01	2099-12-31
437947	Complication of obstetrical surgical wound	Condition	SNOMED	437947	POST		NULL	ICD9CM	674.32	Other complications of obstetrical surgical wounds, delivered, with mention of postpartum complication	1970-01-01	2099-12-31	2013-10-10	2099-12-31
437947	Complication of obstetrical surgical wound	Condition	SNOMED	437947	POST		NULL	ICD9CM	674.34	Other complications of obstetrical surgical wounds, postpartum condition or complication	1970-01-01	2099-12-31	2012-08-31	2099-12-31
435875	Complication of pregnancy, childbirth and/or the puerperium	Condition	SNOMED	435875	PCOMP		NULL	ICD9CM	646	Other complications of pregnancy, not elsewhere classified	1970-01-01	2099-12-31	2013-12-02	2099-12-31
435875	Complication of pregnancy, childbirth and/or the puerperium	Condition	SNOMED	435875	PCOMP		NULL	ICD9CM	648	Other current conditions in the mother classifiable elsewhere, but complicating pregnancy, childbirth, or the puerperium	1970-01-01	2099-12-31	2013-11-27	2099-12-31
435875	Complication of pregnancy, childbirth and/or the puerperium	Condition	SNOMED	435875	PCOMP		NULL	ICD9CM	648.9	Other current conditions complicating pregnancy, childbirth, or the puerperium	1970-01-01	2099-12-31	2013-11-27	2099-12-31
435875	Complication of pregnancy, childbirth and/or the puerperium	Condition	SNOMED	435875	PCOMP		NULL	ICD9CM	648.9	Other current conditions classifiable elsewhere of mother, unspecified as to episode of care or not applicable	1970-01-01	2099-12-31	1970-01-01	2099-12-31
435875	Complication of pregnancy, childbirth and/or the puerperium	Condition	SNOMED	435875	PCOMP		NULL	ICD9CM	648.91	Other current conditions classifiable elsewhere of mother, delivered, with or without mention of antepartum condition	1970-01-01	2099-12-31	2012-08-31	2099-12-31
435875	Complication of pregnancy, childbirth and/or the puerperium	Condition	SNOMED	435875	PCOMP		NULL	ICD9CM	648.92	Other current conditions classifiable elsewhere of mother, delivered, with mention of postpartum complication	1970-01-01	2099-12-31	2012-08-31	2099-12-31
435875	Complication of pregnancy, childbirth and/or the puerperium	Condition	SNOMED	435875	PCOMP		NULL	ICD9CM	648.93	Other current conditions classifiable elsewhere of mother, antepartum condition or complication	1970-01-01	2099-12-31	2013-10-10	2099-12-31
435875	Complication of pregnancy, childbirth and/or the puerperium	Condition	SNOMED	435875	PCOMP		NULL	ICD9CM	648.94	Other current conditions classifiable elsewhere of mother, postpartum condition or complication	1970-01-01	2099-12-31	2013-10-10	2099-12-31
435875	Complication of pregnancy, childbirth and/or the puerperium	Condition	SNOMED	435875	PCOMP		NULL	ICD9CM	649.3	Coagulation defects complicating pregnancy, childbirth, or the puerperium	1970-01-01	2099-12-31	2014-07-01	2099-12-31
435875	Complication of pregnancy, childbirth and/or the puerperium	Condition	SNOMED	435875	PCOMP		NULL	ICD9CM	649.3	Coagulation defects complicating pregnancy, childbirth, or the puerperium, unspecified as to episode of care or not applicable	1970-01-01	2099-12-31	2014-07-01	2099-12-31
435875	Complication of pregnancy, childbirth and/or the puerperium	Condition	SNOMED	435875	PCOMP		NULL	ICD9CM	649.31	Coagulation defects complicating pregnancy, childbirth, or the puerperium, delivered, with or without mention of antepartum condition	1970-01-01	2099-12-31	2014-07-01	2099-12-31
435875	Complication of pregnancy, childbirth and/or the puerperium	Condition	SNOMED	435875	PCOMP		NULL	ICD9CM	649.33	Coagulation defects complicating pregnancy, childbirth, or the puerperium, antepartum condition or complication	1970-01-01	2099-12-31	2014-07-01	2099-12-31
435875	Complication of pregnancy, childbirth and/or the puerperium	Condition	SNOMED	435875	PCOMP		NULL	ICD9CM	677	Late effect of complication of pregnancy, childbirth, and the puerperium	1970-01-01	2099-12-31	2013-10-10	2099-12-31
435875	Complication of pregnancy, childbirth and/or the puerperium	Condition	SNOMED	435875	PCOMP		NULL	Read	L....00	Complications of pregnancy, childbirth and the puerperium	1970-01-01	2099-12-31	1970-01-01	2099-12-31
435875	Complication of pregnancy, childbirth and/or the puerperium	Condition	SNOMED	435875	PCOMP		NULL	Read	L090y00	Sepsis NOS following abortion and ectopic and molar pregnancy	1970-01-01	2099-12-31	2014-04-01	2099-12-31
435875	Complication of pregnancy, childbirth and/or the puerperium	Condition	SNOMED	435875	PCOMP		NULL	Read	L09z.00	Complication NOS following abortion and ectopic and molar pregnancy	1970-01-01	2099-12-31	2014-04-01	2099-12-31
435875	Complication of pregnancy, childbirth and/or the puerperium	Condition	SNOMED	435875	PCOMP		NULL	Read	L16..00	Other pregnancy complication NEC	1970-01-01	2099-12-31	2014-04-01	2099-12-31
435875	Complication of pregnancy, childbirth and/or the puerperium	Condition	SNOMED	435875	PCOMP		NULL	Read	L162.00	Unspecified renal disease in pregnancy	1970-01-01	2099-12-31	2014-04-01	2099-12-31
435875	Complication of pregnancy, childbirth and/or the puerperium	Condition	SNOMED	435875	PCOMP		NULL	Read	L162.12	Nephropathy NOS in pregnancy without hypertension	1970-01-01	2099-12-31	2014-04-01	2099-12-31
435875	Complication of pregnancy, childbirth and/or the puerperium	Condition	SNOMED	435875	PCOMP		NULL	Read	L162000	Unspecified renal disease in pregnancy unspecified	1970-01-01	2099-12-31	2014-04-01	2099-12-31
435875	Complication of pregnancy, childbirth and/or the puerperium	Condition	SNOMED	435875	PCOMP		NULL	Read	L162100	Unspecified renal disease in pregnancy - delivered	1970-01-01	2099-12-31	2014-04-01	2099-12-31
435875	Complication of pregnancy, childbirth and/or the puerperium	Condition	SNOMED	435875	PCOMP		NULL	Read	L162200	Unspecified renal disease in pregnancy - delivered with postnatal complication	2014-04-01	2099-12-31	2014-04-01	2099-12-31
435875	Complication of pregnancy, childbirth and/or the puerperium	Condition	SNOMED	435875	PCOMP		NULL	Read	L162300	Unspecified renal disease in pregnancy - not delivered	2014-04-01	2099-12-31	2014-04-01	2099-12-31
435875	Complication of pregnancy, childbirth and/or the puerperium	Condition	SNOMED	435875	PCOMP		NULL	Read	L162400	Unspecified renal disease in pregnancy with postnatal complication	2014-04-01	2099-12-31	2014-04-01	2099-12-31
435875	Complication of pregnancy, childbirth and/or the puerperium	Condition	SNOMED	435875	PCOMP		NULL	Read	L162z00	Unspecified renal disease in pregnancy NOS	2014-04-01	2099-12-31	2014-04-01	2099-12-31
435875	Complication of pregnancy, childbirth and/or the puerperium	Condition	SNOMED	435875	PCOMP		NULL	Read	L16y.00	Other pregnancy complications	1970-01-01	2099-12-31	2014-04-01	2099-12-31
435875	Complication of pregnancy, childbirth and/or the puerperium	Condition	SNOMED	435875	PCOMP		NULL	Read	L16y000	Other pregnancy complication unspecified	1970-01-01	2099-12-31	2014-04-01	2099-12-31
435875	Complication of pregnancy, childbirth and/or the puerperium	Condition	SNOMED	435875	PCOMP		NULL	Read	L16y100	Other pregnancy complication - delivered	1970-01-01	2099-12-31	2014-04-01	2099-12-31
435875	Complication of pregnancy, childbirth and/or the puerperium	Condition	SNOMED	435875	PCOMP		NULL	Read	L16y200	Other pregnancy complication - delivered with postnatal complication	1970-01-01	2099-12-31	2014-04-01	2099-12-31
435875	Complication of pregnancy, childbirth and/or the puerperium	Condition	SNOMED	435875	PCOMP		NULL	Read	L16y300	Other pregnancy complication - not delivered	1970-01-01	2099-12-31	2014-04-01	2099-12-31
435875	Complication of pregnancy, childbirth and/or the puerperium	Condition	SNOMED	435875	PCOMP		NULL	Read	L16y400	Other pregnancy complication with postnatal complication	1970-01-01	2099-12-31	2014-04-01	2099-12-31
435875	Complication of pregnancy, childbirth and/or the puerperium	Condition	SNOMED	435875	PCOMP		NULL	Read	L16yz00	Other pregnancy complication NOS	1970-01-01	2099-12-31	2014-04-01	2099-12-31
435875	Complication of pregnancy, childbirth and/or the puerperium	Condition	SNOMED	435875	PCOMP		NULL	Read	L16z.00	Pregnancy complication NOS	1970-01-01	2099-12-31	2014-04-01	2099-12-31
435875	Complication of pregnancy, childbirth and/or the puerperium	Condition	SNOMED	435875	PCOMP		NULL	Read	L176.00	Other maternal viral disease during pregnancy, childbirth and the puerperium	1970-01-01	2099-12-31	2014-04-01	2099-12-31
435875	Complication of pregnancy, childbirth and/or the puerperium	Condition	SNOMED	435875	PCOMP		NULL	Read	L176000	Other maternal viral disease, unspecified whether during pregnancy or the puerperium	2014-04-01	2099-12-31	2014-04-01	2099-12-31
435875	Complication of pregnancy, childbirth and/or the puerperium	Condition	SNOMED	435875	PCOMP		NULL	Read	L176100	Other maternal viral disease during pregnancy - baby delivered	2014-04-01	2099-12-31	2014-04-01	2099-12-31
435875	Complication of pregnancy, childbirth and/or the puerperium	Condition	SNOMED	435875	PCOMP		NULL	Read	L176200	Other maternal viral disease in the puerperium - baby delivered during current episode of care	2014-04-01	2099-12-31	2014-04-01	2099-12-31
435875	Complication of pregnancy, childbirth and/or the puerperium	Condition	SNOMED	435875	PCOMP		NULL	Read	L176300	Other maternal viral disease during pregnancy - baby not yet delivered	2014-04-01	2099-12-31	2014-04-01	2099-12-31
435875	Complication of pregnancy, childbirth and/or the puerperium	Condition	SNOMED	435875	PCOMP		NULL	Read	L176400	Other maternal viral disease in the puerperium - baby delivered during previous episode of care	2014-04-01	2099-12-31	2014-04-01	2099-12-31
435875	Complication of pregnancy, childbirth and/or the puerperium	Condition	SNOMED	435875	PCOMP		NULL	Read	L176z00	Other maternal viral disease during pregnancy, childbirth or the puerperium NOS	2014-04-01	2099-12-31	2014-04-01	2099-12-31
435875	Complication of pregnancy, childbirth and/or the puerperium	Condition	SNOMED	435875	PCOMP		NULL	Read	L179.00	Human immunodeficiency [HIV] disease complicating pregnancy, childbirth and the puerperium	2014-04-01	2099-12-31	2014-04-01	2099-12-31
435875	Complication of pregnancy, childbirth and/or the puerperium	Condition	SNOMED	435875	PCOMP		NULL	Read	L18..00	Other medical condition during pregnancy, childbirth and the puerperium	1970-01-01	2099-12-31	2014-04-01	2099-12-31
435875	Complication of pregnancy, childbirth and/or the puerperium	Condition	SNOMED	435875	PCOMP		NULL	Read	L18z.00	Medical condition NOS during pregnancy, childbirth and the puerperium	1970-01-01	2099-12-31	2014-04-01	2099-12-31
435875	Complication of pregnancy, childbirth and/or the puerperium	Condition	SNOMED	435875	PCOMP		NULL	Read	L18z000	Medical condition NOS, unspecified whether during pregnancy or the puerperium	2014-04-01	2099-12-31	2014-04-01	2099-12-31
435875	Complication of pregnancy, childbirth and/or the puerperium	Condition	SNOMED	435875	PCOMP		NULL	Read	L18z100	Medical condition NOS during pregnancy - baby delivered	1970-01-01	2099-12-31	2014-04-01	2099-12-31
435875	Complication of pregnancy, childbirth and/or the puerperium	Condition	SNOMED	435875	PCOMP		NULL	Read	L18z200	Medical condition NOS, in the puerperium - baby delivered during current episode of care	2014-04-01	2099-12-31	2014-04-01	2099-12-31
435875	Complication of pregnancy, childbirth and/or the puerperium	Condition	SNOMED	435875	PCOMP		NULL	Read	L18z300	Medical condition NOS, during pregnancy - baby not yet delivered	1970-01-01	2099-12-31	2014-04-01	2099-12-31
435875	Complication of pregnancy, childbirth and/or the puerperium	Condition	SNOMED	435875	PCOMP		NULL	Read	L18z400	Medical condition NOS, in the puerperium - baby delivered during previous episode of care	2014-04-01	2099-12-31	2014-04-01	2099-12-31
435875	Complication of pregnancy, childbirth and/or the puerperium	Condition	SNOMED	435875	PCOMP		NULL	Read	L18zz00	Medical condition NOS, during pregnancy, childbirth or the puerperium NOS	1970-01-01	2099-12-31	2014-04-01	2099-12-31
435875	Complication of pregnancy, childbirth and/or the puerperium	Condition	SNOMED	435875	PCOMP		NULL	Read	L1y..00	Other specified complications of pregnancy, childbirth or the puerperium	1970-01-01	2099-12-31	2014-04-01	2099-12-31
435875	Complication of pregnancy, childbirth and/or the puerperium	Condition	SNOMED	435875	PCOMP		NULL	Read	L1z..00	Complications of pregnancy, childbirth and the puerperium NOS	1970-01-01	2099-12-31	2014-04-01	2099-12-31
435875	Complication of pregnancy, childbirth and/or the puerperium	Condition	SNOMED	435875	PCOMP		NULL	Read	L394.00	Other complications of obstetric procedures	1970-01-01	2099-12-31	2014-04-01	2099-12-31
435875	Complication of pregnancy, childbirth and/or the puerperium	Condition	SNOMED	435875	PCOMP		NULL	Read	L394000	Other complications of obstetric procedures unspecified	2014-04-01	2099-12-31	2014-04-01	2099-12-31
435875	Complication of pregnancy, childbirth and/or the puerperium	Condition	SNOMED	435875	PCOMP		NULL	Read	L394100	Other complications of obstetric procedures - delivered	1970-01-01	2099-12-31	2014-04-01	2099-12-31
435875	Complication of pregnancy, childbirth and/or the puerperium	Condition	SNOMED	435875	PCOMP		NULL	Read	L394200	Other complications of obstetric procedures - delivered with postnatal problem	1970-01-01	2099-12-31	2014-04-01	2099-12-31
435875	Complication of pregnancy, childbirth and/or the puerperium	Condition	SNOMED	435875	PCOMP		NULL	Read	L394300	Other complications of obstetric procedures with postnatal problem	2014-04-01	2099-12-31	2014-04-01	2099-12-31
435875	Complication of pregnancy, childbirth and/or the puerperium	Condition	SNOMED	435875	PCOMP		NULL	Read	L394z00	Other complications of obstetric procedures NOS	1970-01-01	2099-12-31	2014-04-01	2099-12-31
435875	Complication of pregnancy, childbirth and/or the puerperium	Condition	SNOMED	435875	PCOMP		NULL	Read	L443.00	Other complication of obstetric surgical wound	1970-01-01	2099-12-31	2014-04-01	2099-12-31
435875	Complication of pregnancy, childbirth and/or the puerperium	Condition	SNOMED	435875	PCOMP		NULL	Read	L443000	Other complication of obstetric surgical wound unspecified	1970-01-01	2099-12-31	2014-04-01	2099-12-31
435875	Complication of pregnancy, childbirth and/or the puerperium	Condition	SNOMED	435875	PCOMP		NULL	Read	L443100	Other complication of obstetric surgical wound - delivered with postnatal complication	2014-04-01	2099-12-31	2014-04-01	2099-12-31
435875	Complication of pregnancy, childbirth and/or the puerperium	Condition	SNOMED	435875	PCOMP		NULL	Read	L443200	Other complication of obstetric surgical wound with postnatal complication	1970-01-01	2099-12-31	2014-04-01	2099-12-31
435875	Complication of pregnancy, childbirth and/or the puerperium	Condition	SNOMED	435875	PCOMP		NULL	Read	L443z00	Other complication of obstetric surgical wound NOS	1970-01-01	2099-12-31	2014-04-01	2099-12-31
435875	Complication of pregnancy, childbirth and/or the puerperium	Condition	SNOMED	435875	PCOMP		NULL	Read	Ly...00	Other specified complications of pregnancy, childbirth or the puerperium	1970-01-01	2099-12-31	2014-04-01	2099-12-31
435875	Complication of pregnancy, childbirth and/or the puerperium	Condition	SNOMED	435875	PCOMP		NULL	Read	Ly2..00	Sequelae of complication of pregnancy, childbirth and the puerperium	2014-04-01	2099-12-31	2014-04-01	2099-12-31
435875	Complication of pregnancy, childbirth and/or the puerperium	Condition	SNOMED	435875	PCOMP		NULL	Read	Lz...00	Complications of pregnancy, childbirth and the puerperium NOS	1970-01-01	2099-12-31	2014-04-01	2099-12-31
441364	Complication of the puerperium	Condition	SNOMED	441364	POST		NULL	ICD9CM	670.3	Puerperal septic thrombophlebitis, unspecified as to episode of care or not applicable	2013-10-10	2099-12-31	2013-10-10	2099-12-31
441364	Complication of the puerperium	Condition	SNOMED	441364	POST		NULL	ICD9CM	670.32	Puerperal septic thrombophlebitis, delivered, with mention of postpartum complication	2013-10-10	2099-12-31	2013-10-10	2099-12-31
441364	Complication of the puerperium	Condition	SNOMED	441364	POST		NULL	ICD9CM	670.34	Puerperal septic thrombophlebitis, postpartum condition or complication	2013-10-10	2099-12-31	2013-10-10	2099-12-31
441364	Complication of the puerperium	Condition	SNOMED	441364	POST		NULL	ICD9CM	674	Other and unspecified complications of the puerperium, not elsewhere classified	1970-01-01	2099-12-31	2013-11-27	2099-12-31
441364	Complication of the puerperium	Condition	SNOMED	441364	POST		NULL	ICD9CM	674.8	Other complications of the puerperium	1970-01-01	2099-12-31	2013-11-27	2099-12-31
441364	Complication of the puerperium	Condition	SNOMED	441364	POST		NULL	ICD9CM	674.8	Other complications of puerperium, unspecified as to episode of care or not applicable	1970-01-01	2099-12-31	1970-01-01	2099-12-31
441364	Complication of the puerperium	Condition	SNOMED	441364	POST		NULL	ICD9CM	674.82	Other complications of puerperium, delivered, with mention of postpartum complication	1970-01-01	2099-12-31	2013-10-10	2099-12-31
441364	Complication of the puerperium	Condition	SNOMED	441364	POST		NULL	ICD9CM	674.84	Other complications of puerperium, postpartum condition or complication	1970-01-01	2099-12-31	2013-10-10	2099-12-31
441364	Complication of the puerperium	Condition	SNOMED	441364	POST		NULL	ICD9CM	674.9	Unspecified complications of the puerperium	1970-01-01	2099-12-31	2013-11-27	2099-12-31
441364	Complication of the puerperium	Condition	SNOMED	441364	POST		NULL	ICD9CM	674.9	Unspecified complications of puerperium, unspecified as to episode of care or not applicable	1970-01-01	2099-12-31	1970-01-01	2099-12-31
441364	Complication of the puerperium	Condition	SNOMED	441364	POST		NULL	ICD9CM	674.92	Unspecified complications of puerperium, delivered, with mention of postpartum complication	1970-01-01	2099-12-31	2013-10-10	2099-12-31
441364	Complication of the puerperium	Condition	SNOMED	441364	POST		NULL	ICD9CM	674.94	Unspecified complications of puerperium, postpartum condition or complication	1970-01-01	2099-12-31	1970-01-01	2099-12-31
441364	Complication of the puerperium	Condition	SNOMED	441364	POST		NULL	Read	L4...00	Complications of the puerperium	1970-01-01	2099-12-31	1970-01-01	2099-12-31
441364	Complication of the puerperium	Condition	SNOMED	441364	POST		NULL	Read	L44..00	Other complications of the puerperium NEC	1970-01-01	2099-12-31	2014-04-01	2099-12-31
441364	Complication of the puerperium	Condition	SNOMED	441364	POST		NULL	Read	L44y.00	Other complications of the puerperium	1970-01-01	2099-12-31	2014-04-01	2099-12-31
441364	Complication of the puerperium	Condition	SNOMED	441364	POST		NULL	Read	L44y000	Other complications of the puerperium unspecified	1970-01-01	2099-12-31	2014-04-01	2099-12-31
441364	Complication of the puerperium	Condition	SNOMED	441364	POST		NULL	Read	L44y100	Other complications of the puerperium - delivered with postnatal complication	1970-01-01	2099-12-31	2014-04-01	2099-12-31
441364	Complication of the puerperium	Condition	SNOMED	441364	POST		NULL	Read	L44y200	Other complications of the puerperium with postnatal complication	2014-04-01	2099-12-31	2014-04-01	2099-12-31
441364	Complication of the puerperium	Condition	SNOMED	441364	POST		NULL	Read	L44yz00	Other complications of the puerperium NOS	1970-01-01	2099-12-31	2014-04-01	2099-12-31
441364	Complication of the puerperium	Condition	SNOMED	441364	POST		NULL	Read	L44z.00	Complications of the puerperium NOS	1970-01-01	2099-12-31	2014-04-01	2099-12-31
441364	Complication of the puerperium	Condition	SNOMED	441364	POST		NULL	Read	L44z000	Complications of the puerperium NOS, unspecified	1970-01-01	2099-12-31	2014-04-01	2099-12-31
441364	Complication of the puerperium	Condition	SNOMED	441364	POST		NULL	Read	L44z100	Complications of the puerperium NOS - delivered with postnatal complication	2014-04-01	2099-12-31	2014-04-01	2099-12-31
441364	Complication of the puerperium	Condition	SNOMED	441364	POST		NULL	Read	L44z200	Complications of the puerperium NOS with postnatal complication	2014-04-01	2099-12-31	2014-04-01	2099-12-31
441364	Complication of the puerperium	Condition	SNOMED	441364	POST		NULL	Read	L44zz00	Complications of the puerperium NOS	1970-01-01	2099-12-31	2014-04-01	2099-12-31
441364	Complication of the puerperium	Condition	SNOMED	441364	POST		NULL	Read	L4y..00	Other specified complications of the puerperium	1970-01-01	2099-12-31	2014-04-01	2099-12-31
441364	Complication of the puerperium	Condition	SNOMED	441364	POST		NULL	Read	L4z..00	Complications of the puerperium NOS	1970-01-01	2099-12-31	2014-04-01	2099-12-31
4064978	Complications of anesthesia during labor and delivery	Condition	SNOMED	4064978			NULL	Read	L38..00	Complications of anaesthesia during labour and delivery	1970-01-01	2099-12-31	1970-01-01	2099-12-31
4064978	Complications of anesthesia during labor and delivery	Condition	SNOMED	4064978			NULL	Read	L38y.00	Other complications of obstetric anaesthesia	2014-04-01	2099-12-31	2014-04-01	2099-12-31
4064978	Complications of anesthesia during labor and delivery	Condition	SNOMED	4064978			NULL	Read	L38y000	Other complications of obstetric anaesthesia unspecified	2014-04-01	2099-12-31	2014-04-01	2099-12-31
4064978	Complications of anesthesia during labor and delivery	Condition	SNOMED	4064978			NULL	Read	L38y100	Other complications of obstetric anaesthesia - delivered	2014-04-01	2099-12-31	2014-04-01	2099-12-31
4064978	Complications of anesthesia during labor and delivery	Condition	SNOMED	4064978			NULL	Read	L38y200	Other complications of obstetric anaesthesia - delivered with postnatal problem	2014-04-01	2099-12-31	2014-04-01	2099-12-31
4064978	Complications of anesthesia during labor and delivery	Condition	SNOMED	4064978			NULL	Read	L38y300	Other complications of obstetric anaesthesia with antenatal problem	2014-04-01	2099-12-31	2014-04-01	2099-12-31
4064978	Complications of anesthesia during labor and delivery	Condition	SNOMED	4064978			NULL	Read	L38y400	Other complications of obstetric anaesthesia with postnatal problem	2014-04-01	2099-12-31	2014-04-01	2099-12-31
4064978	Complications of anesthesia during labor and delivery	Condition	SNOMED	4064978			NULL	Read	L38yz00	Other complications of obstetric anaesthesia NOS	2014-04-01	2099-12-31	2014-04-01	2099-12-31
4064978	Complications of anesthesia during labor and delivery	Condition	SNOMED	4064978			NULL	Read	L38z.00	Obstetric anaesthetic complications NOS	2014-04-01	2099-12-31	2014-04-01	2099-12-31
4064978	Complications of anesthesia during labor and delivery	Condition	SNOMED	4064978			NULL	Read	L38z000	Obstetric anaesthetic complications NOS, unspecified	2014-04-01	2099-12-31	2014-04-01	2099-12-31
4064978	Complications of anesthesia during labor and delivery	Condition	SNOMED	4064978			NULL	Read	L38z100	Obstetric anaesthetic complications NOS - delivered	2014-04-01	2099-12-31	2014-04-01	2099-12-31
4064978	Complications of anesthesia during labor and delivery	Condition	SNOMED	4064978			NULL	Read	L38z200	Obstetric anaesthetic complications NOS - delivered with postnatal problem	2014-04-01	2099-12-31	2014-04-01	2099-12-31
4064978	Complications of anesthesia during labor and delivery	Condition	SNOMED	4064978			NULL	Read	L38z300	Obstetric anaesthetic complications NOS with antenatal problem	2014-04-01	2099-12-31	2014-04-01	2099-12-31
4064978	Complications of anesthesia during labor and delivery	Condition	SNOMED	4064978			NULL	Read	L38z400	Obstetric anaesthetic complications NOS with postnatal problem	2014-04-01	2099-12-31	2014-04-01	2099-12-31
4064978	Complications of anesthesia during labor and delivery	Condition	SNOMED	4064978			NULL	Read	L38zz00	Obstetric anaesthetic complications NOS	2014-04-01	2099-12-31	2014-04-01	2099-12-31
4309151	Complications of attempted introduction of embryo in embryo transfer	Condition	SNOMED	4309151			NULL	Read	SP0D300	Complications of attempted introduction of embryo in embryo transfer	1970-01-01	2099-12-31	1970-01-01	2099-12-31
4063158	Complications specific to multiple gestation	Condition	SNOMED	4063158			NULL	Read	L19..00	Complications specific to multiple gestation	1970-01-01	2099-12-31	1970-01-01	2099-12-31
4052737	Compound presentation	Condition	SNOMED	4052737			NULL	ICD9CM	652.8	Other specified malposition or malpresentation of fetus	1970-01-01	2099-12-31	2014-10-01	2099-12-31
4052737	Compound presentation	Condition	SNOMED	4052737			NULL	Read	L22y.11	Compound presentation	1970-01-01	2099-12-31	1970-01-01	2099-12-31
80205	Condition in fetus originating in the perinatal period	Condition	SNOMED	80205	PCOMP		NULL	ICD9CM	779	Other and ill-defined conditions originating in the perinatal period	1970-01-01	2099-12-31	2013-11-27	2099-12-31
80205	Condition in fetus originating in the perinatal period	Condition	SNOMED	80205	PCOMP		NULL	ICD9CM	779.8	Other specified conditions originating in the perinatal period	1970-01-01	2099-12-31	2013-11-27	2099-12-31
80205	Condition in fetus originating in the perinatal period	Condition	SNOMED	80205	PCOMP		NULL	ICD9CM	779.89	Other specified conditions originating in the perinatal period	1970-01-01	2099-12-31	1970-01-01	2099-12-31
80205	Condition in fetus originating in the perinatal period	Condition	SNOMED	80205	PCOMP		NULL	ICD9CM	779.9	Unspecified condition originating in the perinatal period	1970-01-01	2099-12-31	1970-01-01	2099-12-31
441964	Conditions involving the integument AND/OR temperature regulation of fetus OR newborn	Condition	SNOMED	441964	POST		NULL	ICD9CM	778	Conditions involving the integument and temperature regulation of fetus and newborn	1970-01-01	2099-12-31	2013-11-27	2099-12-31
441964	Conditions involving the integument AND/OR temperature regulation of fetus OR newborn	Condition	SNOMED	441964	POST		NULL	ICD9CM	778.9	Unspecified condition involving the integument and temperature regulation of fetus and newborn	1970-01-01	2099-12-31	1970-01-01	2099-12-31
194707	Congenital abnormality of uterus - baby delivered with postpartum complication	Condition	SNOMED	194707	DELIV		NULL	ICD9CM	654.02	Congenital abnormalities of uterus, delivered, with mention of postpartum complication	1970-01-01	2099-12-31	1970-01-01	2099-12-31
194707	Congenital abnormality of uterus - baby delivered with postpartum complication	Condition	SNOMED	194707	DELIV		NULL	ICD9CM	654.04	Congenital abnormalities of uterus, postpartum condition or complication	1970-01-01	2099-12-31	1970-01-01	2099-12-31
194707	Congenital abnormality of uterus - baby delivered with postpartum complication	Condition	SNOMED	194707	DELIV		NULL	Read	L240200	Congenital abnormality of uterus - baby delivered with postpartum complication	2014-04-01	2099-12-31	2014-04-01	2099-12-31
4147333	Congenital abnormality of uterus affecting obstetric care	Condition	SNOMED	4147333			NULL	Read	L240000	Congenital abnormality of uterus affecting obstetric care	1970-01-01	2099-12-31	1970-01-01	2099-12-31
193825	Congenital abnormality of uterus complicating antenatal care, baby not yet delivered	Condition	SNOMED	193825	PCOMP		NULL	ICD9CM	654.03	Congenital abnormalities of uterus, antepartum condition or complication	1970-01-01	2099-12-31	1970-01-01	2099-12-31
193825	Congenital abnormality of uterus complicating antenatal care, baby not yet delivered	Condition	SNOMED	193825	PCOMP		NULL	Read	L240300	Congenital abnormality of uterus complicating antenatal care, baby not yet delivered	1970-01-01	2099-12-31	1970-01-01	2099-12-31
4145939	Congenital abnormality of uterus in pregnancy, childbirth and the puerperium	Condition	SNOMED	4145939			NULL	Read	L240.00	Congenital abnormality of uterus in pregnancy, childbirth and the puerperium	1970-01-01	2099-12-31	1970-01-01	2099-12-31
4145939	Congenital abnormality of uterus in pregnancy, childbirth and the puerperium	Condition	SNOMED	4145939			NULL	Read	L240z00	Congenital abnormality of uterus in pregnancy, childbirth or the puerperium NOS	1970-01-01	2099-12-31	2014-04-01	2099-12-31
4145939	Congenital abnormality of uterus in pregnancy, childbirth and the puerperium	Condition	SNOMED	4145939			NULL	Read	L240z11	Bicornuate uterus in pregnancy, childbirth or puerperium NOS	1970-01-01	2099-12-31	2014-04-01	2099-12-31
197339	Congenital abnormality of uterus, affecting pregnancy	Observation	SNOMED	197339	PCOMP		NULL	ICD9CM	654	Congenital abnormalities of uterus complicating pregnancy, childbirth, or the puerperium	1970-01-01	2099-12-31	1970-01-01	2099-12-31
197339	Congenital abnormality of uterus, affecting pregnancy	Observation	SNOMED	197339	PCOMP		NULL	ICD9CM	654	Congenital abnormalities of uterus, unspecified as to episode of care or not applicable	1970-01-01	2099-12-31	1970-01-01	2099-12-31
4071869	Congenital cardiac failure	Condition	SNOMED	4071869			NULL	Read	Q48y100	Congenital cardiac failure	1970-01-01	2099-12-31	1970-01-01	2099-12-31
315013	Congenital cardiovascular disorder during pregnancy - baby delivered	Condition	SNOMED	315013	DELIV		NULL	ICD9CM	648.51	Congenital cardiovascular disorders of mother, delivered, with or without mention of antepartum condition	1970-01-01	2099-12-31	1970-01-01	2099-12-31
315013	Congenital cardiovascular disorder during pregnancy - baby delivered	Condition	SNOMED	315013	DELIV		NULL	Read	L185100	Congenital cardiovascular disorder during pregnancy - baby delivered	1970-01-01	2099-12-31	1970-01-01	2099-12-31
314426	Congenital cardiovascular disorder during pregnancy - baby not yet delivered	Condition	SNOMED	314426	PCOMP		NULL	ICD9CM	648.53	Congenital cardiovascular disorders of mother, antepartum condition or complication	1970-01-01	2099-12-31	2012-08-31	2099-12-31
314426	Congenital cardiovascular disorder during pregnancy - baby not yet delivered	Condition	SNOMED	314426	PCOMP		NULL	Read	L185300	Congenital cardiovascular disorder during pregnancy - baby not yet delivered	2014-04-01	2099-12-31	2014-04-01	2099-12-31
442916	Congenital cardiovascular disorder in the puerperium - baby delivered during current episode of care	Condition	SNOMED	442916			NULL	Read	L185200	Congenital cardiovascular disorder in the puerperium - baby delivered during current episode of care	2014-04-01	2099-12-31	2014-04-01	2099-12-31
319090	Congenital cardiovascular disorder in the puerperium - baby delivered during previous episode of care	Condition	SNOMED	319090			NULL	Read	L185400	Congenital cardiovascular disorder in the puerperium - baby delivered during previous episode of care	1970-01-01	2099-12-31	1970-01-01	2099-12-31
443249	Congenital cardiovascular disorders during pregnancy, childbirth and the puerperium	Condition	SNOMED	443249	POST		NULL	ICD9CM	648.5	Congenital cardiovascular disorders complicating pregnancy, childbirth, or the puerperium	1970-01-01	2099-12-31	2013-11-27	2099-12-31
443249	Congenital cardiovascular disorders during pregnancy, childbirth and the puerperium	Condition	SNOMED	443249	POST		NULL	ICD9CM	648.5	Congenital cardiovascular disorders of mother, unspecified as to episode of care or not applicable	1970-01-01	2099-12-31	2012-08-31	2099-12-31
443249	Congenital cardiovascular disorders during pregnancy, childbirth and the puerperium	Condition	SNOMED	443249	POST		NULL	ICD9CM	648.52	Congenital cardiovascular disorders of mother, delivered, with mention of postpartum complication	1970-01-01	2099-12-31	2014-10-01	2099-12-31
443249	Congenital cardiovascular disorders during pregnancy, childbirth and the puerperium	Condition	SNOMED	443249	POST		NULL	ICD9CM	648.54	Congenital cardiovascular disorders of mother, postpartum condition or complication	1970-01-01	2099-12-31	2014-10-01	2099-12-31
443249	Congenital cardiovascular disorders during pregnancy, childbirth and the puerperium	Condition	SNOMED	443249	POST		NULL	Read	L185.00	Congenital cardiovascular disorders during pregnancy, childbirth and the puerperium	1970-01-01	2099-12-31	1970-01-01	2099-12-31
443249	Congenital cardiovascular disorders during pregnancy, childbirth and the puerperium	Condition	SNOMED	443249	POST		NULL	Read	L185000	Congenital cardiovascular disorder - unspecified whether during pregnancy or the puerperium	1970-01-01	2099-12-31	2014-04-01	2099-12-31
443249	Congenital cardiovascular disorders during pregnancy, childbirth and the puerperium	Condition	SNOMED	443249	POST		NULL	Read	L185z00	Congenital cardiovascular disorder during pregnancy, childbirth or the puerperium NOS	1970-01-01	2099-12-31	2014-04-01	2099-12-31
443249	Congenital cardiovascular disorders during pregnancy, childbirth and the puerperium	Condition	SNOMED	443249	POST		NULL	Read	L186.00	Other cardiovascular diseases during pregnancy, childbirth and the puerperium	1970-01-01	2099-12-31	2014-04-01	2099-12-31
443249	Congenital cardiovascular disorders during pregnancy, childbirth and the puerperium	Condition	SNOMED	443249	POST		NULL	Read	L186000	Other cardiovascular disease - unspecified whether during pregnancy or the puerperium	2014-04-01	2099-12-31	2014-04-01	2099-12-31
443249	Congenital cardiovascular disorders during pregnancy, childbirth and the puerperium	Condition	SNOMED	443249	POST		NULL	Read	L186100	Other cardiovascular disease during pregnancy - baby delivered	2014-04-01	2099-12-31	2014-04-01	2099-12-31
443249	Congenital cardiovascular disorders during pregnancy, childbirth and the puerperium	Condition	SNOMED	443249	POST		NULL	Read	L186200	Other cardiovascular disease in the puerperium - baby delivered during current episode of care	2014-04-01	2099-12-31	2014-04-01	2099-12-31
443249	Congenital cardiovascular disorders during pregnancy, childbirth and the puerperium	Condition	SNOMED	443249	POST		NULL	Read	L186300	Other cardiovascular disease during pregnancy - baby not yet delivered	2014-04-01	2099-12-31	2014-04-01	2099-12-31
443249	Congenital cardiovascular disorders during pregnancy, childbirth and the puerperium	Condition	SNOMED	443249	POST		NULL	Read	L186400	Other cardiovascular disese in the puerperium - baby delivered during previous episode of care	2014-04-01	2099-12-31	2014-04-01	2099-12-31
443249	Congenital cardiovascular disorders during pregnancy, childbirth and the puerperium	Condition	SNOMED	443249	POST		NULL	Read	L186z00	Other cardiovascular disease during pregnancy, childbirth or the puerperium NOS	2014-04-01	2099-12-31	2014-04-01	2099-12-31
4070540	Congenital chlamydial pneumonia	Condition	SNOMED	4070540			NULL	Read	Q310600	Congenital pneumonia due to Chlamydia	1970-01-01	2099-12-31	1970-01-01	2099-12-31
436532	Congenital cytomegalovirus infection	Condition	SNOMED	436532	POST		NULL	ICD9CM	771.1	Congenital cytomegalovirus infection	1970-01-01	2099-12-31	1970-01-01	2099-12-31
436532	Congenital cytomegalovirus infection	Condition	SNOMED	436532	POST		NULL	Read	Q401.00	Congenital cytomegalovirus infection	1970-01-01	2099-12-31	1970-01-01	2099-12-31
4048148	Congenital Escherichia coli pneumonia	Condition	SNOMED	4048148			NULL	Read	Q310300	Congenital pneumonia due to Escherichia coli	1970-01-01	2099-12-31	1970-01-01	2099-12-31
4080880	Congenital falciparum malaria	Condition	SNOMED	4080880			NULL	Read	Q402500	Congenital falciparum malaria	1970-01-01	2099-12-31	1970-01-01	2099-12-31
4071195	Congenital fecaliths causing obstruction	Condition	SNOMED	4071195			NULL	Read	Q466100	Congenital faecoliths causing obstruction	1970-01-01	2099-12-31	1970-01-01	2099-12-31
4071195	Congenital fecaliths causing obstruction	Condition	SNOMED	4071195			NULL	Read	Q466111	Intestinal obstruction in newborn due to faecoliths	2014-04-01	2099-12-31	2014-04-01	2099-12-31
4048147	Congenital group A hemolytic streptococcal pneumonia	Condition	SNOMED	4048147			NULL	Read	Q310100	Congenital pneumonia due to group A haemolytic streptococcus	1970-01-01	2099-12-31	1970-01-01	2099-12-31
4071611	Congenital group B hemolytic streptococcal pneumonia	Condition	SNOMED	4071611			NULL	Read	Q310200	Congenital pneumonia due to group B haemolytic streptococcus	1970-01-01	2099-12-31	1970-01-01	2099-12-31
4194229	Congenital hepatic fibrosis	Condition	SNOMED	4194229			NULL	Read	Q48yz11	Congenital hepatic fibrosis	1970-01-01	2099-12-31	1970-01-01	2099-12-31
4048593	Congenital hepatitis A infection	Condition	SNOMED	4048593			NULL	Read	Q409000	Congenital hepatitis A infection	1970-01-01	2099-12-31	1970-01-01	2099-12-31
4239065	Congenital herpes simplex	Condition	SNOMED	4239065			NULL	Read	Q402000	Congenital herpes simplex	1970-01-01	2099-12-31	1970-01-01	2099-12-31
4049044	Congenital hypertonia	Condition	SNOMED	4049044			NULL	Read	Q48y300	Congenital hypertonia	1970-01-01	2099-12-31	1970-01-01	2099-12-31
4220675	Congenital infectious disease	Condition	SNOMED	4220675			NULL	Read	Q402.00	Other congenital infections	1970-01-01	2099-12-31	2014-04-01	2099-12-31
4220675	Congenital infectious disease	Condition	SNOMED	4220675			NULL	Read	Q402z00	Other congenital infection NOS	1970-01-01	2099-12-31	2014-04-01	2099-12-31
4197823	Congenital malaria	Condition	SNOMED	4197823			NULL	Read	Q402200	Congenital malaria	1970-01-01	2099-12-31	1970-01-01	2099-12-31
196175	Congenital OR acquired abnormality of cervix affecting pregnancy	Observation	SNOMED	196175	PCOMP		NULL	ICD9CM	654.6	Other congenital or acquired abnormality of cervix complicating pregnancy, childbirth, or the puerperium	1970-01-01	2099-12-31	2013-12-02	2099-12-31
196175	Congenital OR acquired abnormality of cervix affecting pregnancy	Observation	SNOMED	196175	PCOMP		NULL	ICD9CM	654.6	Other congenital or acquired abnormality of cervix, unspecified as to episode of care or not applicable	1970-01-01	2099-12-31	1970-01-01	2099-12-31
196175	Congenital OR acquired abnormality of cervix affecting pregnancy	Observation	SNOMED	196175	PCOMP		NULL	ICD9CM	654.61	Other congenital or acquired abnormality of cervix, delivered, with or without mention of antepartum condition	1970-01-01	2099-12-31	2013-11-27	2099-12-31
196175	Congenital OR acquired abnormality of cervix affecting pregnancy	Observation	SNOMED	196175	PCOMP		NULL	ICD9CM	654.62	Other congenital or acquired abnormality of cervix, delivered, with mention of postpartum complication	1970-01-01	2099-12-31	2013-11-27	2099-12-31
196175	Congenital OR acquired abnormality of cervix affecting pregnancy	Observation	SNOMED	196175	PCOMP		NULL	ICD9CM	654.63	Other congenital or acquired abnormality of cervix, antepartum condition or complication	1970-01-01	2099-12-31	2013-11-27	2099-12-31
196175	Congenital OR acquired abnormality of cervix affecting pregnancy	Observation	SNOMED	196175	PCOMP		NULL	ICD9CM	654.64	Other congenital or acquired abnormality of cervix, postpartum condition or complication	1970-01-01	2099-12-31	2013-11-27	2099-12-31
201920	Congenital OR acquired abnormality of vagina affecting pregnancy	Observation	SNOMED	201920	PCOMP		NULL	ICD9CM	654.7	Congenital or acquired abnormality of vagina complicating pregnancy, childbirth, or the puerperium	1970-01-01	2099-12-31	2013-12-02	2099-12-31
201920	Congenital OR acquired abnormality of vagina affecting pregnancy	Observation	SNOMED	201920	PCOMP		NULL	ICD9CM	654.7	Congenital or acquired abnormality of vagina, unspecified as to episode of care or not applicable	1970-01-01	2099-12-31	2012-08-31	2099-12-31
201920	Congenital OR acquired abnormality of vagina affecting pregnancy	Observation	SNOMED	201920	PCOMP		NULL	ICD9CM	654.73	Congenital or acquired abnormality of vagina, antepartum condition or complication	1970-01-01	2099-12-31	2012-08-31	2099-12-31
201920	Congenital OR acquired abnormality of vagina affecting pregnancy	Observation	SNOMED	201920	PCOMP		NULL	ICD9CM	654.74	Congenital or acquired abnormality of vagina, postpartum condition or complication	1970-01-01	2099-12-31	2013-11-27	2099-12-31
200791	Congenital or acquired abnormality of vagina in pregnancy, childbirth and the puerperium	Condition	SNOMED	200791			NULL	Read	L247.00	Congenital or acquired abnormality of vagina in pregnancy, childbirth and the puerperium	1970-01-01	2099-12-31	1970-01-01	2099-12-31
435879	Congenital or acquired abnormality of vulva - baby delivered with postpartum complication	Condition	SNOMED	435879	DELIV		NULL	ICD9CM	654.82	Congenital or acquired abnormality of vulva, delivered, with mention of postpartum complication	1970-01-01	2099-12-31	1970-01-01	2099-12-31
435879	Congenital or acquired abnormality of vulva - baby delivered with postpartum complication	Condition	SNOMED	435879	DELIV		NULL	ICD9CM	654.84	Congenital or acquired abnormality of vulva, postpartum condition or complication	1970-01-01	2099-12-31	1970-01-01	2099-12-31
435879	Congenital or acquired abnormality of vulva - baby delivered with postpartum complication	Condition	SNOMED	435879	DELIV		NULL	Read	L248200	Congenital or acquired abnormality of vulva - baby delivered with postpartum complication	2014-04-01	2099-12-31	2014-04-01	2099-12-31
4145945	Congenital or acquired abnormality of vulva affecting obstetric care	Condition	SNOMED	4145945			NULL	Read	L248000	Congenital or acquired abnormality of vulva affecting obstetric care	1970-01-01	2099-12-31	1970-01-01	2099-12-31
201356	Congenital OR acquired abnormality of vulva affecting pregnancy	Observation	SNOMED	201356			NULL	ICD9CM	654.8	Congenital or acquired abnormality of vulva complicating pregnancy, childbirth, or the puerperium	1970-01-01	2099-12-31	2013-12-02	2099-12-31
201356	Congenital OR acquired abnormality of vulva affecting pregnancy	Observation	SNOMED	201356			NULL	ICD9CM	654.8	Congenital or acquired abnormality of vulva, unspecified as to episode of care or not applicable	1970-01-01	2099-12-31	1970-01-01	2099-12-31
440162	Congenital or acquired abnormality of vulva complicating antenatal care - baby not yet delivered	Condition	SNOMED	440162	PCOMP		NULL	ICD9CM	654.83	Congenital or acquired abnormality of vulva, antepartum condition or complication	1970-01-01	2099-12-31	1970-01-01	2099-12-31
440162	Congenital or acquired abnormality of vulva complicating antenatal care - baby not yet delivered	Condition	SNOMED	440162	PCOMP		NULL	Read	L248300	Congenital or acquired abnormality of vulva complicating antenatal care - baby not yet delivered	1970-01-01	2099-12-31	1970-01-01	2099-12-31
4143200	Congenital or acquired abnormality of vulva in pregnancy, childbirth and the puerperium	Condition	SNOMED	4143200			NULL	Read	L248.00	Congenital or acquired abnormality of vulva in pregnancy, childbirth and the puerperium	1970-01-01	2099-12-31	1970-01-01	2099-12-31
4143200	Congenital or acquired abnormality of vulva in pregnancy, childbirth and the puerperium	Condition	SNOMED	4143200			NULL	Read	L248z00	Congenital or acquired abnormality of vulva in pregnancy, childbirth or the puerperium NOS	1970-01-01	2099-12-31	2014-04-01	2099-12-31
4048149	Congenital pseudomonal pneumonia	Condition	SNOMED	4048149			NULL	Read	Q310400	Congenital pneumonia due to pseudomonas	1970-01-01	2099-12-31	1970-01-01	2099-12-31
4149398	Congenital renal failure	Condition	SNOMED	4149398			NULL	Read	Q48y000	Congenital renal failure	1970-01-01	2099-12-31	1970-01-01	2099-12-31
433869	Congenital rubella syndrome	Condition	SNOMED	433869	POST		NULL	ICD9CM	771	Congenital rubella	1970-01-01	2099-12-31	1970-01-01	2099-12-31
433869	Congenital rubella syndrome	Condition	SNOMED	433869	POST		NULL	Read	Q400.00	Congenital rubella	1970-01-01	2099-12-31	1970-01-01	2099-12-31
4251491	Congenital toxoplasmosis	Condition	SNOMED	4251491			NULL	Read	Q402300	Congenital toxoplasmosis	1970-01-01	2099-12-31	1970-01-01	2099-12-31
4290195	Congenital tuberculosis	Condition	SNOMED	4290195			NULL	Read	Q402400	Congenital tuberculosis	1970-01-01	2099-12-31	1970-01-01	2099-12-31
4048592	Congenital viral hepatitis	Condition	SNOMED	4048592			NULL	Read	Q409.00	Congenital viral hepatitis	1970-01-01	2099-12-31	1970-01-01	2099-12-31
4048592	Congenital viral hepatitis	Condition	SNOMED	4048592			NULL	Read	Q409y00	Other specified congenital viral hepatitis	2014-04-01	2099-12-31	2014-04-01	2099-12-31
4048592	Congenital viral hepatitis	Condition	SNOMED	4048592			NULL	Read	Q409z00	Congenital viral hepatitis NOS	2014-04-01	2099-12-31	2014-04-01	2099-12-31
4244873	Congenital viral hepatitis B infection	Condition	SNOMED	4244873			NULL	Read	Q409100	Congenital hepatitis B infection	1970-01-01	2099-12-31	2014-04-01	2099-12-31
4174308	Congenital viral pneumonia	Condition	SNOMED	4174308			NULL	Read	Q310500	Congenital pneumonia due to viral agent	1970-01-01	2099-12-31	1970-01-01	2099-12-31
4015159	Consultant unit birth	Observation	SNOMED	4015159	AGP		NULL	Read	6313	Consultant unit birth	1970-01-01	2099-12-31	1970-01-01	2099-12-31
4060252	Consultant unit booking	Observation	SNOMED	4060252	AGP		NULL	Read	62B4.00	Consultant unit booking	1970-01-01	2099-12-31	1970-01-01	2099-12-31
433826	Continuing pregnancy after abortion of one fetus or more	Observation	SNOMED	433826			NULL	Read	L191.00	Continuing pregnancy after abortion of one fetus or more	1970-01-01	2099-12-31	1970-01-01	2099-12-31
432373	Continuing pregnancy after intrauterine death of one or more fetuses	Observation	SNOMED	432373	PCOMP		NULL	ICD9CM	651.4	Triplet pregnancy with fetal loss and retention of one or more fetus (es)	1970-01-01	2099-12-31	2013-11-27	2099-12-31
432373	Continuing pregnancy after intrauterine death of one or more fetuses	Observation	SNOMED	432373	PCOMP		NULL	ICD9CM	651.4	Triplet pregnancy with fetal loss and retention of one or more fetus(es), unspecified as to episode of care or not applicable	1970-01-01	2099-12-31	2012-08-31	2099-12-31
432373	Continuing pregnancy after intrauterine death of one or more fetuses	Observation	SNOMED	432373	PCOMP		NULL	ICD9CM	651.41	Triplet pregnancy with fetal loss and retention of one or more fetus(es), delivered, with or without mention of antepartum condition	1970-01-01	2099-12-31	2012-08-31	2099-12-31
432373	Continuing pregnancy after intrauterine death of one or more fetuses	Observation	SNOMED	432373	PCOMP		NULL	ICD9CM	651.43	Triplet pregnancy with fetal loss and retention of one or more fetus(es), antepartum condition or complication	1970-01-01	2099-12-31	2013-10-10	2099-12-31
432373	Continuing pregnancy after intrauterine death of one or more fetuses	Observation	SNOMED	432373	PCOMP		NULL	ICD9CM	651.5	Quadruplet pregnancy with fetal loss and retention of one or more fetus(es)	1970-01-01	2099-12-31	2013-11-27	2099-12-31
432373	Continuing pregnancy after intrauterine death of one or more fetuses	Observation	SNOMED	432373	PCOMP		NULL	ICD9CM	651.5	Quadruplet pregnancy with fetal loss and retention of one or more fetus(es), unspecified as to episode of care or not applicable	1970-01-01	2099-12-31	2013-10-10	2099-12-31
432373	Continuing pregnancy after intrauterine death of one or more fetuses	Observation	SNOMED	432373	PCOMP		NULL	ICD9CM	651.51	Quadruplet pregnancy with fetal loss and retention of one or more fetus(es), delivered, with or without mention of antepartum condition	1970-01-01	2099-12-31	2013-10-10	2099-12-31
432373	Continuing pregnancy after intrauterine death of one or more fetuses	Observation	SNOMED	432373	PCOMP		NULL	ICD9CM	651.53	Quadruplet pregnancy with fetal loss and retention of one or more fetus(es), antepartum condition or complication	1970-01-01	2099-12-31	2013-10-10	2099-12-31
432373	Continuing pregnancy after intrauterine death of one or more fetuses	Observation	SNOMED	432373	PCOMP		NULL	ICD9CM	651.6	Other multiple pregnancy with fetal loss and retention of one or more fetus(es)	1970-01-01	2099-12-31	2013-11-27	2099-12-31
432373	Continuing pregnancy after intrauterine death of one or more fetuses	Observation	SNOMED	432373	PCOMP		NULL	ICD9CM	651.6	Other multiple pregnancy with fetal loss and retention of one or more fetus(es), unspecified as to episode of care or not applicable	1970-01-01	2099-12-31	2012-08-31	2099-12-31
432373	Continuing pregnancy after intrauterine death of one or more fetuses	Observation	SNOMED	432373	PCOMP		NULL	ICD9CM	651.61	Other multiple pregnancy with fetal loss and retention of one or more fetus(es), delivered, with or without mention of antepartum condition	1970-01-01	2099-12-31	2013-10-10	2099-12-31
432373	Continuing pregnancy after intrauterine death of one or more fetuses	Observation	SNOMED	432373	PCOMP		NULL	ICD9CM	651.63	Other multiple pregnancy with fetal loss and retention of one or more fetus(es), antepartum condition or complication	1970-01-01	2099-12-31	2012-08-31	2099-12-31
432373	Continuing pregnancy after intrauterine death of one or more fetuses	Observation	SNOMED	432373	PCOMP		NULL	Read	L192.00	Continuing pregnancy after intrauterine death one fetus or more	1970-01-01	2099-12-31	1970-01-01	2099-12-31
441647	Continuing pregnancy after intrauterine death of twin fetus	Observation	SNOMED	441647	PCOMP		NULL	ICD9CM	651.3	Twin pregnancy with fetal loss and retention of one fetus	1970-01-01	2099-12-31	2013-11-27	2099-12-31
441647	Continuing pregnancy after intrauterine death of twin fetus	Observation	SNOMED	441647	PCOMP		NULL	ICD9CM	651.3	Twin pregnancy with fetal loss and retention of one fetus, unspecified as to episode of care or not applicable	1970-01-01	2099-12-31	2012-08-31	2099-12-31
441647	Continuing pregnancy after intrauterine death of twin fetus	Observation	SNOMED	441647	PCOMP		NULL	ICD9CM	651.31	Twin pregnancy with fetal loss and retention of one fetus, delivered, with or without mention of antepartum condition	1970-01-01	2099-12-31	2012-08-31	2099-12-31
441647	Continuing pregnancy after intrauterine death of twin fetus	Observation	SNOMED	441647	PCOMP		NULL	ICD9CM	651.33	Twin pregnancy with fetal loss and retention of one fetus, antepartum condition or complication	1970-01-01	2099-12-31	2012-08-31	2099-12-31
444293	Contracted pelvis	Observation	SNOMED	444293			NULL	Read	L231.00	Generally contracted pelvis	1970-01-01	2099-12-31	1970-01-01	2099-12-31
444293	Contracted pelvis	Observation	SNOMED	444293			NULL	Read	L231000	Generally contracted pelvis unspecified	2014-04-01	2099-12-31	2014-04-01	2099-12-31
444293	Contracted pelvis	Observation	SNOMED	444293			NULL	Read	L231z00	Generally contracted pelvis NOS	1970-01-01	2099-12-31	2014-04-01	2099-12-31
4268171	Contraction ring dystocia	Observation	SNOMED	4268171			NULL	Read	L314.12	Contraction ring (dystocia)	1970-01-01	2099-12-31	1970-01-01	2099-12-31
4268171	Contraction ring dystocia	Observation	SNOMED	4268171			NULL	Read	L314.13	Hourglass uterine contraction	1970-01-01	2099-12-31	1970-01-01	2099-12-31
4120986	Controlled cord traction of placenta	Procedure	SNOMED	4120986	PCOMP		NULL	Read	7F22100	Expression of placenta	1970-01-01	2099-12-31	2014-04-01	2099-12-31
4120986	Controlled cord traction of placenta	Procedure	SNOMED	4120986	PCOMP		NULL	Read	7F22111	Brandt-Andrews expression of placenta	1970-01-01	2099-12-31	2014-04-01	2099-12-31
380533	Convulsions in the newborn	Condition	SNOMED	380533	POST		NULL	ICD9CM	779	Convulsions in newborn	1970-01-01	2099-12-31	1970-01-01	2099-12-31
380533	Convulsions in the newborn	Condition	SNOMED	380533	POST		NULL	Read	Q480.00	Convulsions in newborn	1970-01-01	2099-12-31	2014-04-01	2099-12-31
380533	Convulsions in the newborn	Condition	SNOMED	380533	POST		NULL	Read	Q480.11	Fits in newborn	1970-01-01	2099-12-31	1970-01-01	2099-12-31
380533	Convulsions in the newborn	Condition	SNOMED	380533	POST		NULL	Read	Q480.12	Seizures in newborn	1970-01-01	2099-12-31	1970-01-01	2099-12-31
434708	Cord around neck with compression	Condition	SNOMED	434708	POST		NULL	ICD9CM	663.1	Cord around neck, with compression, complicating labor and delivery	1970-01-01	2099-12-31	2013-11-27	2099-12-31
434708	Cord around neck with compression	Condition	SNOMED	434708	POST		NULL	ICD9CM	663.1	Cord around neck with compression, complicating labor and delivery, unspecified as to episode of care or not applicable	1970-01-01	2099-12-31	1970-01-01	2099-12-31
434708	Cord around neck with compression	Condition	SNOMED	434708	POST		NULL	Read	L331.00	Cord tight round neck	1970-01-01	2099-12-31	1970-01-01	2099-12-31
433270	Cord entanglement without compression	Condition	SNOMED	433270	DELIV		NULL	ICD9CM	663.3	Other and unspecified cord entanglement, without mention of compression, complicating labor and delivery	1970-01-01	2099-12-31	2013-11-27	2099-12-31
433270	Cord entanglement without compression	Condition	SNOMED	433270	DELIV		NULL	ICD9CM	663.3	Other and unspecified cord entanglement, without mention of compression, complicating labor and delivery, unspecified as to episode of care or not applicable	1970-01-01	2099-12-31	2012-08-31	2099-12-31
433270	Cord entanglement without compression	Condition	SNOMED	433270	DELIV		NULL	ICD9CM	663.31	Other and unspecified cord entanglement, without mention of compression, complicating labor and delivery, delivered, with or without mention of antepartum condition	1970-01-01	2099-12-31	2012-08-31	2099-12-31
433270	Cord entanglement without compression	Condition	SNOMED	433270	DELIV		NULL	ICD9CM	663.33	Other and unspecified cord entanglement, without mention of compression, complicating labor and delivery, antepartum condition or complication	1970-01-01	2099-12-31	2013-10-10	2099-12-31
433828	Cord tangled or knotted with compression	Condition	SNOMED	433828	PCOMP		NULL	ICD9CM	663.2	Other and unspecified cord entanglement, with compression, complicating labor and delivery	1970-01-01	2099-12-31	2013-11-27	2099-12-31
433828	Cord tangled or knotted with compression	Condition	SNOMED	433828	PCOMP		NULL	ICD9CM	663.2	Other and unspecified cord entanglement, with compression, complicating labor and delivery, unspecified as to episode of care or not applicable	1970-01-01	2099-12-31	2012-08-31	2099-12-31
433828	Cord tangled or knotted with compression	Condition	SNOMED	433828	PCOMP		NULL	Read	L332.00	Cord tangled or knotted with compression	1970-01-01	2099-12-31	1970-01-01	2099-12-31
433828	Cord tangled or knotted with compression	Condition	SNOMED	433828	PCOMP		NULL	Read	L332000	Cord tangled with compression unspecified	2014-04-01	2099-12-31	2014-04-01	2099-12-31
433828	Cord tangled or knotted with compression	Condition	SNOMED	433828	PCOMP		NULL	Read	L332z00	Cord tangled or knotted with compression NOS	2014-04-01	2099-12-31	2014-04-01	2099-12-31
439092	Cord tangled with compression - delivered	Condition	SNOMED	439092	DELIV		NULL	ICD9CM	663.21	Other and unspecified cord entanglement, with compression, complicating labor and delivery, delivered, with or without mention of antepartum condition	1970-01-01	2099-12-31	2012-08-31	2099-12-31
439092	Cord tangled with compression - delivered	Condition	SNOMED	439092	DELIV		NULL	Read	L332100	Cord tangled with compression - delivered	2014-04-01	2099-12-31	2014-04-01	2099-12-31
442421	Cord tangled with compression with antenatal problem	Condition	SNOMED	442421	PCOMP		NULL	ICD9CM	663.23	Other and unspecified cord entanglement, with compression, complicating labor and delivery, antepartum condition or complication	1970-01-01	2099-12-31	2013-10-10	2099-12-31
442421	Cord tangled with compression with antenatal problem	Condition	SNOMED	442421	PCOMP		NULL	Read	L332200	Cord tangled with compression with antenatal problem	2014-04-01	2099-12-31	2014-04-01	2099-12-31
2110281	Cordocentesis (intrauterine), any method	Procedure	CPT4	2110281	LDEL		NULL	CPT4	59012	Cordocentesis (intrauterine), any method	1970-01-01	2099-12-31	1970-01-01	2099-12-31
4227267	Cornual pregnancy	Observation	SNOMED	4227267			NULL	Read	L03y100	Cornual pregnancy	1970-01-01	2099-12-31	1970-01-01	2099-12-31
2004823	Correction of fetal defect	Procedure	ICD9Proc	2004823	PCOMP		NULL	ICD9Proc	75.36	Correction of fetal defect	1970-01-01	2099-12-31	1970-01-01	2099-12-31
4016473	Cot death liability	Condition	SNOMED	4016473			NULL	Read	63C3.00	Cot death liability	1970-01-01	2099-12-31	1970-01-01	2099-12-31
4015590	Counseling for termination of pregnancy	Procedure	SNOMED	4015590	PCONF		NULL	Read	6776	Preg. termination counselling	1970-01-01	2099-12-31	1970-01-01	2099-12-31
4015590	Counseling for termination of pregnancy	Procedure	SNOMED	4015590	PCONF		NULL	Read	6776.11	Abortion counselling	1970-01-01	2099-12-31	1970-01-01	2099-12-31
4015590	Counseling for termination of pregnancy	Procedure	SNOMED	4015590	PCONF		NULL	Read	6776.12	TOP counselling	1970-01-01	2099-12-31	1970-01-01	2099-12-31
4015590	Counseling for termination of pregnancy	Procedure	SNOMED	4015590	PCONF		NULL	Read	6776.13	Termination counselling	1970-01-01	2099-12-31	1970-01-01	2099-12-31
4265196	Couvelaire uterus	Observation	SNOMED	4265196			NULL	Read	L112.12	Couvelaire uterus	1970-01-01	2099-12-31	1970-01-01	2099-12-31
443243	Cracked nipple in pregnancy, the puerperium or lactation	Condition	SNOMED	443243	POST		NULL	ICD9CM	676.1	Cracked nipple associated with childbirth	1970-01-01	2099-12-31	1970-01-01	2099-12-31
443243	Cracked nipple in pregnancy, the puerperium or lactation	Condition	SNOMED	443243	POST		NULL	ICD9CM	676.1	Cracked nipple associated with childbirth, unspecified as to episode of care or not applicable	1970-01-01	2099-12-31	2013-10-10	2099-12-31
443243	Cracked nipple in pregnancy, the puerperium or lactation	Condition	SNOMED	443243	POST		NULL	Read	L461.00	Cracked nipple in pregnancy, the puerperium or lactation	1970-01-01	2099-12-31	1970-01-01	2099-12-31
434715	Cracked nipple in pregnancy, the puerperium or lactation - delivered	Condition	SNOMED	434715			NULL	ICD9CM	676.11	Cracked nipple associated with childbirth, delivered, with or without mention of antepartum condition	1970-01-01	2099-12-31	1970-01-01	2099-12-31
434715	Cracked nipple in pregnancy, the puerperium or lactation - delivered	Condition	SNOMED	434715			NULL	Read	L461100	Cracked nipple in pregnancy, the puerperium or lactation - delivered	1970-01-01	2099-12-31	1970-01-01	2099-12-31
440481	Cracked nipple in pregnancy, the puerperium or lactation - delivered with postnatal complication	Condition	SNOMED	440481	POST		NULL	ICD9CM	676.12	Cracked nipple associated with childbirth, delivered, with mention of postpartum complication	1970-01-01	2099-12-31	1970-01-01	2099-12-31
440481	Cracked nipple in pregnancy, the puerperium or lactation - delivered with postnatal complication	Condition	SNOMED	440481	POST		NULL	Read	L461200	Cracked nipple in pregnancy, the puerperium or lactation - delivered with postnatal complication	1970-01-01	2099-12-31	1970-01-01	2099-12-31
437062	Cracked nipple in pregnancy, the puerperium or lactation with antenatal complication	Condition	SNOMED	437062			NULL	ICD9CM	676.13	Cracked nipple associated with childbirth, antepartum condition or complication	1970-01-01	2099-12-31	1970-01-01	2099-12-31
437062	Cracked nipple in pregnancy, the puerperium or lactation with antenatal complication	Condition	SNOMED	437062			NULL	Read	L461300	Cracked nipple in pregnancy, the puerperium or lactation with antenatal complication	2014-04-01	2099-12-31	2014-04-01	2099-12-31
432396	Cracked nipple in pregnancy, the puerperium or lactation with postnatal complication	Condition	SNOMED	432396	POST		NULL	ICD9CM	676.14	Cracked nipple associated with childbirth, postpartum condition or complication	1970-01-01	2099-12-31	1970-01-01	2099-12-31
432396	Cracked nipple in pregnancy, the puerperium or lactation with postnatal complication	Condition	SNOMED	432396	POST		NULL	Read	L461400	Cracked nipple in pregnancy, the puerperium or lactation with postnatal complication	1970-01-01	2099-12-31	1970-01-01	2099-12-31
442529	Cranial nerve injury due to birth trauma	Condition	SNOMED	442529	POST		NULL	ICD9CM	767.7	Other cranial and peripheral nerve injuries due to birth trauma	1970-01-01	2099-12-31	2012-08-31	2099-12-31
442529	Cranial nerve injury due to birth trauma	Condition	SNOMED	442529	POST		NULL	Read	Q207100	Cranial nerve injury due to birth trauma	1970-01-01	2099-12-31	1970-01-01	2099-12-31
4252738	Craniopagus	Condition	SNOMED	4252738			NULL	Read	PK40.00	Craniopagus	1970-01-01	2099-12-31	1970-01-01	2099-12-31
4252738	Craniopagus	Condition	SNOMED	4252738			NULL	Read	PK40.11	Head-joined twins	2014-04-01	2099-12-31	2014-04-01	2099-12-31
4252738	Craniopagus	Condition	SNOMED	4252738			NULL	Read	PK40z00	Craniopagus NOS	2014-04-01	2099-12-31	2014-04-01	2099-12-31
4309972	Craniopagus occipitalis	Condition	SNOMED	4309972			NULL	Read	PK40100	Craniopagus occipitalis	1970-01-01	2099-12-31	1970-01-01	2099-12-31
4007577	Craniopagus parasiticus	Condition	SNOMED	4007577			NULL	Read	PK40300	Craniopagus parasiticus	1970-01-01	2099-12-31	1970-01-01	2099-12-31
3026522	Creatinine [Mass/volume] in Amniotic fluid	Measurement	LOINC	3026522			NULL	LOINC	2159-2	Creatinine [Mass/volume] in Amniotic fluid	1970-01-01	2099-12-31	1970-01-01	2099-12-31
2213347	Culture of oocyte(s)/embryo(s), less than 4 days	Procedure	CPT4	2213347	OVUL		NULL	CPT4	89250	Culture of oocyte(s)/embryo(s), less than 4 days	1970-01-01	2099-12-31	1970-01-01	2099-12-31
2213348	Culture of oocyte(s)/embryo(s), less than 4 days; with co-culture of oocyte(s)/embryos	Procedure	CPT4	2213348	OVUL		NULL	CPT4	89251	Culture of oocyte(s)/embryo(s), less than 4 days; with co-culture of oocyte(s)/embryos	1970-01-01	2099-12-31	1970-01-01	2099-12-31
2110301	Curettage, postpartum	Procedure	CPT4	2110301	POST		NULL	CPT4	59160	Curettage, postpartum	1970-01-01	2099-12-31	1970-01-01	2099-12-31
4002619	Cyst of embryonic remnant - male	Condition	SNOMED	4002619			NULL	Read	PCyA600	Cyst of embryonic remnant - male	1970-01-01	2099-12-31	1970-01-01	2099-12-31
193174	Cystic fibrosis with meconium ileus	Condition	SNOMED	193174	POST		NULL	ICD9CM	277.01	Cystic fibrosis with meconium ileus	1970-01-01	2099-12-31	1970-01-01	2099-12-31
193174	Cystic fibrosis with meconium ileus	Condition	SNOMED	193174	POST		NULL	Read	C370100	Cystic fibrosis with meconium ileus	1970-01-01	2099-12-31	1970-01-01	2099-12-31
193174	Cystic fibrosis with meconium ileus	Condition	SNOMED	193174	POST		NULL	Read	C370111	Meconium ileus in cystic fibrosis	1970-01-01	2099-12-31	1970-01-01	2099-12-31
4170118	Cystitis of pregnancy	Condition	SNOMED	4170118	PCOMP		NULL	Read	L166.11	Cystitis of pregnancy	1970-01-01	2099-12-31	1970-01-01	2099-12-31
4028634	Cystocele - baby delivered	Condition	SNOMED	4028634			NULL	Read	L244111	Cystocele - baby delivered	1970-01-01	2099-12-31	1970-01-01	2099-12-31
4129700	Cystocele - delivered with postpartum complication	Condition	SNOMED	4129700			NULL	Read	L244211	Cystocele - delivered with postpartum complication	1970-01-01	2099-12-31	1970-01-01	2099-12-31
4127549	Cystocele affecting obstetric care	Condition	SNOMED	4127549			NULL	Read	L244011	Cystocele affecting obstetric care	1970-01-01	2099-12-31	1970-01-01	2099-12-31
4034076	Cystocele complicating postpartum care - baby delivered during previous episode of care	Condition	SNOMED	4034076			NULL	Read	L244411	Cystocele complicating postpartum care - baby delivered during previous episode of care	1970-01-01	2099-12-31	1970-01-01	2099-12-31
4028636	Cystocele in pregnancy, childbirth and the puerperium	Condition	SNOMED	4028636			NULL	Read	L244.11	Cystocele in pregnancy, childbirth and the puerperium	1970-01-01	2099-12-31	1970-01-01	2099-12-31
3031469	Cytomegalovirus DNA [Presence] in Amniotic fluid by Probe and target amplification method	Measurement	LOINC	3031469			NULL	LOINC	34719-5	Cytomegalovirus DNA [Presence] in Amniotic fluid by Probe and target amplification method	1970-01-01	2099-12-31	1970-01-01	2099-12-31
196475	Damage to pelvic organs AND/OR tissues following molar AND/OR ectopic pregnancy	Condition	SNOMED	196475	POST		NULL	ICD9CM	639.2	Damage to pelvic organs and tissues following abortion or ectopic and molar pregnancies	1970-01-01	2099-12-31	1970-01-01	2099-12-31
4062254	Death from any obstetric cause occurring more than 42 days but less than one year after delivery	Observation	SNOMED	4062254			NULL	Read	L39A.00	Death from any obstetric cause occurring more than 42 days but less than one year after delivery	1970-01-01	2099-12-31	1970-01-01	2099-12-31
4065742	Death from sequelae of direct obstetric cause	Observation	SNOMED	4065742			NULL	Read	L39B.00	Death from sequelae of direct obstetric causes	1970-01-01	2099-12-31	1970-01-01	2099-12-31
4062551	Decreased lactation	Condition	SNOMED	4062551			NULL	Read	L467.00	Hypogalactia	1970-01-01	2099-12-31	1970-01-01	2099-12-31
76487	Deep transverse arrest	Observation	SNOMED	76487			NULL	Read	L303.00	Deep transverse arrest (DTA)	1970-01-01	2099-12-31	1970-01-01	2099-12-31
76487	Deep transverse arrest	Observation	SNOMED	76487			NULL	Read	L303000	Deep transverse arrest unspecified	1970-01-01	2099-12-31	2014-04-01	2099-12-31
76487	Deep transverse arrest	Observation	SNOMED	76487			NULL	Read	L303z00	Deep transverse arrest NOS	1970-01-01	2099-12-31	2014-04-01	2099-12-31
75882	Deep transverse arrest - delivered	Observation	SNOMED	75882	DELIV		NULL	ICD9CM	660.31	Deep transverse arrest and persistent occipitoposterior position, delivered, with or without mention of antepartum condition	1970-01-01	2099-12-31	2012-08-31	2099-12-31
75882	Deep transverse arrest - delivered	Observation	SNOMED	75882	DELIV		NULL	Read	L303100	Deep transverse arrest - delivered	1970-01-01	2099-12-31	1970-01-01	2099-12-31
73265	Deep transverse arrest with antenatal problem	Observation	SNOMED	73265	PCOMP		NULL	ICD9CM	660.33	Deep transverse arrest and persistent occipitoposterior position, antepartum condition or complication	1970-01-01	2099-12-31	2013-10-10	2099-12-31
73265	Deep transverse arrest with antenatal problem	Observation	SNOMED	73265	PCOMP		NULL	Read	L303200	Deep transverse arrest with antenatal problem	2014-04-01	2099-12-31	2014-04-01	2099-12-31
4170869	Dehydration fever in newborn	Observation	SNOMED	4170869			NULL	Read	Q474000	Newborn dehydration fever	1970-01-01	2099-12-31	1970-01-01	2099-12-31
438814	Delayed AND/OR excessive hemorrhage following molar AND/OR ectopic pregnancy	Condition	SNOMED	438814	POST		NULL	ICD9CM	639.1	Delayed or excessive hemorrhage following abortion or ectopic and molar pregnancies	1970-01-01	2099-12-31	1970-01-01	2099-12-31
194109	Delayed AND/OR secondary postpartum hemorrhage	Observation	SNOMED	194109	POST		NULL	ICD9CM	666.2	Delayed and secondary postpartum hemorrhage	1970-01-01	2099-12-31	2013-10-10	2099-12-31
194109	Delayed AND/OR secondary postpartum hemorrhage	Observation	SNOMED	194109	POST		NULL	ICD9CM	666.2	Delayed and secondary postpartum hemorrhage, unspecified as to episode of care or not applicable	1970-01-01	2099-12-31	1970-01-01	2099-12-31
194109	Delayed AND/OR secondary postpartum hemorrhage	Observation	SNOMED	194109	POST		NULL	Read	L362.00	Secondary and delayed postpartum haemorrhage	1970-01-01	2099-12-31	1970-01-01	2099-12-31
194109	Delayed AND/OR secondary postpartum hemorrhage	Observation	SNOMED	194109	POST		NULL	Read	L362000	Secondary postpartum haemorrhage unspecified	1970-01-01	2099-12-31	2014-04-01	2099-12-31
194109	Delayed AND/OR secondary postpartum hemorrhage	Observation	SNOMED	194109	POST		NULL	Read	L362z00	Secondary and delayed postpartum haemorrhage NOS	1970-01-01	2099-12-31	2014-04-01	2099-12-31
4048293	Delayed conjugation causing neonatal jaundice associated with another disorder	Condition	SNOMED	4048293	POST		NULL	ICD9CM	774.31	Neonatal jaundice due to delayed conjugation in diseases classified elsewhere	1970-01-01	2099-12-31	2013-10-10	2099-12-31
4048293	Delayed conjugation causing neonatal jaundice associated with another disorder	Condition	SNOMED	4048293	POST		NULL	ICD9CM	774.39	Other neonatal jaundice due to delayed conjugation from other causes	1970-01-01	2099-12-31	2013-10-10	2099-12-31
4048293	Delayed conjugation causing neonatal jaundice associated with another disorder	Condition	SNOMED	4048293	POST		NULL	Read	Q433100	Delayed conjugation causing neonatal jaundice associated with disease EC	2014-04-01	2099-12-31	2014-04-01	2099-12-31
441361	Delayed delivery after artificial rupture of membranes	Observation	SNOMED	441361	DELIV		NULL	ICD9CM	658.3	Delayed delivery after artificial rupture of membranes	1970-01-01	2099-12-31	1970-01-01	2099-12-31
441361	Delayed delivery after artificial rupture of membranes	Observation	SNOMED	441361	DELIV		NULL	ICD9CM	658.3	Delayed delivery after artificial rupture of membranes, unspecified as to episode of care or not applicable	1970-01-01	2099-12-31	1970-01-01	2099-12-31
441361	Delayed delivery after artificial rupture of membranes	Observation	SNOMED	441361	DELIV		NULL	ICD9CM	658.31	Delayed delivery after artificial rupture of membranes, delivered, with or without mention of antepartum condition	1970-01-01	2099-12-31	2013-10-10	2099-12-31
441361	Delayed delivery after artificial rupture of membranes	Observation	SNOMED	441361	DELIV		NULL	ICD9CM	658.33	Delayed delivery after artificial rupture of membranes, antepartum condition or complication	1970-01-01	2099-12-31	2012-08-31	2099-12-31
438213	Delayed delivery of second twin, triplet etc	Observation	SNOMED	438213			NULL	ICD9CM	662.3	Delayed delivery of second twin, triplet, etc.	1970-01-01	2099-12-31	1970-01-01	2099-12-31
438213	Delayed delivery of second twin, triplet etc	Observation	SNOMED	438213			NULL	ICD9CM	662.3	Delayed delivery of second twin, triplet, etc., unspecified as to episode of care or not applicable	1970-01-01	2099-12-31	1970-01-01	2099-12-31
438213	Delayed delivery of second twin, triplet etc	Observation	SNOMED	438213			NULL	Read	L323.00	Delayed delivery of second twin, triplet etc	1970-01-01	2099-12-31	1970-01-01	2099-12-31
438213	Delayed delivery of second twin, triplet etc	Observation	SNOMED	438213			NULL	Read	L323000	Delayed delivery second twin unspecified	1970-01-01	2099-12-31	2014-04-01	2099-12-31
438213	Delayed delivery of second twin, triplet etc	Observation	SNOMED	438213			NULL	Read	L323z00	Delayed delivery second twin etc NOS	2014-04-01	2099-12-31	2014-04-01	2099-12-31
4064559	Delayed delivery second twin - delivered	Observation	SNOMED	4064559			NULL	ICD9CM	662.31	Delayed delivery of second twin, triplet, etc., delivered, with or without mention of antepartum condition	1970-01-01	2099-12-31	2013-10-10	2099-12-31
4064559	Delayed delivery second twin - delivered	Observation	SNOMED	4064559			NULL	Read	L323100	Delayed delivery second twin - delivered	1970-01-01	2099-12-31	1970-01-01	2099-12-31
4064560	Delayed delivery second twin with antenatal problem	Observation	SNOMED	4064560			NULL	ICD9CM	662.33	Delayed delivery of second twin, triplet, etc., antepartum condition or complication	1970-01-01	2099-12-31	2013-10-10	2099-12-31
4064560	Delayed delivery second twin with antenatal problem	Observation	SNOMED	4064560			NULL	Read	L323200	Delayed delivery second twin with antenatal problem	1970-01-01	2099-12-31	1970-01-01	2099-12-31
4062136	Delivered by mid-cavity forceps with rotation	Observation	SNOMED	4062136			NULL	Read	L395500	Mid-cavity forceps with rotation	1970-01-01	2099-12-31	1970-01-01	2099-12-31
4081963	Delivered uterus	Spec Anatomic Site	SNOMED	4081963			NULL	Read	7N61111	[SO]Delivered uterus	1970-01-01	2099-12-31	2014-04-01	2099-12-31
440793	Deliveries by breech extraction	Observation	SNOMED	440793	DELIV		NULL	ICD9CM	669.6	Breech extraction, without mention of indication	1970-01-01	2099-12-31	2013-11-27	2099-12-31
440793	Deliveries by breech extraction	Observation	SNOMED	440793	DELIV		NULL	ICD9CM	669.6	Breech extraction, without mention of indication, unspecified as to episode of care or not applicable	1970-01-01	2099-12-31	1970-01-01	2099-12-31
440793	Deliveries by breech extraction	Observation	SNOMED	440793	DELIV		NULL	Read	Z254400	Deliveries by breech extraction	1970-01-01	2014-09-30	1970-01-01	2099-12-31
193277	Deliveries by cesarean	Observation	SNOMED	193277	DELIV		NULL	ICD9CM	669.7	Cesarean delivery, without mention of indication	1970-01-01	2099-12-31	2013-12-02	2099-12-31
193277	Deliveries by cesarean	Observation	SNOMED	193277	DELIV		NULL	ICD9CM	669.7	Cesarean delivery, without mention of indication, unspecified as to episode of care or not applicable	1970-01-01	2099-12-31	1970-01-01	2099-12-31
4060107	Delivery booking - length of stay	Observation	SNOMED	4060107			NULL	Read	62C..00	Deliv.booking - length of stay	1970-01-01	2099-12-31	1970-01-01	2099-12-31
4060107	Delivery booking - length of stay	Observation	SNOMED	4060107			NULL	Read	62CZ.00	Delivery booking - stay NOS	1970-01-01	2099-12-31	2014-04-01	2099-12-31
4076939	Delivery booking place	Observation	SNOMED	4076939	AGP		NULL	Read	62B..00	Delivery booking place	1970-01-01	2099-12-31	1970-01-01	2099-12-31
4061797	Delivery booking place changed	Observation	SNOMED	4061797			NULL	Read	62B6.00	Delivery booking place changed	1970-01-01	2099-12-31	1970-01-01	2099-12-31
4061458	Delivery by cesarean hysterectomy	Observation	SNOMED	4061458			NULL	Read	L398500	Delivery by caesarean hysterectomy	1970-01-01	2099-12-31	1970-01-01	2099-12-31
4065737	Delivery by combination of forceps and vacuum extractor	Observation	SNOMED	4065737			NULL	Read	L395400	Delivery by combination of forceps and vacuum extractor	1970-01-01	2099-12-31	1970-01-01	2099-12-31
4061457	Delivery by elective cesarean section	Observation	SNOMED	4061457	DELIV		NULL	Read	L398300	Delivery by elective caesarean section	1970-01-01	2099-12-31	1970-01-01	2099-12-31
4066112	Delivery by emergency cesarean section	Observation	SNOMED	4066112	DELIV		NULL	Read	L398400	Delivery by emergency caesarean section	1970-01-01	2099-12-31	1970-01-01	2099-12-31
4232028	Delivery by Kielland rotation	Procedure	SNOMED	4232028	DELIV		NULL	Read	7F16900	Kielland forceps cephalic delivery with rotation	1970-01-01	2099-12-31	1970-01-01	2099-12-31
4232028	Delivery by Kielland rotation	Procedure	SNOMED	4232028	DELIV		NULL	Read	L395.11	Keilland's forceps delivery	1970-01-01	2099-12-31	1970-01-01	2099-12-31
4189205	Delivery by vacuum extraction	Procedure	SNOMED	4189205	DELIV		NULL	Read	7F17.00	Vacuum delivery	1970-01-01	2099-12-31	1970-01-01	2099-12-31
4189205	Delivery by vacuum extraction	Procedure	SNOMED	4189205	DELIV		NULL	Read	7F17.11	Ventouse delivery	1970-01-01	2099-12-31	1970-01-01	2099-12-31
4189205	Delivery by vacuum extraction	Procedure	SNOMED	4189205	DELIV		NULL	Read	7F17.12	Ventouse extraction	1970-01-01	2099-12-31	1970-01-01	2099-12-31
4189205	Delivery by vacuum extraction	Procedure	SNOMED	4189205	DELIV		NULL	Read	7F17y00	Other specified vacuum delivery	1970-01-01	2099-12-31	2014-04-01	2099-12-31
4189205	Delivery by vacuum extraction	Procedure	SNOMED	4189205	DELIV		NULL	Read	7F17z00	Vacuum delivery NOS	1970-01-01	2099-12-31	2014-04-01	2099-12-31
4189205	Delivery by vacuum extraction	Procedure	SNOMED	4189205	DELIV		NULL	Read	L396.11	Ventouse delivery	1970-01-01	2099-12-31	1970-01-01	2099-12-31
3011536	Delivery date Estimated	Measurement	LOINC	3011536	PCONF		NULL	LOINC	11778-8	Delivery date Estimated	1997-08-28	2099-12-31	1997-08-28	2099-12-31
4038495	Delivery finding	Observation	SNOMED	4038495	DELIV		NULL	ICD9CM	V27.7	Outcome of delivery, other multiple birth, all stillborn	1970-01-01	2099-12-31	2012-08-31	2099-12-31
4038495	Delivery finding	Observation	SNOMED	4038495	DELIV		NULL	ICD9CM	V27.9	Outcome of delivery, unspecified outcome of delivery	1970-01-01	2099-12-31	1970-01-01	2099-12-31
4038495	Delivery finding	Observation	SNOMED	4038495	DELIV		NULL	Read	Z25..00	Delivery observations	1970-01-01	2014-09-30	1970-01-01	2099-12-31
43054893	Delivery location [RHEA]	Observation	LOINC	43054893	PCONF		NULL	LOINC	72150-6	Delivery location [RHEA]	2012-07-02	2099-12-31	2012-12-28	2099-12-31
441641	Delivery normal	Observation	SNOMED	441641	DELIV		NULL	ICD9CM	650	Normal delivery	1970-01-01	2099-12-31	2013-10-10	2099-12-31
441641	Delivery normal	Observation	SNOMED	441641	DELIV		NULL	Read	L20..00	Normal delivery in a completely normal case	1970-01-01	2099-12-31	2014-04-01	2099-12-31
441641	Delivery normal	Observation	SNOMED	441641	DELIV		NULL	Read	L20..11	Spontaneous vaginal delivery	1970-01-01	2099-12-31	2014-04-01	2099-12-31
441641	Delivery normal	Observation	SNOMED	441641	DELIV		NULL	Read	L20z.00	Normal delivery in completely normal case NOS	1970-01-01	2099-12-31	2014-04-01	2099-12-31
441641	Delivery normal	Observation	SNOMED	441641	DELIV		NULL	Read	Z257.14	FTND - Full term normal delivery	1970-01-01	2014-09-30	1970-01-01	2099-12-31
2110311	Delivery of placenta (separate procedure)	Procedure	CPT4	2110311	LDEL		NULL	CPT4	59414	Delivery of placenta (separate procedure)	1970-01-01	2099-12-31	1970-01-01	2099-12-31
4113846	Delivery of viable fetus in abdominal pregnancy	Observation	SNOMED	4113846			NULL	Read	L030000	Delivery of viable fetus in abdominal pregnancy	1970-01-01	2099-12-31	1970-01-01	2099-12-31
4156955	Delivery place booked	Observation	SNOMED	4156955	AGP		NULL	Read	62BZ.00	Delivery booking - place NOS	1970-01-01	2099-12-31	2014-04-01	2099-12-31
4156955	Delivery place booked	Observation	SNOMED	4156955	AGP		NULL	Read	Z212300	Delivery place booked	1970-01-01	2014-09-30	1970-01-01	2099-12-31
4150421	Delivery place planned	Observation	SNOMED	4150421	AGP		NULL	Read	62V..00	Delivery place planned	1970-01-01	2099-12-31	1970-01-01	2099-12-31
4150421	Delivery place planned	Observation	SNOMED	4150421	AGP		NULL	Read	Z212100	Delivery place planned	1970-01-01	2014-09-30	1970-01-01	2099-12-31
4128030	Delivery procedure	Procedure	SNOMED	4128030	LDEL		NULL	Read	7F18y00	Other specified cephalic vaginal delivery with abnormal presentation of head at delivery without instrument	1970-01-01	2099-12-31	2014-04-01	2099-12-31
4128030	Delivery procedure	Procedure	SNOMED	4128030	LDEL		NULL	Read	7F18z00	Cephalic vaginal delivery with abnormal presentation of head at delivery without instrument NOS	1970-01-01	2099-12-31	2014-04-01	2099-12-31
4128030	Delivery procedure	Procedure	SNOMED	4128030	LDEL		NULL	Read	7F1A.00	Other methods of delivery	1970-01-01	2099-12-31	2014-04-01	2099-12-31
4128030	Delivery procedure	Procedure	SNOMED	4128030	LDEL		NULL	Read	7F1Ay00	Other specified other method of delivery	1970-01-01	2099-12-31	2014-04-01	2099-12-31
4128030	Delivery procedure	Procedure	SNOMED	4128030	LDEL		NULL	Read	7F1Az00	Other method of delivery NOS	1970-01-01	2099-12-31	2014-04-01	2099-12-31
2514560	Delivery/birthing room resuscitation, provision of positive pressure ventilation and/or chest compressions in the presence of acute inadequate ventilation and/or cardiac output	Procedure	CPT4	2514560	POST		NULL	CPT4	99465	Delivery/birthing room resuscitation, provision of positive pressure ventilation and/or chest compressions in the presence of acute inadequate ventilation and/or cardiac output	2009-04-06	2099-12-31	2009-04-06	2099-12-31
4061795	Delivery: no place booked	Observation	SNOMED	4061795	AGP		NULL	Read	62B1.00	Delivery: no place booked	1970-01-01	2099-12-31	1970-01-01	2099-12-31
4243314	Determination of outcome, satisfactory to patient	Observation	SNOMED	4243314			NULL	Read	2JF..00	Determination of outcome, satisfactory to patient	2014-04-01	2099-12-31	2014-04-01	2099-12-31
443012	Diabetes mellitus during pregnancy - baby delivered	Condition	SNOMED	443012	DELIV		NULL	ICD9CM	648.01	Diabetes mellitus of mother, complicating pregnancy, childbirth, or the puerperium, delivered, with or without mention of antepartum condition	1970-01-01	2099-12-31	1970-01-01	2099-12-31
443012	Diabetes mellitus during pregnancy - baby delivered	Condition	SNOMED	443012	DELIV		NULL	Read	L180100	Diabetes mellitus during pregnancy - baby delivered	1970-01-01	2099-12-31	1970-01-01	2099-12-31
192691	Diabetes mellitus during pregnancy - baby not yet delivered	Condition	SNOMED	192691	PCOMP		NULL	ICD9CM	648.03	Diabetes mellitus of mother, complicating pregnancy, childbirth, or the puerperium, antepartum condition or complication	1970-01-01	2099-12-31	2013-10-10	2099-12-31
192691	Diabetes mellitus during pregnancy - baby not yet delivered	Condition	SNOMED	192691	PCOMP		NULL	Read	L180300	Diabetes mellitus during pregnancy - baby not yet delivered	1970-01-01	2099-12-31	1970-01-01	2099-12-31
4058243	Diabetes mellitus during pregnancy, childbirth and the puerperium	Condition	SNOMED	4058243	POST		NULL	Read	L180.00	Diabetes mellitus during pregnancy, childbirth and the puerperium	1970-01-01	2099-12-31	1970-01-01	2099-12-31
4058243	Diabetes mellitus during pregnancy, childbirth and the puerperium	Condition	SNOMED	4058243	POST		NULL	Read	L180000	Diabetes mellitus - unspecified whether during pregnancy or the puerperium	1970-01-01	2099-12-31	2014-04-01	2099-12-31
4058243	Diabetes mellitus during pregnancy, childbirth and the puerperium	Condition	SNOMED	4058243	POST		NULL	Read	L180z00	Diabetes mellitus during pregnancy, childbirth or the puerperium NOS	1970-01-01	2099-12-31	2014-04-01	2099-12-31
194700	Diabetes mellitus in mother complicating pregnancy, childbirth AND/OR puerperium	Condition	SNOMED	194700	PCOMP		NULL	ICD9CM	648	Diabetes mellitus complicating pregnancy, childbirth, or the puerperium	1970-01-01	2099-12-31	2013-11-27	2099-12-31
194700	Diabetes mellitus in mother complicating pregnancy, childbirth AND/OR puerperium	Condition	SNOMED	194700	PCOMP		NULL	ICD9CM	648	Diabetes mellitus of mother, complicating pregnancy, childbirth, or the puerperium, unspecified as to episode of care or not applicable	1970-01-01	2099-12-31	1970-01-01	2099-12-31
4062685	Diabetes mellitus in the puerperium - baby delivered during current episode of care	Condition	SNOMED	4062685	DELIV		NULL	ICD9CM	648.02	Diabetes mellitus of mother, complicating pregnancy, childbirth, or the puerperium, delivered, with mention of postpartum complication	1970-01-01	2099-12-31	1970-01-01	2099-12-31
4062685	Diabetes mellitus in the puerperium - baby delivered during current episode of care	Condition	SNOMED	4062685	DELIV		NULL	Read	L180200	Diabetes mellitus in the puerperium - baby delivered during current episode of care	2014-04-01	2099-12-31	2014-04-01	2099-12-31
4062686	Diabetes mellitus in the puerperium - baby delivered during previous episode of care	Condition	SNOMED	4062686	POST		NULL	ICD9CM	648.04	Diabetes mellitus of mother, complicating pregnancy, childbirth, or the puerperium, postpartum condition or complication	1970-01-01	2099-12-31	1970-01-01	2099-12-31
4062686	Diabetes mellitus in the puerperium - baby delivered during previous episode of care	Condition	SNOMED	4062686	POST		NULL	Read	L180400	Diabetes mellitus in the pueperium - baby delivered during previous episode of care	1970-01-01	2099-12-31	1970-01-01	2099-12-31
2004805	Diagnostic amniocentesis	Procedure	ICD9Proc	2004805	AMNIO		NULL	ICD9Proc	75.1	Diagnostic amniocentesis	1970-01-01	2099-12-31	1970-01-01	2099-12-31
4143646	Diagnostic amniocentesis	Procedure	SNOMED	4143646	AMNIO		NULL	Read	7F05100	Diagnostic amniocentesis	1970-01-01	2099-12-31	1970-01-01	2099-12-31
4142956	Diagnostic laparoscopy of female pelvis	Procedure	SNOMED	4142956	ECT_SURG2		NULL	Read	7H29200	Diagnostic laparoscopy of female pelvis	1970-01-01	2099-12-31	1970-01-01	2099-12-31
4142956	Diagnostic laparoscopy of female pelvis	Procedure	SNOMED	4142956	ECT_SURG2		NULL	Read	7H29211	Gynaecological laparoscopy NEC	1970-01-01	2099-12-31	2014-04-01	2099-12-31
4142511	Diagnostic percutaneous examination of fetus	Procedure	SNOMED	4142511			NULL	Read	7F04.00	Diagnostic percutaneous examination of fetus	1970-01-01	2099-12-31	1970-01-01	2099-12-31
4142511	Diagnostic percutaneous examination of fetus	Procedure	SNOMED	4142511			NULL	Read	7F04y00	Other specified diagnostic percutaneous examination of fetus	2014-04-01	2099-12-31	2014-04-01	2099-12-31
4142511	Diagnostic percutaneous examination of fetus	Procedure	SNOMED	4142511			NULL	Read	7F04z00	Diagnostic percutaneous examination of fetus NOS	1970-01-01	2099-12-31	2014-04-01	2099-12-31
4124226	Diagnostic percutaneous examination of placenta	Procedure	SNOMED	4124226			NULL	Read	7F04.11	Diagnostic percutaneous examination of placenta	1970-01-01	2099-12-31	1970-01-01	2099-12-31
2006934	Diagnostic ultrasound of gravid uterus	Procedure	ICD9Proc	2006934	ULS		NULL	ICD9Proc	88.78	Diagnostic ultrasound of gravid uterus	1970-01-01	2099-12-31	1970-01-01	2099-12-31
434482	Diethylstilbestrol poisoning	Condition	SNOMED	434482	POST		NULL	ICD9CM	760.76	Diethylstilbestrol [DES] affecting fetus or newborn via placenta or breast milk	1970-01-01	2099-12-31	2012-08-31	2099-12-31
4016060	Difficult to establish feeding	Condition	SNOMED	4016060	POST		NULL	Read	63CC.00	Difficult to establish feeding	1970-01-01	2099-12-31	1970-01-01	2099-12-31
4086786	Dilatation and curettage planned	Observation	SNOMED	4086786			NULL	Read	8L71.00	Dilatation and curettage planned	1970-01-01	2099-12-31	1970-01-01	2099-12-31
2004490	Dilation and curettage following delivery or abortion	Procedure	ICD9Proc	2004490	?		NULL	ICD9Proc	69.02	Dilation and curettage following delivery or abortion	1970-01-01	2099-12-31	1970-01-01	2099-12-31
2004489	Dilation and curettage for termination of pregnancy	Procedure	ICD9Proc	2004489	AB		NULL	ICD9Proc	69.01	Dilation and curettage for termination of pregnancy	1970-01-01	2099-12-31	1970-01-01	2099-12-31
4106559	Dilation and curettage for termination of pregnancy	Procedure	SNOMED	4106559	AB		NULL	Read	7E08500	Dilation of cervix and extraction termination of pregnancy	1970-01-01	2099-12-31	1970-01-01	2099-12-31
4309425	Dilation and curettage of uterus after delivery	Procedure	SNOMED	4309425	DELIV		NULL	Read	7F20000	Curettage of delivered uterus	1970-01-01	2099-12-31	1970-01-01	2099-12-31
4168396	Dilation of cervix uteri and curettage for termination of pregnancy	Procedure	SNOMED	4168396			NULL	Read	7E07011	Dilation of cervix uteri and curettage for termination of pregnancy	1970-01-01	2099-12-31	1970-01-01	2099-12-31
4168396	Dilation of cervix uteri and curettage for termination of pregnancy	Procedure	SNOMED	4168396			NULL	Read	7E07111	Curettage of term pregnancy NEC	2014-04-01	2099-12-31	2014-04-01	2099-12-31
4168396	Dilation of cervix uteri and curettage for termination of pregnancy	Procedure	SNOMED	4168396			NULL	Read	7E07113	Curettage of uterus for termination of pregnancy NEC	1970-01-01	2099-12-31	2014-04-01	2099-12-31
4168396	Dilation of cervix uteri and curettage for termination of pregnancy	Procedure	SNOMED	4168396			NULL	Read	7E07114	Curettage of uterus for termination of pregnancy NEC	1970-01-01	2099-12-31	2014-04-01	2099-12-31
4138740	Dilation of cervix uteri and curettage of products of conception from uterus	Procedure	SNOMED	4138740	SA		NULL	Read	7E07000	Dilation of cervix uteri and curettage of products of conception from uterus	1970-01-01	2099-12-31	1970-01-01	2099-12-31
4074867	Dilation of cervix uteri and curettage of uterus for removal of missed miscarriage	Procedure	SNOMED	4074867	SA		NULL	Read	7E08800	Dilation of cervix uteri and curettage of uterus for removal of missed abortion	1970-01-01	2099-12-31	1970-01-01	2099-12-31
4072420	Dilation of cervix uteri and curettage of uterus for removal of mole	Procedure	SNOMED	4072420	TRO		NULL	Read	7E08700	Dilation of cervix uteri and curettage of uterus for removal of mole	1970-01-01	2099-12-31	1970-01-01	2099-12-31
4074297	Dilation of cervix uteri and vacuum aspiration of products of conception from uterus	Procedure	SNOMED	4074297	SA		NULL	Read	7E08000	Dilation of cervix uteri and vacuum aspiration of products of conception from uterus	1970-01-01	2099-12-31	1970-01-01	2099-12-31
4074297	Dilation of cervix uteri and vacuum aspiration of products of conception from uterus	Procedure	SNOMED	4074297	SA		NULL	Read	7E08100	Dilation of cervix uteri and evacuation of products of conception from uterus NEC	1970-01-01	2099-12-31	2014-04-01	2099-12-31
40757216	Discharge location [CARE]	Observation	LOINC	40757216	ECT_SURG2		NULL	LOINC	52688-9	Discharge location [CARE]	2008-04-04	2099-12-31	2008-04-04	2099-12-31
40757177	Discharge Status	Observation	LOINC	40757177	ECT_SURG2		NULL	LOINC	52523-8	Discharge Status	1970-01-01	2099-12-31	1970-01-01	2099-12-31
4084845	Discharged from hospital within 6 hours of delivery	Observation	SNOMED	4084845	POST		NULL	Read	8HE7.00	Discharged from hospital within 6 hours of delivery	1970-01-01	2099-12-31	1970-01-01	2099-12-31
4063155	Disease of nervous system complicating pregnancy, childbirth and puerperium	Condition	SNOMED	4063155			NULL	Read	L18D.00	Disease of nervous system complicating pregnancy, childbirth and puerperium	1970-01-01	2099-12-31	1970-01-01	2099-12-31
4062790	Disease of the digestive system complicating pregnancy, childbirth and/or the puerperium	Condition	SNOMED	4062790			NULL	Read	L18A.00	Diseases of the digestive system complicating pregnancy, childbirth and the puerperium	1970-01-01	2099-12-31	1970-01-01	2099-12-31
4060429	Disease of the respiratory system complicating pregnancy, childbirth and/or the puerperium	Condition	SNOMED	4060429			NULL	Read	L189.00	Diseases of the respiratory system complicating pregnancy, childbirth and the puerperium	1970-01-01	2099-12-31	1970-01-01	2099-12-31
4058375	Disease of the skin and subcutaneous tissue complicating pregnancy, childbirth and/or the puerperium	Condition	SNOMED	4058375			NULL	Read	L18B.00	Diseases of the skin and subcutaneous tissue complicating pregnancy, childbirth and the puerperium	1970-01-01	2099-12-31	1970-01-01	2099-12-31
4070521	Disorder due to slow fetal growth, low and/or high birth weight	Condition	SNOMED	4070521			NULL	Read	Q1...00	Disorders due to slow fetal growth, low and high birthweight	1970-01-01	2099-12-31	1970-01-01	2099-12-31
4070521	Disorder due to slow fetal growth, low and/or high birth weight	Condition	SNOMED	4070521			NULL	Read	Q1y..00	Other specified disorders of slow fetal growth, low and high birthweight	1970-01-01	2099-12-31	2014-04-01	2099-12-31
4070521	Disorder due to slow fetal growth, low and/or high birth weight	Condition	SNOMED	4070521			NULL	Read	Q1z..00	Disorders slow fetal growth, low and high birthweight NOS	1970-01-01	2099-12-31	2014-04-01	2099-12-31
201958	Disorder involving the integument of fetus OR newborn	Condition	SNOMED	201958	PCOMP		NULL	ICD9CM	778.8	Other specified conditions involving the integument of fetus and newborn	1970-01-01	2099-12-31	1970-01-01	2099-12-31
438815	Disorder of amniotic cavity AND/OR membrane	Observation	SNOMED	438815	PCOMP		NULL	ICD9CM	658	Other problems associated with amniotic cavity and membranes	1970-01-01	2099-12-31	2013-10-10	2099-12-31
438815	Disorder of amniotic cavity AND/OR membrane	Observation	SNOMED	438815	PCOMP		NULL	ICD9CM	658.8	Other problems associated with amniotic cavity and membranes	1970-01-01	2099-12-31	2013-11-27	2099-12-31
438815	Disorder of amniotic cavity AND/OR membrane	Observation	SNOMED	438815	PCOMP		NULL	ICD9CM	658.8	Other problems associated with amniotic cavity and membranes, unspecified as to episode of care or not applicable	1970-01-01	2099-12-31	1970-01-01	2099-12-31
438815	Disorder of amniotic cavity AND/OR membrane	Observation	SNOMED	438815	PCOMP		NULL	ICD9CM	658.81	Other problems associated with amniotic cavity and membranes, delivered, with or without mention of antepartum condition	1970-01-01	2099-12-31	2012-08-31	2099-12-31
438815	Disorder of amniotic cavity AND/OR membrane	Observation	SNOMED	438815	PCOMP		NULL	ICD9CM	658.83	Other problems associated with amniotic cavity and membranes, antepartum	1970-01-01	2099-12-31	2013-10-10	2099-12-31
438815	Disorder of amniotic cavity AND/OR membrane	Observation	SNOMED	438815	PCOMP		NULL	ICD9CM	658.9	Unspecified problem associated with amniotic cavity and membranes	1970-01-01	2099-12-31	1970-01-01	2099-12-31
438815	Disorder of amniotic cavity AND/OR membrane	Observation	SNOMED	438815	PCOMP		NULL	ICD9CM	658.9	Unspecified problem associated with amniotic cavity and membranes, unspecified as to episode of care or not applicable	1970-01-01	2099-12-31	1970-01-01	2099-12-31
438815	Disorder of amniotic cavity AND/OR membrane	Observation	SNOMED	438815	PCOMP		NULL	ICD9CM	658.91	Unspecified problem associated with amniotic cavity and membranes, delivered, with or without mention of antepartum condition	1970-01-01	2099-12-31	2013-10-10	2099-12-31
438815	Disorder of amniotic cavity AND/OR membrane	Observation	SNOMED	438815	PCOMP		NULL	ICD9CM	658.93	Unspecified problem associated with amniotic cavity and membranes, antepartum condition or complication	1970-01-01	2099-12-31	2013-10-10	2099-12-31
438815	Disorder of amniotic cavity AND/OR membrane	Observation	SNOMED	438815	PCOMP		NULL	Read	L28..00	Other problems of amniotic cavity and membranes	1970-01-01	2099-12-31	2014-04-01	2099-12-31
438815	Disorder of amniotic cavity AND/OR membrane	Observation	SNOMED	438815	PCOMP		NULL	Read	L28y.00	Other problems of amniotic cavity and membranes	1970-01-01	2099-12-31	2014-04-01	2099-12-31
438815	Disorder of amniotic cavity AND/OR membrane	Observation	SNOMED	438815	PCOMP		NULL	Read	L28y000	Other problem of amniotic cavity and membranes unspecified	2014-04-01	2099-12-31	2014-04-01	2099-12-31
438815	Disorder of amniotic cavity AND/OR membrane	Observation	SNOMED	438815	PCOMP		NULL	Read	L28y100	Other problem of amniotic cavity and membranes - delivered	1970-01-01	2099-12-31	2014-04-01	2099-12-31
438815	Disorder of amniotic cavity AND/OR membrane	Observation	SNOMED	438815	PCOMP		NULL	Read	L28y200	Other problem of amniotic cavity and membranes with antenatal problem	1970-01-01	2099-12-31	2014-04-01	2099-12-31
438815	Disorder of amniotic cavity AND/OR membrane	Observation	SNOMED	438815	PCOMP		NULL	Read	L28yz00	Other problem of amniotic cavity and membranes NOS	2014-04-01	2099-12-31	2014-04-01	2099-12-31
438815	Disorder of amniotic cavity AND/OR membrane	Observation	SNOMED	438815	PCOMP		NULL	Read	L28z.00	Amniotic cavity and membrane problems NOS	1970-01-01	2099-12-31	2014-04-01	2099-12-31
438815	Disorder of amniotic cavity AND/OR membrane	Observation	SNOMED	438815	PCOMP		NULL	Read	L28z000	Amniotic cavity and membrane problem NOS, unspecified	2014-04-01	2099-12-31	2014-04-01	2099-12-31
438815	Disorder of amniotic cavity AND/OR membrane	Observation	SNOMED	438815	PCOMP		NULL	Read	L28z100	Amniotic cavity and membrane problem NOS - delivered	2014-04-01	2099-12-31	2014-04-01	2099-12-31
438815	Disorder of amniotic cavity AND/OR membrane	Observation	SNOMED	438815	PCOMP		NULL	Read	L28z200	Amniotic cavity and membrane problem NOS with antenatal problem	1970-01-01	2099-12-31	2014-04-01	2099-12-31
438815	Disorder of amniotic cavity AND/OR membrane	Observation	SNOMED	438815	PCOMP		NULL	Read	L28zz00	Amniotic cavity and membrane problem NOS	1970-01-01	2099-12-31	2014-04-01	2099-12-31
73546	Disorder of breast associated with childbirth	Condition	SNOMED	73546	POST		NULL	ICD9CM	676	Other disorders of the breast associated with childbirth and disorders of lactation	1970-01-01	2099-12-31	2013-11-27	2099-12-31
73546	Disorder of breast associated with childbirth	Condition	SNOMED	73546	POST		NULL	ICD9CM	676.3	Other and unspecified disorder of breast associated with childbirth	1970-01-01	2099-12-31	2013-11-27	2099-12-31
73546	Disorder of breast associated with childbirth	Condition	SNOMED	73546	POST		NULL	ICD9CM	676.3	Other and unspecified disorder of breast associated with childbirth, unspecified as to episode of care or not applicable	1970-01-01	2099-12-31	2012-08-31	2099-12-31
73546	Disorder of breast associated with childbirth	Condition	SNOMED	73546	POST		NULL	ICD9CM	676.31	Other and unspecified disorder of breast associated with childbirth, delivered, with or without mention of antepartum condition	1970-01-01	2099-12-31	2012-08-31	2099-12-31
73546	Disorder of breast associated with childbirth	Condition	SNOMED	73546	POST		NULL	ICD9CM	676.32	Other and unspecified disorder of breast associated with childbirth, delivered, with mention of postpartum complication	1970-01-01	2099-12-31	2013-10-10	2099-12-31
73546	Disorder of breast associated with childbirth	Condition	SNOMED	73546	POST		NULL	ICD9CM	676.33	Other and unspecified disorder of breast associated with childbirth, antepartum condition or complication	1970-01-01	2099-12-31	2013-10-10	2099-12-31
73546	Disorder of breast associated with childbirth	Condition	SNOMED	73546	POST		NULL	ICD9CM	676.34	Other and unspecified disorder of breast associated with childbirth, postpartum condition or complication	1970-01-01	2099-12-31	2013-10-10	2099-12-31
200524	Disorder of digestive system specific to fetus OR newborn	Condition	SNOMED	200524	POST		NULL	ICD9CM	777	Perinatal disorders of digestive system	1970-01-01	2099-12-31	2013-11-27	2099-12-31
200524	Disorder of digestive system specific to fetus OR newborn	Condition	SNOMED	200524	POST		NULL	ICD9CM	777.8	Other specified perinatal disorders of digestive system	1970-01-01	2099-12-31	1970-01-01	2099-12-31
200524	Disorder of digestive system specific to fetus OR newborn	Condition	SNOMED	200524	POST		NULL	ICD9CM	777.9	Unspecified perinatal disorder of digestive system	1970-01-01	2099-12-31	1970-01-01	2099-12-31
200524	Disorder of digestive system specific to fetus OR newborn	Condition	SNOMED	200524	POST		NULL	Read	Q46..00	Perinatal digestive system disorders	1970-01-01	2099-12-31	1970-01-01	2099-12-31
200524	Disorder of digestive system specific to fetus OR newborn	Condition	SNOMED	200524	POST		NULL	Read	Q46z.00	Perinatal digestive system disorders NOS	1970-01-01	2099-12-31	2014-04-01	2099-12-31
80471	Disorder of lactation	Condition	SNOMED	80471	POST		NULL	ICD9CM	676.8	Other disorders of lactation	1970-01-01	2099-12-31	2013-11-27	2099-12-31
80471	Disorder of lactation	Condition	SNOMED	80471	POST		NULL	ICD9CM	676.8	Other disorders of lactation, unspecified as to episode of care or not applicable	1970-01-01	2099-12-31	1970-01-01	2099-12-31
80471	Disorder of lactation	Condition	SNOMED	80471	POST		NULL	ICD9CM	676.81	Other disorders of lactation, delivered, with or without mention of antepartum condition	1970-01-01	2099-12-31	2013-10-10	2099-12-31
80471	Disorder of lactation	Condition	SNOMED	80471	POST		NULL	ICD9CM	676.82	Other disorders of lactation, delivered, with mention of postpartum complication	1970-01-01	2099-12-31	2013-10-10	2099-12-31
80471	Disorder of lactation	Condition	SNOMED	80471	POST		NULL	ICD9CM	676.83	Other disorders of lactation, antepartum condition or complication	1970-01-01	2099-12-31	2012-08-31	2099-12-31
80471	Disorder of lactation	Condition	SNOMED	80471	POST		NULL	ICD9CM	676.84	Other disorders of lactation, postpartum condition or complication	1970-01-01	2099-12-31	2013-10-10	2099-12-31
80471	Disorder of lactation	Condition	SNOMED	80471	POST		NULL	ICD9CM	676.9	Unspecified disorder of lactation	1970-01-01	2099-12-31	2013-11-27	2099-12-31
80471	Disorder of lactation	Condition	SNOMED	80471	POST		NULL	ICD9CM	676.9	Unspecified disorder of lactation, unspecified as to episode of care or not applicable	1970-01-01	2099-12-31	1970-01-01	2099-12-31
80471	Disorder of lactation	Condition	SNOMED	80471	POST		NULL	ICD9CM	676.91	Unspecified disorder of lactation, delivered, with or without mention of antepartum condition	1970-01-01	2099-12-31	2013-10-10	2099-12-31
80471	Disorder of lactation	Condition	SNOMED	80471	POST		NULL	ICD9CM	676.92	Unspecified disorder of lactation, delivered, with mention of postpartum complication	1970-01-01	2099-12-31	2013-10-10	2099-12-31
80471	Disorder of lactation	Condition	SNOMED	80471	POST		NULL	ICD9CM	676.93	Unspecified disorder of lactation, antepartum condition or complication	1970-01-01	2099-12-31	2013-10-10	2099-12-31
80471	Disorder of lactation	Condition	SNOMED	80471	POST		NULL	ICD9CM	676.94	Unspecified disorder of lactation, postpartum condition or complication	1970-01-01	2099-12-31	2012-08-31	2099-12-31
80471	Disorder of lactation	Condition	SNOMED	80471	POST		NULL	Read	L46y.00	Other disorders of lactation	1970-01-01	2099-12-31	2014-04-01	2099-12-31
80471	Disorder of lactation	Condition	SNOMED	80471	POST		NULL	Read	L46y000	Other disorder of lactation unspecified	1970-01-01	2099-12-31	2014-04-01	2099-12-31
80471	Disorder of lactation	Condition	SNOMED	80471	POST		NULL	Read	L46y100	Other disorder of lactation - delivered	1970-01-01	2099-12-31	2014-04-01	2099-12-31
80471	Disorder of lactation	Condition	SNOMED	80471	POST		NULL	Read	L46y200	Other disorder of lactation - delivered with postnatal complication	2014-04-01	2099-12-31	2014-04-01	2099-12-31
80471	Disorder of lactation	Condition	SNOMED	80471	POST		NULL	Read	L46y300	Other disorder of lactation with antenatal complication	2014-04-01	2099-12-31	2014-04-01	2099-12-31
80471	Disorder of lactation	Condition	SNOMED	80471	POST		NULL	Read	L46y400	Other disorder of lactation with postnatal complication	1970-01-01	2099-12-31	2014-04-01	2099-12-31
80471	Disorder of lactation	Condition	SNOMED	80471	POST		NULL	Read	L46yz00	Other disorder of lactation NOS	1970-01-01	2099-12-31	2014-04-01	2099-12-31
80471	Disorder of lactation	Condition	SNOMED	80471	POST		NULL	Read	L46z.00	Disorders of lactation NOS	1970-01-01	2099-12-31	2014-04-01	2099-12-31
80471	Disorder of lactation	Condition	SNOMED	80471	POST		NULL	Read	L46z000	Disorder of lactation NOS, unspecified	1970-01-01	2099-12-31	2014-04-01	2099-12-31
80471	Disorder of lactation	Condition	SNOMED	80471	POST		NULL	Read	L46z100	Disorder of lactation NOS - delivered	2014-04-01	2099-12-31	2014-04-01	2099-12-31
80471	Disorder of lactation	Condition	SNOMED	80471	POST		NULL	Read	L46z200	Disorder of lactation NOS - delivered with postnatal complication	2014-04-01	2099-12-31	2014-04-01	2099-12-31
80471	Disorder of lactation	Condition	SNOMED	80471	POST		NULL	Read	L46z300	Disorder of lactation NOS with antenatal complication	2014-04-01	2099-12-31	2014-04-01	2099-12-31
80471	Disorder of lactation	Condition	SNOMED	80471	POST		NULL	Read	L46z400	Disorder of lactation NOS with postnatal complication	2014-04-01	2099-12-31	2014-04-01	2099-12-31
80471	Disorder of lactation	Condition	SNOMED	80471	POST		NULL	Read	L46zz00	Disorder of lactation NOS	1970-01-01	2099-12-31	2014-04-01	2099-12-31
79890	Disorder of pelvic size and disproportion	Observation	SNOMED	79890	PCOMP		NULL	ICD9CM	653	Disproportion in pregnancy, labor, and delivery	1970-01-01	2099-12-31	2013-11-27	2099-12-31
79890	Disorder of pelvic size and disproportion	Observation	SNOMED	79890	PCOMP		NULL	ICD9CM	653.9	Unspecified disproportion in pregnancy, labor, and delivery	1970-01-01	2099-12-31	2013-11-27	2099-12-31
79890	Disorder of pelvic size and disproportion	Observation	SNOMED	79890	PCOMP		NULL	ICD9CM	653.9	Unspecified disproportion, unspecified as to episode of care or not applicable	1970-01-01	2099-12-31	1970-01-01	2099-12-31
79890	Disorder of pelvic size and disproportion	Observation	SNOMED	79890	PCOMP		NULL	ICD9CM	653.91	Unspecified disproportion, delivered, with or without mention of antepartum condition	1970-01-01	2099-12-31	2013-10-10	2099-12-31
79890	Disorder of pelvic size and disproportion	Observation	SNOMED	79890	PCOMP		NULL	ICD9CM	653.93	Unspecified disproportion, antepartum condition or complication	1970-01-01	2099-12-31	2013-10-10	2099-12-31
79890	Disorder of pelvic size and disproportion	Observation	SNOMED	79890	PCOMP		NULL	Read	L23y.00	Other disproportion	1970-01-01	2099-12-31	2014-04-01	2099-12-31
79890	Disorder of pelvic size and disproportion	Observation	SNOMED	79890	PCOMP		NULL	Read	L23y000	Other disproportion unspecified	2014-04-01	2099-12-31	2014-04-01	2099-12-31
79890	Disorder of pelvic size and disproportion	Observation	SNOMED	79890	PCOMP		NULL	Read	L23y100	Other disproportion - delivered	1970-01-01	2099-12-31	2014-04-01	2099-12-31
79890	Disorder of pelvic size and disproportion	Observation	SNOMED	79890	PCOMP		NULL	Read	L23y200	Other disproportion with antenatal problem	2014-04-01	2099-12-31	2014-04-01	2099-12-31
79890	Disorder of pelvic size and disproportion	Observation	SNOMED	79890	PCOMP		NULL	Read	L23yz00	Other disproportion NOS	2014-04-01	2099-12-31	2014-04-01	2099-12-31
79890	Disorder of pelvic size and disproportion	Observation	SNOMED	79890	PCOMP		NULL	Read	L23z.00	Disproportion NOS	1970-01-01	2099-12-31	2014-04-01	2099-12-31
79890	Disorder of pelvic size and disproportion	Observation	SNOMED	79890	PCOMP		NULL	Read	L23z000	Disproportion NOS, unspecified	2014-04-01	2099-12-31	2014-04-01	2099-12-31
79890	Disorder of pelvic size and disproportion	Observation	SNOMED	79890	PCOMP		NULL	Read	L23z100	Disproportion NOS - delivered	1970-01-01	2099-12-31	2014-04-01	2099-12-31
79890	Disorder of pelvic size and disproportion	Observation	SNOMED	79890	PCOMP		NULL	Read	L23z200	Disproportion NOS with antenatal problem	2014-04-01	2099-12-31	2014-04-01	2099-12-31
79890	Disorder of pelvic size and disproportion	Observation	SNOMED	79890	PCOMP		NULL	Read	L23zz00	Disproportion NOS	1970-01-01	2099-12-31	2014-04-01	2099-12-31
4053583	Disorder of placenta	Observation	SNOMED	4053583	PCOMP		NULL	Read	L26..00	Other fetal and placental problems	1970-01-01	2099-12-31	2014-04-01	2099-12-31
4053583	Disorder of placenta	Observation	SNOMED	4053583	PCOMP		NULL	Read	L267.00	Other placental conditions	1970-01-01	2099-12-31	2014-04-01	2099-12-31
4053583	Disorder of placenta	Observation	SNOMED	4053583	PCOMP		NULL	Read	L267000	Other placental conditions unspecified	2014-04-01	2099-12-31	2014-04-01	2099-12-31
4053583	Disorder of placenta	Observation	SNOMED	4053583	PCOMP		NULL	Read	L267100	Other placental conditions - delivered	2014-04-01	2099-12-31	2014-04-01	2099-12-31
4053583	Disorder of placenta	Observation	SNOMED	4053583	PCOMP		NULL	Read	L267200	Other placental conditions with antenatal problem	1970-01-01	2099-12-31	2014-04-01	2099-12-31
4053583	Disorder of placenta	Observation	SNOMED	4053583	PCOMP		NULL	Read	L267500	Other fetal problems	1970-01-01	2099-12-31	2014-04-01	2099-12-31
4053583	Disorder of placenta	Observation	SNOMED	4053583	PCOMP		NULL	Read	L267z00	Other placental conditions NOS	2014-04-01	2099-12-31	2014-04-01	2099-12-31
4053583	Disorder of placenta	Observation	SNOMED	4053583	PCOMP		NULL	Read	L268.00	Other fetal problems	1970-01-01	2099-12-31	2014-04-01	2099-12-31
4053583	Disorder of placenta	Observation	SNOMED	4053583	PCOMP		NULL	Read	L26y.00	Other feto-placental problems	2014-04-01	2099-12-31	2014-04-01	2099-12-31
4053583	Disorder of placenta	Observation	SNOMED	4053583	PCOMP		NULL	Read	L26y000	Other feto-placental problems unspecified	2014-04-01	2099-12-31	2014-04-01	2099-12-31
4053583	Disorder of placenta	Observation	SNOMED	4053583	PCOMP		NULL	Read	L26y100	Other feto-placental problems - delivered	2014-04-01	2099-12-31	2014-04-01	2099-12-31
4053583	Disorder of placenta	Observation	SNOMED	4053583	PCOMP		NULL	Read	L26y200	Other feto-placental problems with antenatal problem	2014-04-01	2099-12-31	2014-04-01	2099-12-31
4053583	Disorder of placenta	Observation	SNOMED	4053583	PCOMP		NULL	Read	L26yz00	Other feto-placental problems NOS	2014-04-01	2099-12-31	2014-04-01	2099-12-31
4053583	Disorder of placenta	Observation	SNOMED	4053583	PCOMP		NULL	Read	L26z.00	Feto-placental problems NOS	2014-04-01	2099-12-31	2014-04-01	2099-12-31
4053583	Disorder of placenta	Observation	SNOMED	4053583	PCOMP		NULL	Read	L26z000	Feto-placental problems NOS, unspecified	2014-04-01	2099-12-31	2014-04-01	2099-12-31
4053583	Disorder of placenta	Observation	SNOMED	4053583	PCOMP		NULL	Read	L26z100	Feto-placental problems NOS - delivered	2014-04-01	2099-12-31	2014-04-01	2099-12-31
4053583	Disorder of placenta	Observation	SNOMED	4053583	PCOMP		NULL	Read	L26z200	Feto-placental problems NOS with antenatal problem	2014-04-01	2099-12-31	2014-04-01	2099-12-31
4053583	Disorder of placenta	Observation	SNOMED	4053583	PCOMP		NULL	Read	L26zz00	Feto-placental problems NOS	2014-04-01	2099-12-31	2014-04-01	2099-12-31
439658	Disorder of pregnancy	Observation	SNOMED	439658			NULL	Read	L244.00	Other uterine or pelvic floor abnormality in pregnancy, childbirth and the puerperium	1970-01-01	2099-12-31	2014-04-01	2099-12-31
439658	Disorder of pregnancy	Observation	SNOMED	439658			NULL	Read	L244000	Other uterine or pelvic floor abnormality affecting obstetric care	1970-01-01	2099-12-31	2014-04-01	2099-12-31
439658	Disorder of pregnancy	Observation	SNOMED	439658			NULL	Read	L244200	Other uterine or pelvic floor abnormality - delivered with postpartum complication	2014-04-01	2099-12-31	2014-04-01	2099-12-31
439658	Disorder of pregnancy	Observation	SNOMED	439658			NULL	Read	L244300	Other uterine or pelvic floor abnormality - baby not yet delivered	1970-01-01	2099-12-31	2014-04-01	2099-12-31
439658	Disorder of pregnancy	Observation	SNOMED	439658			NULL	Read	L244400	Other uterine or pelvic floor abnormality complicating postpartum care - baby delivered during previous episode of care	1970-01-01	2099-12-31	2014-04-01	2099-12-31
4149393	Disorder relating to long gestation and/or high birth weight	Condition	SNOMED	4149393			NULL	Read	Q12..00	Disorders relating to long gestation and high birthweight	1970-01-01	2099-12-31	2014-04-01	2099-12-31
4149393	Disorder relating to long gestation and/or high birth weight	Condition	SNOMED	4149393			NULL	Read	Q12..11	Large baby born	1970-01-01	2099-12-31	2014-04-01	2099-12-31
4149393	Disorder relating to long gestation and/or high birth weight	Condition	SNOMED	4149393			NULL	Read	Q121.00	Other "large-for-dates" infant	1970-01-01	2099-12-31	2014-04-01	2099-12-31
4149393	Disorder relating to long gestation and/or high birth weight	Condition	SNOMED	4149393			NULL	Read	Q12z.00	Large or postmature infant NOS	1970-01-01	2099-12-31	2014-04-01	2099-12-31
4195545	Disorder relating to short gestation AND/OR low birthweight	Condition	SNOMED	4195545	PREM		NULL	ICD9CM	765	Disorders relating to short gestation and unspecified low birthweight	1970-01-01	2099-12-31	1970-01-01	2099-12-31
201091	Disproportion - major pelvic abnormality	Condition	SNOMED	201091	PCOMP		NULL	ICD9CM	653	Major abnormality of bony pelvis, not further specified, in pregnancy, labor, and delivery	1970-01-01	2099-12-31	2013-10-10	2099-12-31
201091	Disproportion - major pelvic abnormality	Condition	SNOMED	201091	PCOMP		NULL	ICD9CM	653	Major abnormality of bony pelvis, not further specified, unspecified as to episode of care or not applicable	1970-01-01	2099-12-31	2013-10-10	2099-12-31
201091	Disproportion - major pelvic abnormality	Condition	SNOMED	201091	PCOMP		NULL	Read	L230.00	Disproportion - major pelvic abnormality	1970-01-01	2099-12-31	1970-01-01	2099-12-31
201091	Disproportion - major pelvic abnormality	Condition	SNOMED	201091	PCOMP		NULL	Read	L230000	Disproportion - major pelvic abnormality unspecified	1970-01-01	2099-12-31	2014-04-01	2099-12-31
201091	Disproportion - major pelvic abnormality	Condition	SNOMED	201091	PCOMP		NULL	Read	L230z00	Disproportion - major pelvic abnormality NOS	2014-04-01	2099-12-31	2014-04-01	2099-12-31
198486	Disproportion - major pelvic abnormality - delivered	Condition	SNOMED	198486	DELIV		NULL	ICD9CM	653.01	Major abnormality of bony pelvis, not further specified, delivered, with or without mention of antepartum condition	1970-01-01	2099-12-31	2013-10-10	2099-12-31
198486	Disproportion - major pelvic abnormality - delivered	Condition	SNOMED	198486	DELIV		NULL	Read	L230100	Disproportion - major pelvic abnormality - delivered	1970-01-01	2099-12-31	1970-01-01	2099-12-31
4059763	Disproportion - major pelvic abnormality with antenatal problem	Condition	SNOMED	4059763	PCOMP		NULL	ICD9CM	653.03	Major abnormality of bony pelvis, not further specified, antepartum condition or complication	1970-01-01	2099-12-31	2013-10-10	2099-12-31
4059763	Disproportion - major pelvic abnormality with antenatal problem	Condition	SNOMED	4059763	PCOMP		NULL	Read	L230200	Disproportion - major pelvic abnormality with antenatal problem	2014-04-01	2099-12-31	2014-04-01	2099-12-31
73534	Disproportion between fetal head and pelvis	Observation	SNOMED	73534			NULL	Read	L234000	Mixed feto-pelvic disproportion unspecified	2014-04-01	2099-12-31	2014-04-01	2099-12-31
73534	Disproportion between fetal head and pelvis	Observation	SNOMED	73534			NULL	Read	L234z00	Mixed feto-pelvic disproportion NOS	2014-04-01	2099-12-31	2014-04-01	2099-12-31
73534	Disproportion between fetal head and pelvis	Observation	SNOMED	73534			NULL	Read	L237.00	Other fetal abnormality causing disproportion	1970-01-01	2099-12-31	2014-04-01	2099-12-31
73534	Disproportion between fetal head and pelvis	Observation	SNOMED	73534			NULL	Read	L237000	Other fetal abnormality causing disproportion unspecified	2014-04-01	2099-12-31	2014-04-01	2099-12-31
73534	Disproportion between fetal head and pelvis	Observation	SNOMED	73534			NULL	Read	L237100	Other fetal abnormality causing disproportion - delivered	1970-01-01	2099-12-31	2014-04-01	2099-12-31
73534	Disproportion between fetal head and pelvis	Observation	SNOMED	73534			NULL	Read	L237200	Other fetal abnormality causing disproportion with antenatal problem	1970-01-01	2099-12-31	2014-04-01	2099-12-31
73534	Disproportion between fetal head and pelvis	Observation	SNOMED	73534			NULL	Read	L237z00	Other fetal abnormality causing disproportion NOS	2014-04-01	2099-12-31	2014-04-01	2099-12-31
443897	Disruption of perineal wound in the puerperium	Condition	SNOMED	443897	POST		NULL	ICD9CM	674.24	Disruption of perineal wound, postpartum condition or complication	1970-01-01	2099-12-31	1970-01-01	2099-12-31
432443	Disseminated intravascular coagulation in newborn	Condition	SNOMED	432443	POST		NULL	ICD9CM	776.2	Disseminated intravascular coagulation in newborn	1970-01-01	2099-12-31	1970-01-01	2099-12-31
432443	Disseminated intravascular coagulation in newborn	Condition	SNOMED	432443	POST		NULL	Read	Q452.00	Newborn disseminated intravascular coagulation	1970-01-01	2099-12-31	1970-01-01	2099-12-31
437985	Disturbance of temperature regulation of newborn	Condition	SNOMED	437985	POST		NULL	ICD9CM	778.4	Other disturbances of temperature regulation of newborn	1970-01-01	2099-12-31	1970-01-01	2099-12-31
437985	Disturbance of temperature regulation of newborn	Condition	SNOMED	437985	POST		NULL	Read	Q474.00	Other newborn temperature regulation disorders	2014-04-01	2099-12-31	2014-04-01	2099-12-31
437985	Disturbance of temperature regulation of newborn	Condition	SNOMED	437985	POST		NULL	Read	Q474z00	Newborn temperature regulation disorder NOS	1970-01-01	2099-12-31	2014-04-01	2099-12-31
4071745	Disturbances of potassium balance of newborn	Condition	SNOMED	4071745			NULL	Read	Q446600	Disturbances of potassium balance of newborn	1970-01-01	2099-12-31	1970-01-01	2099-12-31
4048738	Disturbances of sodium balance of newborn	Condition	SNOMED	4048738			NULL	Read	Q446500	Disturbances of sodium balance of newborn	1970-01-01	2099-12-31	1970-01-01	2099-12-31
4152385	Domino delivery	Observation	SNOMED	4152385			NULL	Read	62B7.00	Domino delivery	1970-01-01	2099-12-31	1970-01-01	2099-12-31
2211763	Doppler echocardiography, fetal, pulsed wave and/or continuous wave with spectral display; complete	Procedure	CPT4	2211763	OTEST		NULL	CPT4	76827	Doppler echocardiography, fetal, pulsed wave and/or continuous wave with spectral display; complete	1970-01-01	2099-12-31	1970-01-01	2099-12-31
2211764	Doppler echocardiography, fetal, pulsed wave and/or continuous wave with spectral display; follow-up or repeat study	Procedure	CPT4	2211764	OTEST		NULL	CPT4	76828	Doppler echocardiography, fetal, pulsed wave and/or continuous wave with spectral display; follow-up or repeat study	1970-01-01	2099-12-31	1970-01-01	2099-12-31
4138610	Doppler ultrasound scan of middle cerebral artery of fetus	Procedure	SNOMED	4138610			NULL	Read	7F2A200	Obstetric middle cerebral artery Doppler	2014-04-01	2099-12-31	2014-04-01	2099-12-31
4138610	Doppler ultrasound scan of middle cerebral artery of fetus	Procedure	SNOMED	4138610			NULL	Read	7F2A211	Doppler ultrasound scan of middle cerebral artery of fetus	2014-04-01	2099-12-31	2014-04-01	2099-12-31
2211761	Doppler velocimetry, fetal; middle cerebral artery	Procedure	CPT4	2211761	OTEST		NULL	CPT4	76821	Doppler velocimetry, fetal; middle cerebral artery	2005-01-19	2099-12-31	2005-01-19	2099-12-31
2211760	Doppler velocimetry, fetal; umbilical artery	Procedure	CPT4	2211760	OTEST		NULL	CPT4	76820	Doppler velocimetry, fetal; umbilical artery	2005-01-19	2099-12-31	2005-01-19	2099-12-31
4078286	Double test	Measurement	SNOMED	4078286			NULL	Read	62U..13	Double test	1970-01-01	2099-12-31	1970-01-01	2099-12-31
4014448	Down's screening - blood sent	Observation	SNOMED	4014448			NULL	Read	62U8.00	Downs screening - blood sent	1970-01-01	2099-12-31	1970-01-01	2099-12-31
4149370	Down's screening - blood test	Procedure	SNOMED	4149370	OTEST		NULL	Read	62U..00	Downs screen - blood test	1970-01-01	2099-12-31	1970-01-01	2099-12-31
4149370	Down's screening - blood test	Procedure	SNOMED	4149370	OTEST		NULL	Read	62U..11	Barts test	1970-01-01	2099-12-31	1970-01-01	2099-12-31
4149463	Down's screening blood test abnormal	Measurement	SNOMED	4149463			NULL	Read	62UA.00	Downs screen blood test abnormal	1970-01-01	2099-12-31	1970-01-01	2099-12-31
4149462	Down's screening blood test normal	Measurement	SNOMED	4149462			NULL	Read	62U9.00	Downs screen blood test normal	1970-01-01	2099-12-31	1970-01-01	2099-12-31
4087245	Down's screening status	Observation	SNOMED	4087245			NULL	Read	62Uz.00	Downs screening blood test NOS	1970-01-01	2099-12-31	2014-04-01	2099-12-31
442915	Drug dependence during pregnancy - baby delivered	Condition	SNOMED	442915	DELIV		NULL	ICD9CM	648.31	Drug dependence of mother, delivered, with or without mention of antepartum condition	1970-01-01	2099-12-31	2012-08-31	2099-12-31
442915	Drug dependence during pregnancy - baby delivered	Condition	SNOMED	442915	DELIV		NULL	Read	L183100	Drug dependence during pregnancy - baby delivered	1970-01-01	2099-12-31	1970-01-01	2099-12-31
442913	Drug dependence during pregnancy - baby not yet delivered	Condition	SNOMED	442913	PCOMP		NULL	Read	L183300	Drug dependence during pregnancy - baby not yet delivered	1970-01-01	2099-12-31	1970-01-01	2099-12-31
443250	Drug dependence during pregnancy, childbirth and the puerperium	Condition	SNOMED	443250			NULL	Read	L183.00	Drug dependence during pregnancy, childbirth and the puerperium	1970-01-01	2099-12-31	1970-01-01	2099-12-31
443250	Drug dependence during pregnancy, childbirth and the puerperium	Condition	SNOMED	443250			NULL	Read	L183000	Drug dependence - unspecified whether during pregnancy or the puerperium	2014-04-01	2099-12-31	2014-04-01	2099-12-31
443250	Drug dependence during pregnancy, childbirth and the puerperium	Condition	SNOMED	443250			NULL	Read	L183z00	Drug dependence during pregnancy, childbirth or the puerperium NOS	1970-01-01	2099-12-31	2014-04-01	2099-12-31
440787	Drug dependence in mother complicating pregnancy, childbirth AND/OR puerperium	Observation	SNOMED	440787	PCOMP		NULL	ICD9CM	648.3	Drug dependence complicating pregnancy, childbirth, or the puerperium	1970-01-01	2099-12-31	1970-01-01	2099-12-31
440787	Drug dependence in mother complicating pregnancy, childbirth AND/OR puerperium	Observation	SNOMED	440787	PCOMP		NULL	ICD9CM	648.3	Drug dependence of mother, unspecified as to episode of care or not applicable	1970-01-01	2099-12-31	1970-01-01	2099-12-31
440787	Drug dependence in mother complicating pregnancy, childbirth AND/OR puerperium	Observation	SNOMED	440787	PCOMP		NULL	ICD9CM	648.33	Drug dependence of mother, antepartum condition or complication	1970-01-01	2099-12-31	2014-10-01	2099-12-31
440787	Drug dependence in mother complicating pregnancy, childbirth AND/OR puerperium	Observation	SNOMED	440787	PCOMP		NULL	ICD9CM	648.34	Drug dependence of mother, postpartum condition or complication	1970-01-01	2099-12-31	2014-10-01	2099-12-31
442914	Drug dependence in the puerperium - baby delivered	Condition	SNOMED	442914			NULL	ICD9CM	648.32	Drug dependence of mother, delivered, with mention of postpartum complication	1970-01-01	2099-12-31	2012-08-31	2099-12-31
442914	Drug dependence in the puerperium - baby delivered	Condition	SNOMED	442914			NULL	Read	L183200	Drug dependence in the puerperium - baby delivered	2014-04-01	2099-12-31	2014-04-01	2099-12-31
442921	Drug dependence in the puerperium - baby delivered during previous episode of care	Condition	SNOMED	442921			NULL	Read	L183400	Drug dependence in the puerperium - baby delivered during previous episode of care	2014-04-01	2099-12-31	2014-04-01	2099-12-31
435359	Drug reaction AND/OR intoxication specific to newborn	Condition	SNOMED	435359	POST		NULL	ICD9CM	779.4	Drug reactions and intoxications specific to newborn	1970-01-01	2099-12-31	1970-01-01	2099-12-31
4064792	Drugs in pregnancy education	Procedure	SNOMED	4064792	?		NULL	Read	67A6.00	Drugs in pregnancy advice	1970-01-01	2099-12-31	1970-01-01	2099-12-31
4015420	Duration of first stage of labor	Observation	SNOMED	4015420	LDEL		NULL	Read	6321	1st stage of labour length	1970-01-01	2099-12-31	1970-01-01	2099-12-31
4122728	Duration of labor	Observation	SNOMED	4122728	LDEL		NULL	Read	632..00	Length of labour	1970-01-01	2099-12-31	1970-01-01	2099-12-31
4122728	Duration of labor	Observation	SNOMED	4122728	LDEL		NULL	Read	632Z.00	Length of labour NOS	1970-01-01	2099-12-31	2014-04-01	2099-12-31
4122728	Duration of labor	Observation	SNOMED	4122728	LDEL		NULL	Read	Z246100	Duration of labour	1970-01-01	2014-09-30	1970-01-01	2099-12-31
4014453	Duration of second stage of labor	Observation	SNOMED	4014453	LDEL		NULL	Read	6322	2nd stage of labour length	1970-01-01	2099-12-31	1970-01-01	2099-12-31
4014453	Duration of second stage of labor	Observation	SNOMED	4014453	LDEL		NULL	Read	Z246900	Duration of second stage of labour	1970-01-01	2014-09-30	1970-01-01	2099-12-31
4015161	Duration of third stage of labor	Observation	SNOMED	4015161	LDEL		NULL	Read	6323	3rd stage of labour length	1970-01-01	2099-12-31	1970-01-01	2099-12-31
443706	Dyscoordinate labor	Observation	SNOMED	443706			NULL	Read	L314.14	Incoordinate uterine action	2014-04-01	2099-12-31	2014-04-01	2099-12-31
4307303	Early neonatal death	Observation	SNOMED	4307303	POST		NULL	Read	Q48y600	Early neonatal death	1970-01-01	2099-12-31	1970-01-01	2099-12-31
4074582	Early selective feticide	Procedure	SNOMED	4074582			NULL	Read	7F02000	Early selective feticide	1970-01-01	2099-12-31	1970-01-01	2099-12-31
4241331	Ecchymoses in fetus OR newborn	Condition	SNOMED	4241331			NULL	Read	Q416200	Perinatal cutaneous ecchymoses	1970-01-01	2099-12-31	1970-01-01	2099-12-31
4064450	ECG: no ectopic beats	Measurement	SNOMED	4064450			NULL	Read	3261	ECG: no ectopic beats	1970-01-01	2099-12-31	1970-01-01	2099-12-31
2722250	Echocardiography, fetal, cardiovascular system, real time with image documentation (2D), with or without M-mode recording	Procedure	CPT4	2722250	OTEST		NULL	CPT4	76825	Echocardiography, fetal, cardiovascular system, real time with image documentation (2D), with or without M-mode recording	1970-01-01	2099-12-31	1970-01-01	2099-12-31
2211762	Echocardiography, fetal, cardiovascular system, real time with image documentation (2D), with or without M-mode recording; follow-up or repeat study	Procedure	CPT4	2211762	OTEST		NULL	CPT4	76826	Echocardiography, fetal, cardiovascular system, real time with image documentation (2D), with or without M-mode recording; follow-up or repeat study	1970-01-01	2099-12-31	1970-01-01	2099-12-31
4314269	Echography, scan B-mode for placental localization	Procedure	SNOMED	4314269			NULL	Read	5844.11	Placenta U-S scan	1970-01-01	2099-12-31	2014-04-01	2099-12-31
443700	Eclampsia	Condition	SNOMED	443700	PCOMP		NULL	ICD9CM	642.6	Eclampsia complicating pregnancy, childbirth or the puerperium	1970-01-01	2099-12-31	2013-11-27	2099-12-31
443700	Eclampsia	Condition	SNOMED	443700	PCOMP		NULL	ICD9CM	642.6	Eclampsia, unspecified as to episode of care or not applicable	1970-01-01	2099-12-31	2012-08-31	2099-12-31
443700	Eclampsia	Condition	SNOMED	443700	PCOMP		NULL	Read	L126.00	Eclampsia	1970-01-01	2099-12-31	1970-01-01	2099-12-31
443700	Eclampsia	Condition	SNOMED	443700	PCOMP		NULL	Read	L126000	Eclampsia unspecified	1970-01-01	2099-12-31	2014-04-01	2099-12-31
443700	Eclampsia	Condition	SNOMED	443700	PCOMP		NULL	Read	L126z00	Eclampsia NOS	1970-01-01	2099-12-31	2014-04-01	2099-12-31
133816	Eclampsia - delivered	Condition	SNOMED	133816	DELIV		NULL	ICD9CM	642.61	Eclampsia, delivered, with or without mention of antepartum condition	1970-01-01	2099-12-31	1970-01-01	2099-12-31
133816	Eclampsia - delivered	Condition	SNOMED	133816	DELIV		NULL	Read	L126100	Eclampsia - delivered	1970-01-01	2099-12-31	1970-01-01	2099-12-31
138811	Eclampsia - delivered with postnatal complication	Condition	SNOMED	138811	POST		NULL	ICD9CM	642.62	Eclampsia, delivered, with mention of postpartum complication	1970-01-01	2099-12-31	1970-01-01	2099-12-31
138811	Eclampsia - delivered with postnatal complication	Condition	SNOMED	138811	POST		NULL	Read	L126200	Eclampsia - delivered with postnatal complication	1970-01-01	2099-12-31	1970-01-01	2099-12-31
4034096	Eclampsia in labor	Condition	SNOMED	4034096			NULL	Read	L126600	Eclampsia in labour	1970-01-01	2099-12-31	1970-01-01	2099-12-31
137613	Eclampsia in pregnancy	Condition	SNOMED	137613	PCOMP		NULL	ICD9CM	642.63	Eclampsia, antepartum condition or complication	1970-01-01	2099-12-31	1970-01-01	2099-12-31
137613	Eclampsia in pregnancy	Condition	SNOMED	137613	PCOMP		NULL	Read	L126300	Eclampsia - not delivered	1970-01-01	2099-12-31	1970-01-01	2099-12-31
137613	Eclampsia in pregnancy	Condition	SNOMED	137613	PCOMP		NULL	Read	L126500	Eclampsia in pregnancy	1970-01-01	2099-12-31	1970-01-01	2099-12-31
4116344	Eclampsia in puerperium	Condition	SNOMED	4116344	POST		NULL	ICD9CM	642.64	Eclampsia, postpartum condition or complication	1970-01-01	2099-12-31	1970-01-01	2099-12-31
4058536	Eclampsia with postnatal complication	Condition	SNOMED	4058536			NULL	Read	L126400	Eclampsia with postnatal complication	1970-01-01	2099-12-31	1970-01-01	2099-12-31
437611	Ectopic pregnancy	Observation	SNOMED	437611	ECT		NULL	ICD9CM	633	Ectopic pregnancy	1970-01-01	2099-12-31	2013-11-27	2099-12-31
437611	Ectopic pregnancy	Observation	SNOMED	437611	ECT		NULL	ICD9CM	633.8	Other ectopic pregnancy	1970-01-01	2099-12-31	2013-10-10	2099-12-31
437611	Ectopic pregnancy	Observation	SNOMED	437611	ECT		NULL	ICD9CM	633.8	Other ectopic pregnancy without intrauterine pregnancy	1970-01-01	2099-12-31	1970-01-01	2099-12-31
437611	Ectopic pregnancy	Observation	SNOMED	437611	ECT		NULL	ICD9CM	633.81	Other ectopic pregnancy with intrauterine pregnancy	1970-01-01	2099-12-31	2013-10-10	2099-12-31
437611	Ectopic pregnancy	Observation	SNOMED	437611	ECT		NULL	ICD9CM	633.9	Unspecified ectopic pregnancy	1970-01-01	2099-12-31	2013-10-10	2099-12-31
437611	Ectopic pregnancy	Observation	SNOMED	437611	ECT		NULL	ICD9CM	633.9	Unspecified ectopic pregnancy without intrauterine pregnancy	1970-01-01	2099-12-31	1970-01-01	2099-12-31
437611	Ectopic pregnancy	Observation	SNOMED	437611	ECT		NULL	ICD9CM	633.91	Unspecified ectopic pregnancy with intrauterine pregnancy	1970-01-01	2099-12-31	2012-08-31	2099-12-31
437611	Ectopic pregnancy	Observation	SNOMED	437611	ECT		NULL	Read	L03..00	Ectopic pregnancy	1970-01-01	2099-12-31	1970-01-01	2099-12-31
437611	Ectopic pregnancy	Observation	SNOMED	437611	ECT		NULL	Read	L03y.00	Other ectopic pregnancy	1970-01-01	2099-12-31	2014-04-01	2099-12-31
437611	Ectopic pregnancy	Observation	SNOMED	437611	ECT		NULL	Read	L03yz00	Other ectopic pregnancy NOS	1970-01-01	2099-12-31	2014-04-01	2099-12-31
437611	Ectopic pregnancy	Observation	SNOMED	437611	ECT		NULL	Read	L03z.00	Ectopic pregnancy NOS	1970-01-01	2099-12-31	2014-04-01	2099-12-31
441412	Edema of newborn	Condition	SNOMED	441412	POST		NULL	ICD9CM	778.5	Other and unspecified edema of newborn	1970-01-01	2099-12-31	1970-01-01	2099-12-31
441412	Edema of newborn	Condition	SNOMED	441412	POST		NULL	Read	Q475.00	Oedema of newborn unspecified	1970-01-01	2099-12-31	2014-04-01	2099-12-31
4207588	Education about toxoplasmosis precautions during pregnancy	Procedure	SNOMED	4207588			NULL	Read	67AH.00	Education about toxoplasmosis precautions during pregnancy	2014-04-01	2099-12-31	2014-04-01	2099-12-31
441085	Elderly primigravida	Observation	SNOMED	441085	PCONF		NULL	ICD9CM	659.5	Elderly primigravida	1970-01-01	2099-12-31	2013-11-27	2099-12-31
441085	Elderly primigravida	Observation	SNOMED	441085	PCONF		NULL	ICD9CM	659.5	Elderly primigravida, unspecified as to episode of care or not applicable	1970-01-01	2099-12-31	1970-01-01	2099-12-31
441085	Elderly primigravida	Observation	SNOMED	441085	PCONF		NULL	Read	L295.00	Elderly primigravida	1970-01-01	2099-12-31	1970-01-01	2099-12-31
441085	Elderly primigravida	Observation	SNOMED	441085	PCONF		NULL	Read	L295000	Elderly primigravida unspecified	2014-04-01	2099-12-31	2014-04-01	2099-12-31
441085	Elderly primigravida	Observation	SNOMED	441085	PCONF		NULL	Read	L295z00	Elderly primigravida NOS	2014-04-01	2099-12-31	2014-04-01	2099-12-31
440794	Elderly primigravida - delivered	Observation	SNOMED	440794	DELIV		NULL	ICD9CM	659.51	Elderly primigravida, delivered, with or without mention of antepartum condition	1970-01-01	2099-12-31	1970-01-01	2099-12-31
440794	Elderly primigravida - delivered	Observation	SNOMED	440794	DELIV		NULL	Read	L295100	Elderly primigravida - delivered	2014-04-01	2099-12-31	2014-04-01	2099-12-31
442442	Elderly primigravida with antenatal problem	Observation	SNOMED	442442	PCOMP		NULL	ICD9CM	659.53	Elderly primigravida, antepartum condition or complication	1970-01-01	2099-12-31	2013-10-10	2099-12-31
442442	Elderly primigravida with antenatal problem	Observation	SNOMED	442442	PCOMP		NULL	Read	L295200	Elderly primigravida with antenatal problem	2014-04-01	2099-12-31	2014-04-01	2099-12-31
4075182	Elective cesarean section	Procedure	SNOMED	4075182	DELIV		NULL	Read	7F12.00	Elective caesarean delivery	1970-01-01	2099-12-31	1970-01-01	2099-12-31
4075182	Elective cesarean section	Procedure	SNOMED	4075182	DELIV		NULL	Read	7F12y00	Other specified elective caesarean delivery	1970-01-01	2099-12-31	2014-04-01	2099-12-31
4075182	Elective cesarean section	Procedure	SNOMED	4075182	DELIV		NULL	Read	7F12z00	Elective caesarean delivery NOS	1970-01-01	2099-12-31	2014-04-01	2099-12-31
4075161	Elective lower segment cesarean section	Procedure	SNOMED	4075161	DELIV		NULL	Read	7F12100	Elective lower uterine segment caesarean delivery	1970-01-01	2099-12-31	1970-01-01	2099-12-31
4075161	Elective lower segment cesarean section	Procedure	SNOMED	4075161	DELIV		NULL	Read	7F12111	Elective lower uterine segment caesarean section (LSCS)	1970-01-01	2099-12-31	1970-01-01	2099-12-31
4081422	Elective termination of pregnancy	Observation	SNOMED	4081422			NULL	Read	L05..11	Elective abortion	1970-01-01	2099-12-31	1970-01-01	2099-12-31
4075160	Elective upper segment cesarean section	Procedure	SNOMED	4075160			NULL	Read	7F12000	Elective upper uterine segment caesarean delivery	1970-01-01	2099-12-31	1970-01-01	2099-12-31
440777	Embolism following molar AND/OR ectopic pregnancy	Condition	SNOMED	440777	POST		NULL	ICD9CM	639.6	Embolism following abortion or ectopic and molar pregnancies	1970-01-01	2099-12-31	1970-01-01	2099-12-31
4327048	Embryo transfer	Procedure	SNOMED	4327048	OVUL2		NULL	Read	7E0A000	Implantation of fertilised egg into uterus	1970-01-01	2099-12-31	1970-01-01	2099-12-31
4327048	Embryo transfer	Procedure	SNOMED	4327048	?		NULL	Read	7E0A000	Implantation of fertilised egg into uterus	1970-01-01	2099-12-31	1970-01-01	2099-12-31
2110275	Embryo transfer, intrauterine	Procedure	CPT4	2110275	OVUL2		NULL	CPT4	58974	Embryo transfer, intrauterine	1970-01-01	2099-12-31	1970-01-01	2099-12-31
2110275	Embryo transfer, intrauterine	Procedure	CPT4	2110275	?		NULL	CPT4	58974	Embryo transfer, intrauterine	1970-01-01	2099-12-31	1970-01-01	2099-12-31
4265609	Embryonal cyst of vagina	Condition	SNOMED	4265609			NULL	Read	PC11200	Gartner's duct cyst	1970-01-01	2099-12-31	2014-04-01	2099-12-31
4265609	Embryonal cyst of vagina	Condition	SNOMED	4265609			NULL	Read	PC41100	Embryonal cyst of vagina	1970-01-01	2099-12-31	1970-01-01	2099-12-31
4031038	Embryonal rhabdomyosarcoma	Observation	SNOMED	4031038			NULL	Read	BBK3600	[M]Embryonal rhabdomyosarcoma	1970-01-01	2099-12-31	1970-01-01	2099-12-31
4031038	Embryonal rhabdomyosarcoma	Observation	SNOMED	4031038			NULL	Read	BBK3611	[M]Sarcoma botryoides	1970-01-01	2099-12-31	1970-01-01	2099-12-31
4241991	Embryonal sarcoma	Observation	SNOMED	4241991			NULL	Read	BBLD.00	[M]Embryonal sarcoma	1970-01-01	2099-12-31	1970-01-01	2099-12-31
4108901	Embryonic cyst of cervix	Condition	SNOMED	4108901			NULL	Read	PC41300	Embryonic cyst of cervix	1970-01-01	2099-12-31	1970-01-01	2099-12-31
4167089	Emergency cesarean section	Procedure	SNOMED	4167089	DELIV		NULL	Read	7F13300	Emergency caesarean section	1970-01-01	2099-12-31	1970-01-01	2099-12-31
439924	Endocrine AND/OR metabolic disorder specific to the fetus OR newborn	Condition	SNOMED	439924	POST		NULL	ICD9CM	775	Endocrine and metabolic disturbances specific to the fetus and newborn	1970-01-01	2099-12-31	2013-11-27	2099-12-31
439924	Endocrine AND/OR metabolic disorder specific to the fetus OR newborn	Condition	SNOMED	439924	POST		NULL	ICD9CM	775.89	Other neonatal endocrine and metabolic disturbances	1970-01-01	2099-12-31	1970-01-01	2099-12-31
439924	Endocrine AND/OR metabolic disorder specific to the fetus OR newborn	Condition	SNOMED	439924	POST		NULL	ICD9CM	775.9	Unspecified endocrine and metabolic disturbances specific to the fetus and newborn	1970-01-01	2099-12-31	1970-01-01	2099-12-31
4062791	Endocrine, nutritional and metabolic disease complicating pregnancy, childbirth and puerperium	Condition	SNOMED	4062791			NULL	Read	L18C.00	Endocrine, nutritional and metabolic disease complicating pregnancy, childbirth and puerperium	1970-01-01	2099-12-31	1970-01-01	2099-12-31
4253816	Endodermal sinus tumor	Observation	SNOMED	4253816			NULL	Read	BBQ4.00	[M]Endodermal sinus tumour	1970-01-01	2099-12-31	1970-01-01	2099-12-31
4253816	Endodermal sinus tumor	Observation	SNOMED	4253816			NULL	Read	BBQ4.11	[M]Infantile embryonal carcinoma	2014-04-01	2099-12-31	2014-04-01	2099-12-31
4253816	Endodermal sinus tumor	Observation	SNOMED	4253816			NULL	Read	BBQ4.12	[M]Orchioblastoma	1970-01-01	2099-12-31	1970-01-01	2099-12-31
4253816	Endodermal sinus tumor	Observation	SNOMED	4253816			NULL	Read	BBQ4.13	[M]Polyvesicular vitelline tumour	2014-04-01	2099-12-31	2014-04-01	2099-12-31
4253816	Endodermal sinus tumor	Observation	SNOMED	4253816			NULL	Read	BBQ4.14	[M]Yolk sac tumour	1970-01-01	2099-12-31	1970-01-01	2099-12-31
4074443	Endoscopic freeing of adhesions of fallopian tube	Procedure	SNOMED	4074443	ECT_SURG1		NULL	Read	7E1F000	Endoscopic freeing of adhesions of fallopian tube	1970-01-01	2099-12-31	1970-01-01	2099-12-31
4074443	Endoscopic freeing of adhesions of fallopian tube	Procedure	SNOMED	4074443	ECT_SURG1		NULL	Read	7E1F011	Salpingolysis - endoscopic	1970-01-01	2099-12-31	1970-01-01	2099-12-31
4074443	Endoscopic freeing of adhesions of fallopian tube	Procedure	SNOMED	4074443	ECT_SURG1		NULL	Read	7E1F012	Laparoscopic salpingolysis	1970-01-01	2099-12-31	1970-01-01	2099-12-31
4072852	Endoscopic intrafallopian transfer of gamete	Procedure	SNOMED	4072852	OVUL		NULL	Read	7E1F200	Endoscopic intrafallopian transfer of gamete	1970-01-01	2099-12-31	1970-01-01	2099-12-31
4137218	Endoscopic laser ablation of placental arterio-venous anastomosis	Procedure	SNOMED	4137218			NULL	Read	7F07000	Endoscopic laser ablation of placental arterio-venous anastomosis	1970-01-01	2099-12-31	1970-01-01	2099-12-31
4137218	Endoscopic laser ablation of placental arterio-venous anastomosis	Procedure	SNOMED	4137218			NULL	Read	7F08000	Percutaneous laser ablation of placental arterio-venous anastomosis	2014-04-01	2099-12-31	2014-10-01	2099-12-31
4143537	Endoscopic serial drainage of amniotic fluid for twin-twin transfusion syndrome	Procedure	SNOMED	4143537			NULL	Read	7F07200	Endoscopic serial drainage of amniotic fluid for twin-twin transfusion syndrome	1970-01-01	2099-12-31	1970-01-01	2099-12-31
4072863	Endoscopic transurethral ultrasound directed oocyte recovery	Procedure	SNOMED	4072863			NULL	Read	7E24000	Endoscopic transurethral ultrasound directed oocyte recovery	1970-01-01	2099-12-31	1970-01-01	2099-12-31
4072863	Endoscopic transurethral ultrasound directed oocyte recovery	Procedure	SNOMED	4072863	OVUL		NULL	Read	7E24000	Endoscopic transurethral ultrasound directed oocyte recovery	1970-01-01	2099-12-31	1970-01-01	2099-12-31
4074569	Endoscopic transvesical oocyte recovery	Procedure	SNOMED	4074569	OVUL		NULL	Read	7E24100	Endoscopic transvesical oocyte recovery	2014-04-01	2099-12-31	2014-04-01	2099-12-31
80478	Engorgement of breasts associated with childbirth	Condition	SNOMED	80478	POST		NULL	ICD9CM	676.2	Engorgement of breasts associated with childbirth	1970-01-01	2099-12-31	1970-01-01	2099-12-31
4110220	Entire amnion	Spec Anatomic Site	SNOMED	4110220			NULL	Read	7N61400	[SO]Amniotic membrane	1970-01-01	2099-12-31	1970-01-01	2099-12-31
4308413	Entire fetus	Spec Anatomic Site	SNOMED	4308413			NULL	Read	7N61200	[SO]Fetus	1970-01-01	2099-12-31	1970-01-01	2099-12-31
4308413	Entire fetus	Spec Anatomic Site	SNOMED	4308413			NULL	Read	9d06.00	Fetus	1970-01-01	2099-12-31	1970-01-01	2099-12-31
4055924	Entire placenta	Spec Anatomic Site	SNOMED	4055924	LDEL		NULL	Read	7N61300	[SO]Placenta	1970-01-01	2099-12-31	1970-01-01	2099-12-31
4148451	Environmentally-induced hyperthermia in newborn	Observation	SNOMED	4148451			NULL	Read	Q474100	Newborn environmental pyrexia	1970-01-01	2099-12-31	2014-04-01	2099-12-31
4148451	Environmentally-induced hyperthermia in newborn	Observation	SNOMED	4148451			NULL	Read	Q474111	Newborn environmental hyperthermia	1970-01-01	2099-12-31	1970-01-01	2099-12-31
2004766	Episiotomy	Procedure	ICD9Proc	2004766	LDEL		NULL	ICD9Proc	73.6	Episiotomy	1970-01-01	2099-12-31	1970-01-01	2099-12-31
4311671	Episiotomy	Procedure	SNOMED	4311671	DELIV		NULL	Read	7F1B000	Episiotomy to facilitate delivery	1970-01-01	2099-12-31	1970-01-01	2099-12-31
2110303	Episiotomy or vaginal repair, by other than attending	Procedure	CPT4	2110303	POST		NULL	CPT4	59300	Episiotomy or vaginal repair, by other than attending	1970-01-01	2099-12-31	1970-01-01	2099-12-31
4345685	Erythroderma neonatorum	Condition	SNOMED	4345685	POST		NULL	Read	Q478.00	Neonatal erythema toxicum	1970-01-01	2099-12-31	1970-01-01	2099-12-31
4345685	Erythroderma neonatorum	Condition	SNOMED	4345685	POST		NULL	Read	Q47yy11	Erythroderma neonatorum	1970-01-01	2099-12-31	1970-01-01	2099-12-31
4059478	Estimated date of delivery	Observation	SNOMED	4059478	AGP		NULL	Read	1514	Estimated date of confinement	1970-01-01	2099-12-31	1970-01-01	2099-12-31
4059478	Estimated date of delivery	Observation	SNOMED	4059478	AGP		NULL	Read	1514.11	Due to deliver - EDC	1970-01-01	2099-12-31	1970-01-01	2099-12-31
4059478	Estimated date of delivery	Observation	SNOMED	4059478	AGP		NULL	Read	1514.12	Estimated date of delivery	1970-01-01	2099-12-31	1970-01-01	2099-12-31
4128833	Estimated date of delivery from last period	Observation	SNOMED	4128833	AGP		NULL	Read	1514000	Estimated date of delivery from last period	2014-04-01	2099-12-31	2014-04-01	2099-12-31
4128833	Estimated date of delivery from last period	Observation	SNOMED	4128833	AGP		NULL	Read	Z22C100	Estimated date of delivery from last period	1970-01-01	2014-09-30	1970-01-01	2099-12-31
3025994	Estriol (E3) [Mass/volume] in Serum or Plasma	Measurement	LOINC	3025994	OTEST		NULL	LOINC	2251-7	Estriol (E3) [Mass/volume] in Serum or Plasma	1970-01-01	2099-12-31	1970-01-01	2099-12-31
3025455	Estriol (E3).unconjugated [Mass/volume] in Serum or Plasma	Measurement	LOINC	3025455	OTEST		NULL	LOINC	2250-9	Estriol (E3).unconjugated [Mass/volume] in Serum or Plasma	1970-01-01	2099-12-31	1970-01-01	2099-12-31
3005625	Estriol (E3).unconjugated [Multiple of the median] adjusted in Serum or Plasma	Measurement	LOINC	3005625	OTEST		NULL	LOINC	21264-7	Estriol (E3).unconjugated [Multiple of the median] adjusted in Serum or Plasma	1970-01-01	2099-12-31	1970-01-01	2099-12-31
3003262	Estriol (E3).unconjugated [Multiple of the median] in Serum or Plasma	Measurement	LOINC	3003262	OTEST		NULL	LOINC	20466-9	Estriol (E3).unconjugated [Multiple of the median] in Serum or Plasma	1970-01-01	2099-12-31	1970-01-01	2099-12-31
3017841	Estriol (E3)/Creatinine [Mass Ratio] in 24 hour Urine	Measurement	LOINC	3017841			NULL	LOINC	13737-2	Estriol (E3)/Creatinine [Mass Ratio] in 24 hour Urine	1970-01-01	2099-12-31	1970-01-01	2099-12-31
4070303	Estriol measurement, serum	Measurement	SNOMED	4070303	OTEST		NULL	Read	4444	Serum oestriol level	1970-01-01	2099-12-31	1970-01-01	2099-12-31
2004848	Evacuation of obstetrical incisional hematoma of perineum	Procedure	ICD9Proc	2004848			NULL	ICD9Proc	75.91	Evacuation of obstetrical incisional hematoma of perineum	1970-01-01	2099-12-31	1970-01-01	2099-12-31
4032621	Evacuation of retained product of conception	Procedure	SNOMED	4032621	SA		NULL	Read	7E06000	Open removal of products of conception from uterus NEC	1970-01-01	2099-12-31	2014-04-01	2099-12-31
4032621	Evacuation of retained product of conception	Procedure	SNOMED	4032621	SA		NULL	Read	7E06011	Hysterotomy and evacuation of retained products of conception from uterus NEC	1970-01-01	2099-12-31	2014-04-01	2099-12-31
4032621	Evacuation of retained product of conception	Procedure	SNOMED	4032621	SA		NULL	Read	7E08200	Evacuation of products of conception from uterus NEC	1970-01-01	2099-12-31	2014-04-01	2099-12-31
4170151	Evacuation of uterus	Procedure	SNOMED	4170151	SA		NULL	Read	7E08z00	Evacuation of contents of uterus NOS	1970-01-01	2099-12-31	2014-04-01	2099-12-31
40756825	Evaluation of cervicovaginal fluid for specific amniotic fluid protein(s) (eg, placental alpha microglobulin-1 [PAMG-1], placental protein 12 [PP12], alpha-fetoprotein), qualitative, each specimen	Measurement	CPT4	40756825	OTEST		NULL	CPT4	84112	Evaluation of cervicovaginal fluid for specific amniotic fluid protein(s) (eg, placental alpha microglobulin-1 [PAMG-1], placental protein 12 [PP12], alpha-fetoprotein), qualitative, each specimen	2011-05-05	2099-12-31	2011-05-05	2099-12-31
434758	Exceptionally large at birth	Observation	SNOMED	434758	POST		NULL	ICD9CM	766	Exceptionally large baby	1970-01-01	2099-12-31	1970-01-01	2099-12-31
434758	Exceptionally large at birth	Observation	SNOMED	434758	POST		NULL	Read	L266100	Large-for-dates - delivered	1970-01-01	2099-12-31	1970-01-01	2099-12-31
434758	Exceptionally large at birth	Observation	SNOMED	434758	POST		NULL	Read	Q120.00	Very large baby - weight greater than 4500gm	1970-01-01	2099-12-31	2014-04-01	2099-12-31
81636	Excessive fetal growth affecting management of mother	Observation	SNOMED	81636	PCOMP		NULL	ICD9CM	656.6	Excessive fetal growth affecting management of mother	1970-01-01	2099-12-31	1970-01-01	2099-12-31
81636	Excessive fetal growth affecting management of mother	Observation	SNOMED	81636	PCOMP		NULL	ICD9CM	656.6	Excessive fetal growth, affecting management of mother, unspecified as to episode of care or not applicable	1970-01-01	2099-12-31	1970-01-01	2099-12-31
81636	Excessive fetal growth affecting management of mother	Observation	SNOMED	81636	PCOMP		NULL	ICD9CM	656.61	Excessive fetal growth, affecting management of mother, delivered, with or without mention of antepartum condition	1970-01-01	2099-12-31	2013-10-10	2099-12-31
81636	Excessive fetal growth affecting management of mother	Observation	SNOMED	81636	PCOMP		NULL	ICD9CM	656.63	Excessive fetal growth, affecting management of mother, antepartum condition or complication	1970-01-01	2099-12-31	2013-10-10	2099-12-31
2108121	Exchange transfusion, blood; newborn	Procedure	CPT4	2108121			NULL	CPT4	36450	Exchange transfusion, blood; newborn	1970-01-01	2099-12-31	1970-01-01	2099-12-31
4074426	Excision of ectopic ovarian pregnancy	Procedure	SNOMED	4074426	ECT_SURG1		NULL	Read	7E13100	Excision of ectopic ovarian pregnancy	1970-01-01	2099-12-31	1970-01-01	2099-12-31
4074427	Excision of ruptured ectopic tubal pregnancy	Procedure	SNOMED	4074427	ECT_SURG1		NULL	Read	7E13300	Excision of ruptured ectopic tubal pregnancy	1970-01-01	2099-12-31	1970-01-01	2099-12-31
2004345	Excision or destruction of lesion of fallopian tube	Procedure	ICD9Proc	2004345	ECT_SURG1		NULL	ICD9Proc	66.61	Excision or destruction of lesion of fallopian tube	1970-01-01	2099-12-31	1970-01-01	2099-12-31
4065745	Exhaustion during labor	Observation	SNOMED	4065745	LDEL		NULL	Read	L39y500	Maternal exhaustion	1970-01-01	2099-12-31	1970-01-01	2099-12-31
4193784	Expanded rubella syndrome	Condition	SNOMED	4193784			NULL	Read	Q400.11	Extended rubella syndrome	1970-01-01	2099-12-31	1970-01-01	2099-12-31
4147078	Exploration of uterine cavity	Procedure	SNOMED	4147078			NULL	Read	7E0F400	Exploration of uterus NEC	1970-01-01	2099-12-31	2014-04-01	2099-12-31
4147078	Exploration of uterine cavity	Procedure	SNOMED	4147078			NULL	Read	7F22200	Instrumental exploration of delivered uterus NEC	1970-01-01	2099-12-31	2014-04-01	2099-12-31
4147078	Exploration of uterine cavity	Procedure	SNOMED	4147078			NULL	Read	7F22300	Manual exploration of delivered uterus NEC	1970-01-01	2099-12-31	2014-04-01	2099-12-31
40479820	Exposure to rubella in pregnancy	Observation	SNOMED	40479820	PCOMP		NULL	Read	L175.11	Rubella contact in pregnancy	1970-01-01	2099-12-31	2014-04-01	2099-12-31
2213361	Extended culture of oocyte(s)/embryo(s), 4-7 days	Procedure	CPT4	2213361	OVUL2		NULL	CPT4	89272	Extended culture of oocyte(s)/embryo(s), 4-7 days	2004-03-31	2099-12-31	2004-03-31	2099-12-31
4344624	External cephalic version	Procedure	SNOMED	4344624			NULL	Read	7F06400	External cephalic version	1970-01-01	2099-12-31	1970-01-01	2099-12-31
2110310	External cephalic version, with or without tocolysis	Procedure	CPT4	2110310	?		NULL	CPT4	59412	External cephalic version, with or without tocolysis	1970-01-01	2099-12-31	1970-01-01	2099-12-31
2004769	External version assisting delivery	Procedure	ICD9Proc	2004769	LDEL		NULL	ICD9Proc	73.91	External version assisting delivery	1970-01-01	2099-12-31	1970-01-01	2099-12-31
4075176	External version of breech	Procedure	SNOMED	4075176	LDEL		NULL	Read	7F06300	External version of breech	1970-01-01	2099-12-31	1970-01-01	2099-12-31
4048133	Extradural hemorrhage in fetus or newborn	Condition	SNOMED	4048133			NULL	Read	Q200600	Extradural haemorrhage in fetus or newborn	1970-01-01	2099-12-31	1970-01-01	2099-12-31
2004787	Extraperitoneal cesarean section	Procedure	ICD9Proc	2004787			NULL	ICD9Proc	74.2	Extraperitoneal cesarean section	1970-01-01	2099-12-31	1970-01-01	2099-12-31
4211824	Extraperitoneal cesarean section	Procedure	SNOMED	4211824			NULL	Read	7F13200	Extraperitoneal caesarean section	1970-01-01	2099-12-31	1970-01-01	2099-12-31
439128	Extreme immaturity	Condition	SNOMED	439128	PREM		NULL	ICD9CM	765	Extreme immaturity	1970-01-01	2099-12-31	1970-01-01	2099-12-31
439128	Extreme immaturity	Condition	SNOMED	439128	PREM		NULL	ICD9CM	765	Extreme immaturity, unspecified [weight]	1970-01-01	2099-12-31	1970-01-01	2099-12-31
439128	Extreme immaturity	Condition	SNOMED	439128	PREM		NULL	ICD9CM	765.09	Extreme immaturity, 2,500 grams and over	1970-01-01	2099-12-31	1970-01-01	2099-12-31
439128	Extreme immaturity	Condition	SNOMED	439128	PREM		NULL	Read	Q112.00	Extreme immaturity	1970-01-01	2099-12-31	1970-01-01	2099-12-31
4173323	Extremely low birth weight infant	Observation	SNOMED	4173323			NULL	Read	Q115.00	Extremely low birth weight infant	1970-01-01	2099-12-31	1970-01-01	2099-12-31
4070533	Eye damage due to birth trauma	Condition	SNOMED	4070533			NULL	Read	Q20y000	Eye damage due to birth trauma	1970-01-01	2099-12-31	1970-01-01	2099-12-31
78210	Face OR brow presentation of fetus	Observation	SNOMED	78210	PCOMP		NULL	ICD9CM	652.4	Face or brow presentation of fetus	1970-01-01	2099-12-31	2013-11-27	2099-12-31
78210	Face OR brow presentation of fetus	Observation	SNOMED	78210	PCOMP		NULL	ICD9CM	652.4	Face or brow presentation, unspecified as to episode of care or not applicable	1970-01-01	2099-12-31	1970-01-01	2099-12-31
78210	Face OR brow presentation of fetus	Observation	SNOMED	78210	PCOMP		NULL	ICD9CM	652.41	Face or brow presentation, delivered, with or without mention of antepartum condition	1970-01-01	2099-12-31	2013-10-10	2099-12-31
78210	Face OR brow presentation of fetus	Observation	SNOMED	78210	PCOMP		NULL	ICD9CM	652.43	Face or brow presentation, antepartum condition or complication	1970-01-01	2099-12-31	2012-08-31	2099-12-31
4071437	Face presentation	Condition	SNOMED	4071437	PCOMP		NULL	Read	L225.00	Face presentation	1970-01-01	2099-12-31	1970-01-01	2099-12-31
4071437	Face presentation	Condition	SNOMED	4071437	PCOMP		NULL	Read	L225000	Face presentation unspecified	1970-01-01	2099-12-31	2014-04-01	2099-12-31
4071437	Face presentation	Condition	SNOMED	4071437	PCOMP		NULL	Read	L225z00	Face presentation NOS	1970-01-01	2099-12-31	2014-04-01	2099-12-31
4060539	Face presentation - delivered	Condition	SNOMED	4060539			NULL	Read	L225100	Face presentation - delivered	1970-01-01	2099-12-31	1970-01-01	2099-12-31
377680	Facial nerve injury as birth trauma	Condition	SNOMED	377680	POST		NULL	ICD9CM	767.5	Facial nerve injury due to birth trauma	1970-01-01	2099-12-31	1970-01-01	2099-12-31
4225278	Facial palsy as birth trauma	Condition	SNOMED	4225278			NULL	Read	Q205.00	Facial nerve palsy due to birth trauma	1970-01-01	2099-12-31	1970-01-01	2099-12-31
4171359	Failed attempted termination of pregnancy	Observation	SNOMED	4171359			NULL	ICD9CM	638	Failed attempted abortion	1970-01-01	2099-12-31	2013-11-27	2099-12-31
4171359	Failed attempted termination of pregnancy	Observation	SNOMED	4171359			NULL	Read	L08..00	Failed attempted abortion	1970-01-01	2099-12-31	1970-01-01	2099-12-31
4171359	Failed attempted termination of pregnancy	Observation	SNOMED	4171359			NULL	Read	L08w.00	Failed attempted abortion with other specified complication	2014-04-01	2099-12-31	2014-04-01	2099-12-31
4171359	Failed attempted termination of pregnancy	Observation	SNOMED	4171359			NULL	Read	L08x.00	Failed attempted abortion with complication NOS	2014-04-01	2099-12-31	2014-04-01	2099-12-31
4171359	Failed attempted termination of pregnancy	Observation	SNOMED	4171359			NULL	Read	L08y.00	Failed attempted abortion with no mention of complication	2014-04-01	2099-12-31	2014-04-01	2099-12-31
4171359	Failed attempted termination of pregnancy	Observation	SNOMED	4171359			NULL	Read	L08z.00	Failed attempted abortion NOS	1970-01-01	2099-12-31	2014-04-01	2099-12-31
4171359	Failed attempted termination of pregnancy	Observation	SNOMED	4171359			NULL	Read	L0A..00	Failed attempted abortion	1970-01-01	2099-12-31	1970-01-01	2099-12-31
193259	Failed attempted termination of pregnancy complicated by damage to pelvic organ and/or tissues	Observation	SNOMED	193259			NULL	ICD9CM	638.2	Failed attempted abortion complicated by damage to pelvic organs or tissues	1970-01-01	2099-12-31	1970-01-01	2099-12-31
200455	Failed attempted termination of pregnancy complicated by delayed and/or excessive hemorrhage	Observation	SNOMED	200455			NULL	ICD9CM	638.1	Failed attempted abortion complicated by delayed or excessive hemorrhage	1970-01-01	2099-12-31	1970-01-01	2099-12-31
443868	Failed attempted termination of pregnancy complicated by embolism	Observation	SNOMED	443868			NULL	ICD9CM	638.6	Failed attempted abortion complicated by embolism	1970-01-01	2099-12-31	1970-01-01	2099-12-31
74706	Failed attempted termination of pregnancy complicated by genital-pelvic infection	Observation	SNOMED	74706			NULL	ICD9CM	638	Failed attempted abortion complicated by genital tract and pelvic infection	1970-01-01	2099-12-31	1970-01-01	2099-12-31
442353	Failed attempted termination of pregnancy complicated by metabolic disorder	Observation	SNOMED	442353			NULL	ICD9CM	638.4	Failed attempted abortion complicated by metabolic disorder	1970-01-01	2099-12-31	1970-01-01	2099-12-31
197047	Failed attempted termination of pregnancy complicated by renal failure	Observation	SNOMED	197047			NULL	ICD9CM	638.3	Failed attempted abortion complicated by renal failure	1970-01-01	2099-12-31	1970-01-01	2099-12-31
201637	Failed attempted termination of pregnancy complicated by shock	Observation	SNOMED	201637			NULL	ICD9CM	638.5	Failed attempted abortion complicated by shock	1970-01-01	2099-12-31	2013-10-10	2099-12-31
194694	Failed attempted termination of pregnancy with complication	Observation	SNOMED	194694	SA		NULL	ICD9CM	638.7	Failed attempted abortion with other specified complications	1970-01-01	2099-12-31	1970-01-01	2099-12-31
194694	Failed attempted termination of pregnancy with complication	Observation	SNOMED	194694	SA		NULL	ICD9CM	638.8	Failed attempted abortion with unspecified complication	1970-01-01	2099-12-31	1970-01-01	2099-12-31
192380	Failed attempted termination of pregnancy without complication	Observation	SNOMED	192380	PCONF		NULL	ICD9CM	638.9	Failed attempted abortion without mention of complication	1970-01-01	2099-12-31	1970-01-01	2099-12-31
2004751	Failed forceps	Procedure	ICD9Proc	2004751	LDEL		NULL	ICD9Proc	73.3	Failed forceps	1970-01-01	2099-12-31	1970-01-01	2099-12-31
442613	Failed forceps delivery	Condition	SNOMED	442613	LDEL		NULL	ICD9CM	660.7	Failed forceps or vacuum extractor, unspecified	1970-01-01	2099-12-31	2013-11-27	2099-12-31
442613	Failed forceps delivery	Condition	SNOMED	442613	LDEL		NULL	ICD9CM	660.7	Failed forceps or vacuum extractor, unspecified, unspecified as to episode of care or not applicable	1970-01-01	2099-12-31	2012-08-31	2099-12-31
442613	Failed forceps delivery	Condition	SNOMED	442613	LDEL		NULL	ICD9CM	660.71	Failed forceps or vacuum extractor, unspecified, delivered, with or without mention of antepartum condition	1970-01-01	2099-12-31	2013-10-10	2099-12-31
437622	Failed mechanical induction	Observation	SNOMED	437622	LDEL		NULL	ICD9CM	659	Failed mechanical induction of labor	1970-01-01	2099-12-31	2013-11-27	2099-12-31
437622	Failed mechanical induction	Observation	SNOMED	437622	LDEL		NULL	ICD9CM	659	Failed mechanical induction of labor, unspecified as to episode of care or not applicable	1970-01-01	2099-12-31	1970-01-01	2099-12-31
437622	Failed mechanical induction	Observation	SNOMED	437622	LDEL		NULL	Read	L290.00	Failed mechanical induction	1970-01-01	2099-12-31	1970-01-01	2099-12-31
437622	Failed mechanical induction	Observation	SNOMED	437622	LDEL		NULL	Read	L290.11	Failed mechanical induction of labour	1970-01-01	2099-12-31	1970-01-01	2099-12-31
437622	Failed mechanical induction	Observation	SNOMED	437622	LDEL		NULL	Read	L290000	Failed mechanical induction unspecified	2014-04-01	2099-12-31	2014-04-01	2099-12-31
437622	Failed mechanical induction	Observation	SNOMED	437622	LDEL		NULL	Read	L290z00	Failed mechanical induction NOS	2014-04-01	2099-12-31	2014-04-01	2099-12-31
441924	Failed mechanical induction - delivered	Observation	SNOMED	441924	DELIV		NULL	ICD9CM	659.01	Failed mechanical induction of labor, delivered, with or without mention of antepartum condition	1970-01-01	2099-12-31	1970-01-01	2099-12-31
441924	Failed mechanical induction - delivered	Observation	SNOMED	441924	DELIV		NULL	Read	L290100	Failed mechanical induction - delivered	2014-04-01	2099-12-31	2014-04-01	2099-12-31
437341	Failed mechanical induction with antenatal problem	Observation	SNOMED	437341	PCOMP		NULL	ICD9CM	659.03	Failed mechanical induction of labor, antepartum condition or complication	1970-01-01	2099-12-31	2012-08-31	2099-12-31
437341	Failed mechanical induction with antenatal problem	Observation	SNOMED	437341	PCOMP		NULL	Read	L290200	Failed mechanical induction with antenatal problem	2014-04-01	2099-12-31	2014-04-01	2099-12-31
438491	Failed medical induction of labor	Observation	SNOMED	438491	LDEL		NULL	ICD9CM	659.1	Failed medical or unspecified induction of labor	1970-01-01	2099-12-31	2013-11-27	2099-12-31
438491	Failed medical induction of labor	Observation	SNOMED	438491	LDEL		NULL	ICD9CM	659.1	Failed medical or unspecified induction of labor, unspecified as to episode of care or not applicable	1970-01-01	2099-12-31	2013-10-10	2099-12-31
438491	Failed medical induction of labor	Observation	SNOMED	438491	LDEL		NULL	ICD9CM	659.11	Failed medical or unspecified induction of labor, delivered, with or without mention of antepartum condition	1970-01-01	2099-12-31	2013-10-10	2099-12-31
438491	Failed medical induction of labor	Observation	SNOMED	438491	LDEL		NULL	ICD9CM	659.13	Failed medical or unspecified induction of labor, antepartum condition or complication	1970-01-01	2099-12-31	2012-08-31	2099-12-31
438491	Failed medical induction of labor	Observation	SNOMED	438491	LDEL		NULL	Read	L291.11	Failed medical induction of labour	1970-01-01	2099-12-31	1970-01-01	2099-12-31
438491	Failed medical induction of labor	Observation	SNOMED	438491	LDEL		NULL	Read	L291000	Failed medical or unspecified induction unspecified	2014-04-01	2099-12-31	2014-04-01	2099-12-31
438491	Failed medical induction of labor	Observation	SNOMED	438491	LDEL		NULL	Read	L291100	Failed medical or unspecified induction - delivered	2014-04-01	2099-12-31	2014-04-01	2099-12-31
438491	Failed medical induction of labor	Observation	SNOMED	438491	LDEL		NULL	Read	L291200	Failed medical or unspecified induction with antenatal problem	2014-04-01	2099-12-31	2014-04-01	2099-12-31
438491	Failed medical induction of labor	Observation	SNOMED	438491	LDEL		NULL	Read	L291z00	Failed medical or unspecified induction NOS	1970-01-01	2099-12-31	2014-04-01	2099-12-31
4113508	Failed medical termination of pregnancy, complicated by delayed or excessive hemorrhage	Observation	SNOMED	4113508			NULL	Read	L0A2.00	Failed medical abortion, complicated by delayed or excessive haemorrhage	1970-01-01	2099-12-31	1970-01-01	2099-12-31
4113187	Failed medical termination of pregnancy, complicated by genital tract or pelvic infection	Observation	SNOMED	4113187			NULL	Read	L0A1.00	Failed medical abortion, complicated by genital tract and pelvic infection	1970-01-01	2099-12-31	1970-01-01	2099-12-31
4113510	Failed medical termination of pregnancy, without complication	Observation	SNOMED	4113510			NULL	Read	L0A4.00	Failed medical abortion, without complication	1970-01-01	2099-12-31	1970-01-01	2099-12-31
4062125	Failed or difficult intubation during labor and delivery	Condition	SNOMED	4062125			NULL	Read	L38A.00	Failed or difficult intubation during labour and delivery	1970-01-01	2099-12-31	1970-01-01	2099-12-31
4061352	Failed or difficult intubation during pregnancy	Condition	SNOMED	4061352			NULL	Read	L385.00	Failed or difficult intubation during pregnancy	1970-01-01	2099-12-31	1970-01-01	2099-12-31
434436	Failed trial of labor	Condition	SNOMED	434436	LDEL		NULL	ICD9CM	660.6	Failed trial of labor, unspecified	1970-01-01	2099-12-31	2013-11-27	2099-12-31
434436	Failed trial of labor	Condition	SNOMED	434436	LDEL		NULL	ICD9CM	660.6	Unspecified failed trial of labor, unspecified as to episode of care or not applicable	1970-01-01	2099-12-31	1970-01-01	2099-12-31
434436	Failed trial of labor	Condition	SNOMED	434436	LDEL		NULL	ICD9CM	660.63	Unspecified failed trial of labor, antepartum condition or complication	1970-01-01	2099-12-31	2013-10-10	2099-12-31
434436	Failed trial of labor	Condition	SNOMED	434436	LDEL		NULL	Read	L307.00	Failed trial of labour unspecified	1970-01-01	2099-12-31	1970-01-01	2099-12-31
434436	Failed trial of labor	Condition	SNOMED	434436	LDEL		NULL	Read	L307000	Other failed trial of labour unspecified	2014-04-01	2099-12-31	2014-04-01	2099-12-31
434436	Failed trial of labor	Condition	SNOMED	434436	LDEL		NULL	Read	L307100	Other failed trial of labour - delivered	2014-04-01	2099-12-31	2014-04-01	2099-12-31
434436	Failed trial of labor	Condition	SNOMED	434436	LDEL		NULL	Read	L307200	Other failed trial of labour with antenatal problem	1970-01-01	2099-12-31	2014-04-01	2099-12-31
434436	Failed trial of labor	Condition	SNOMED	434436	LDEL		NULL	Read	L307z00	Failed trial of labour NOS	1970-01-01	2099-12-31	2014-04-01	2099-12-31
443521	Failed trial of labor - delivered	Condition	SNOMED	443521	DELIV		NULL	ICD9CM	660.61	Unspecified failed trial of labor, delivered, with or without mention of antepartum condition	1970-01-01	2099-12-31	2013-10-10	2099-12-31
81088	Failure of lactation	Condition	SNOMED	81088	POST		NULL	ICD9CM	676.4	Failure of lactation	1970-01-01	2099-12-31	2013-11-27	2099-12-31
81088	Failure of lactation	Condition	SNOMED	81088	POST		NULL	ICD9CM	676.4	Failure of lactation, unspecified as to episode of care or not applicable	1970-01-01	2099-12-31	1970-01-01	2099-12-31
81088	Failure of lactation	Condition	SNOMED	81088	POST		NULL	Read	L464.00	Failure of lactation	1970-01-01	2099-12-31	1970-01-01	2099-12-31
81088	Failure of lactation	Condition	SNOMED	81088	POST		NULL	Read	L464.11	Agalactia	1970-01-01	2099-12-31	1970-01-01	2099-12-31
81088	Failure of lactation	Condition	SNOMED	81088	POST		NULL	Read	L464000	Failure of lactation unspecified	2014-04-01	2099-12-31	2014-04-01	2099-12-31
81088	Failure of lactation	Condition	SNOMED	81088	POST		NULL	Read	L464z00	Failure of lactation NOS	2014-04-01	2099-12-31	2014-04-01	2099-12-31
77056	Failure of lactation - delivered	Condition	SNOMED	77056			NULL	ICD9CM	676.41	Failure of lactation, delivered, with or without mention of antepartum condition	1970-01-01	2099-12-31	1970-01-01	2099-12-31
77056	Failure of lactation - delivered	Condition	SNOMED	77056			NULL	Read	L464100	Failure of lactation - delivered	2014-04-01	2099-12-31	2014-04-01	2099-12-31
80479	Failure of lactation - delivered with postnatal complication	Condition	SNOMED	80479			NULL	ICD9CM	676.42	Failure of lactation, delivered, with mention of postpartum complication	1970-01-01	2099-12-31	2013-10-10	2099-12-31
80479	Failure of lactation - delivered with postnatal complication	Condition	SNOMED	80479			NULL	Read	L464200	Failure of lactation - delivered with postnatal complication	2014-04-01	2099-12-31	2014-04-01	2099-12-31
77059	Failure of lactation with antenatal complication	Condition	SNOMED	77059			NULL	ICD9CM	676.43	Failure of lactation, antepartum condition or complication	1970-01-01	2099-12-31	1970-01-01	2099-12-31
77059	Failure of lactation with antenatal complication	Condition	SNOMED	77059			NULL	Read	L464300	Failure of lactation with antenatal complication	2014-04-01	2099-12-31	2014-04-01	2099-12-31
78224	Failure of lactation with postnatal complication	Condition	SNOMED	78224	POST		NULL	ICD9CM	676.44	Failure of lactation, postpartum condition or complication	1970-01-01	2099-12-31	1970-01-01	2099-12-31
78224	Failure of lactation with postnatal complication	Condition	SNOMED	78224	POST		NULL	Read	L464400	Failure of lactation with postnatal complication	2014-04-01	2099-12-31	2014-04-01	2099-12-31
4001541	Fallopian tube excision	Procedure	SNOMED	4001541	ECT_SURG1		NULL	Read	7E12100	Salpingectomy NEC	1970-01-01	2099-12-31	2014-04-01	2099-12-31
4062557	False labor	Observation	SNOMED	4062557	LDEL		NULL	Read	L140.00	Threatened premature labour	1970-01-01	2099-12-31	2014-04-01	2099-12-31
4062557	False labor	Observation	SNOMED	4062557	LDEL		NULL	Read	L140.11	False labour	1970-01-01	2099-12-31	1970-01-01	2099-12-31
4062557	False labor	Observation	SNOMED	4062557	LDEL		NULL	Read	L140000	Threatened premature labour unspecified	1970-01-01	2099-12-31	2014-04-01	2099-12-31
4062557	False labor	Observation	SNOMED	4062557	LDEL		NULL	Read	L140z00	Threatened premature labour NOS	1970-01-01	2099-12-31	2014-04-01	2099-12-31
4062557	False labor	Observation	SNOMED	4062557	LDEL		NULL	Read	L141.00	Other threatened labour	1970-01-01	2099-12-31	2014-04-01	2099-12-31
4062557	False labor	Observation	SNOMED	4062557	LDEL		NULL	Read	L141000	Other threatened labour unspecified	1970-01-01	2099-12-31	2014-04-01	2099-12-31
4062557	False labor	Observation	SNOMED	4062557	LDEL		NULL	Read	L141100	Other threatened labour - not delivered	1970-01-01	2099-12-31	2014-04-01	2099-12-31
4062557	False labor	Observation	SNOMED	4062557	LDEL		NULL	Read	L141z00	Other threatened labour NOS	1970-01-01	2099-12-31	2014-04-01	2099-12-31
4062557	False labor	Observation	SNOMED	4062557	LDEL		NULL	Read	L14z.00	Early or threatened labour NOS	1970-01-01	2099-12-31	2014-04-01	2099-12-31
4062558	False labor at or after 37 completed weeks of gestation	Observation	SNOMED	4062558			NULL	Read	L140200	False labour at or after 37 completed weeks of gestation	1970-01-01	2099-12-31	1970-01-01	2099-12-31
3036671	Fasting glucose [Mass/volume] in Capillary blood	Measurement	LOINC	3036671			NULL	LOINC	1556-0	Fasting glucose [Mass/volume] in Capillary blood	1970-01-01	2099-12-31	1970-01-01	2099-12-31
3002574	Fasting glucose [Presence] in Urine by Test strip	Measurement	LOINC	3002574	LDEL		NULL	LOINC	6764-5	Fasting glucose [Presence] in Urine by Test strip	1970-01-01	2099-12-31	1970-01-01	2099-12-31
4230221	Fatigue during pregnancy	Observation	SNOMED	4230221			NULL	Read	L168.00	Fatigue during pregnancy	1970-01-01	2099-12-31	1970-01-01	2099-12-31
4230221	Fatigue during pregnancy	Observation	SNOMED	4230221			NULL	Read	L168000	Fatigue during pregnancy unspecified	1970-01-01	2099-12-31	2014-04-01	2099-12-31
4230221	Fatigue during pregnancy	Observation	SNOMED	4230221			NULL	Read	L168z00	Fatigue during pregnancy NOS	1970-01-01	2099-12-31	2014-04-01	2099-12-31
4062571	Fatigue during pregnancy - delivered	Observation	SNOMED	4062571			NULL	Read	L168100	Fatigue during pregnancy - delivered	1970-01-01	2099-12-31	1970-01-01	2099-12-31
4060299	Fatigue during pregnancy - not delivered	Observation	SNOMED	4060299			NULL	Read	L168300	Fatigue during pregnancy - not delivered	2014-04-01	2099-12-31	2014-04-01	2099-12-31
4062925	Fatigue during pregnancy with postnatal complication	Observation	SNOMED	4062925			NULL	Read	L168400	Fatigue during pregnancy with postnatal complication	2014-04-01	2099-12-31	2014-04-01	2099-12-31
4061800	Feeding intention - bottle	Observation	SNOMED	4061800	?		NULL	Read	62E4.00	Feeding intention - bottle	1970-01-01	2099-12-31	1970-01-01	2099-12-31
4061800	Feeding intention - bottle	Observation	SNOMED	4061800	?		NULL	Read	62E4.11	Intends to bottle feed	1970-01-01	2099-12-31	1970-01-01	2099-12-31
4060255	Feeding intention - breast	Observation	SNOMED	4060255	AGP		NULL	Read	62E3.00	Feeding intention - breast	1970-01-01	2099-12-31	1970-01-01	2099-12-31
4060255	Feeding intention - breast	Observation	SNOMED	4060255	AGP		NULL	Read	62E3.11	Intends to breast feed	1970-01-01	2099-12-31	1970-01-01	2099-12-31
4061527	Feeding intention - not known	Observation	SNOMED	4061527			NULL	Read	62E1.00	Feeding intention - not known	1970-01-01	2099-12-31	1970-01-01	2099-12-31
4061152	Feeding intention - unsure	Observation	SNOMED	4061152	?		NULL	Read	62E2.00	Feeding intention - unsure	1970-01-01	2099-12-31	1970-01-01	2099-12-31
433315	Feeding problems in newborn	Observation	SNOMED	433315	POST		NULL	ICD9CM	779.3	Disorder of stomach function and feeding problems in newborn	1970-01-01	2099-12-31	1970-01-01	2099-12-31
433315	Feeding problems in newborn	Observation	SNOMED	433315	POST		NULL	ICD9CM	779.31	Feeding problems in newborn	1970-01-01	2099-12-31	1970-01-01	2099-12-31
433315	Feeding problems in newborn	Observation	SNOMED	433315	POST		NULL	Read	Q483.00	Feeding problems in newborn	1970-01-01	2099-12-31	1970-01-01	2099-12-31
433315	Feeding problems in newborn	Observation	SNOMED	433315	POST		NULL	Read	Q483000	Newborn feeding problem, unspecified	1970-01-01	2099-12-31	2014-04-01	2099-12-31
433315	Feeding problems in newborn	Observation	SNOMED	433315	POST		NULL	Read	Q483z00	Newborn feeding problem NOS	1970-01-01	2099-12-31	2014-04-01	2099-12-31
4004785	Fetal alcohol syndrome	Condition	SNOMED	4004785	POST		NULL	Read	PK80.00	Fetal alcohol syndrome	1970-01-01	2099-12-31	1970-01-01	2099-12-31
4004785	Fetal alcohol syndrome	Condition	SNOMED	4004785	POST		NULL	Read	Q007111	Fetal alcohol syndrome	1970-01-01	2099-12-31	1970-01-01	2099-12-31
4150653	Fetal anatomy study	Procedure	SNOMED	4150653	ULS		NULL	ICD9CM	V28.81	Encounter for fetal anatomic survey	1970-01-01	2099-12-31	2002-10-01	2099-12-31
4150653	Fetal anatomy study	Procedure	SNOMED	4150653	ULS		NULL	Read	7F27100	Detailed structural scan	2014-04-01	2099-12-31	2014-10-01	2099-12-31
201083	Fetal AND/OR placental disorder affecting management of mother	Observation	SNOMED	201083	PCOMP		NULL	ICD9CM	656	Other known or suspected fetal and placental problems affecting management of mother	1970-01-01	2099-12-31	2013-11-27	2099-12-31
201083	Fetal AND/OR placental disorder affecting management of mother	Observation	SNOMED	201083	PCOMP		NULL	ICD9CM	656.8	Other specified fetal and placental problems, affecting management of mother, unspecified as to episode of care or not applicable	1970-01-01	2099-12-31	2014-10-01	2099-12-31
201083	Fetal AND/OR placental disorder affecting management of mother	Observation	SNOMED	201083	PCOMP		NULL	ICD9CM	656.81	Other specified fetal and placental problems, affecting management of mother, delivered, with or without mention of antepartum condition	1970-01-01	2099-12-31	2012-08-31	2099-12-31
201083	Fetal AND/OR placental disorder affecting management of mother	Observation	SNOMED	201083	PCOMP		NULL	ICD9CM	656.83	Other specified fetal and placental problems, affecting management of mother, antepartum condition or complication	1970-01-01	2099-12-31	2014-07-01	2099-12-31
201083	Fetal AND/OR placental disorder affecting management of mother	Observation	SNOMED	201083	PCOMP		NULL	ICD9CM	656.9	Unspecified fetal and placental problem affecting management of mother	1970-01-01	2099-12-31	2013-11-27	2099-12-31
201083	Fetal AND/OR placental disorder affecting management of mother	Observation	SNOMED	201083	PCOMP		NULL	ICD9CM	656.9	Unspecified fetal and placental problem, affecting management of mother, unspecified as to episode of care or not applicable	1970-01-01	2099-12-31	1970-01-01	2099-12-31
201083	Fetal AND/OR placental disorder affecting management of mother	Observation	SNOMED	201083	PCOMP		NULL	ICD9CM	656.91	Unspecified fetal and placental problem, affecting management of mother, delivered, with or without mention of antepartum condition	1970-01-01	2099-12-31	2013-10-10	2099-12-31
201083	Fetal AND/OR placental disorder affecting management of mother	Observation	SNOMED	201083	PCOMP		NULL	ICD9CM	656.93	Unspecified fetal and placental problem, affecting management of mother, antepartum condition or complication	1970-01-01	2099-12-31	2013-10-10	2099-12-31
43022052	Fetal anemia	Condition	SNOMED	43022052	PCOMP		NULL	ICD9CM	678	Fetal hematologic conditions	1970-01-01	2099-12-31	2013-11-27	2099-12-31
43022052	Fetal anemia	Condition	SNOMED	43022052	PCOMP		NULL	ICD9CM	678	Fetal hematologic conditions, unspecified as to episode of care or not applicable	1970-01-01	2099-12-31	2013-10-10	2099-12-31
43022052	Fetal anemia	Condition	SNOMED	43022052	PCOMP		NULL	ICD9CM	678.01	Fetal hematologic conditions, delivered, with or without mention of antepartum condition	1970-01-01	2099-12-31	2013-10-10	2099-12-31
43022052	Fetal anemia	Condition	SNOMED	43022052	PCOMP		NULL	ICD9CM	678.03	Fetal hematologic conditions, antepartum condition or complication	1970-01-01	2099-12-31	2013-10-10	2099-12-31
4141511	Fetal biometry using ultrasound	Measurement	SNOMED	4141511			NULL	Read	7F27200	Fetal biometry	1970-01-01	2099-12-31	2014-04-01	2099-12-31
4070024	Fetal biophysical profile	Procedure	SNOMED	4070024			NULL	Read	7F27000	Biophysical profile	1970-01-01	2099-12-31	1970-01-01	2099-12-31
2211758	Fetal biophysical profile; with non-stress testing	Procedure	CPT4	2211758	OTEST		NULL	CPT4	76818	Fetal biophysical profile; with non-stress testing	1970-01-01	2099-12-31	1970-01-01	2099-12-31
2211759	Fetal biophysical profile; without non-stress testing	Procedure	CPT4	2211759	OTEST		NULL	CPT4	76819	Fetal biophysical profile; without non-stress testing	1970-01-01	2099-12-31	1970-01-01	2099-12-31
79146	Fetal blood loss	Condition	SNOMED	79146	PCOMP		NULL	ICD9CM	772	Fetal blood loss	1970-01-01	2099-12-31	1970-01-01	2099-12-31
79146	Fetal blood loss	Condition	SNOMED	79146	PCOMP		NULL	Read	Q410.00	Fetal blood loss	1970-01-01	2099-12-31	1970-01-01	2099-12-31
79146	Fetal blood loss	Condition	SNOMED	79146	PCOMP		NULL	Read	Q410000	Fetal blood loss, unspecified	1970-01-01	2099-12-31	2014-04-01	2099-12-31
79146	Fetal blood loss	Condition	SNOMED	79146	PCOMP		NULL	Read	Q410y00	Other specified fetal blood loss	2014-04-01	2099-12-31	2014-04-01	2099-12-31
79146	Fetal blood loss	Condition	SNOMED	79146	PCOMP		NULL	Read	Q410z00	Fetal blood loss NOS	2014-04-01	2099-12-31	2014-04-01	2099-12-31
2004810	Fetal blood sampling and biopsy	Procedure	ICD9Proc	2004810			NULL	ICD9Proc	75.33	Fetal blood sampling and biopsy	1970-01-01	2099-12-31	1970-01-01	2099-12-31
314749	Fetal bradycardia	Condition	SNOMED	314749			NULL	Read	L263.12	Fetal bradycardia	1970-01-01	2099-12-31	1970-01-01	2099-12-31
4246846	Fetal cell test	Measurement	SNOMED	4246846			NULL	Read	42YG.00	Fetal cell test	1970-01-01	2099-12-31	1970-01-01	2099-12-31
2110283	Fetal contraction stress test	Procedure	CPT4	2110283	OTEST		NULL	CPT4	59020	Fetal contraction stress test	1970-01-01	2099-12-31	1970-01-01	2099-12-31
4079844	Fetal death	Observation	SNOMED	4079844	SB		NULL	Read	L264.00	Intrauterine death	1970-01-01	2099-12-31	2014-04-01	2099-12-31
4079844	Fetal death	Observation	SNOMED	4079844	SB		NULL	Read	L264.11	Fetal death in utero	1970-01-01	2099-12-31	2014-04-01	2099-12-31
4079844	Fetal death	Observation	SNOMED	4079844	SB		NULL	Read	L264000	Intrauterine death unspecified	1970-01-01	2099-12-31	2014-04-01	2099-12-31
4079844	Fetal death	Observation	SNOMED	4079844	SB		NULL	Read	L264z00	Intrauterine death NOS	1970-01-01	2099-12-31	2014-04-01	2099-12-31
4048142	Fetal death due to labor anoxia	Observation	SNOMED	4048142			NULL	Read	Q211.00	Fetal death due to labour anoxia	1970-01-01	2099-12-31	2014-04-01	2099-12-31
4071603	Fetal death due to prelabor anoxia	Observation	SNOMED	4071603	SB		NULL	Read	Q210.00	Fetal death due to prelabour anoxia	1970-01-01	2099-12-31	2014-04-01	2099-12-31
436228	Fetal death due to termination of pregnancy	Observation	SNOMED	436228	AB		NULL	ICD9CM	779.6	Termination of pregnancy (fetus)	1970-01-01	2099-12-31	2012-08-31	2099-12-31
436228	Fetal death due to termination of pregnancy	Observation	SNOMED	436228	AB		NULL	Read	Q486.00	Fetal death due to termination of pregnancy	1970-01-01	2099-12-31	1970-01-01	2099-12-31
442338	Fetal death from asphyxia AND/OR anoxia before onset of labor	Observation	SNOMED	442338	SB		NULL	ICD9CM	768	Fetal death from asphyxia or anoxia before onset of labor or at unspecified time	1970-01-01	2099-12-31	1970-01-01	2099-12-31
443695	Fetal death from asphyxia AND/OR anoxia during labor	Observation	SNOMED	443695	SB		NULL	ICD9CM	768.1	Fetal death from asphyxia or anoxia during labor	1970-01-01	2099-12-31	1970-01-01	2099-12-31
75605	Fetal death, affecting management of mother	Observation	SNOMED	75605	SA		NULL	ICD9CM	656.4	Intrauterine death affecting management of mother	1970-01-01	2099-12-31	2013-11-27	2099-12-31
75605	Fetal death, affecting management of mother	Observation	SNOMED	75605	SA		NULL	ICD9CM	656.4	Intrauterine death, affecting management of mother, unspecified as to episode of care or not applicable	1970-01-01	2099-12-31	1970-01-01	2099-12-31
4323285	Fetal disorder	Condition	SNOMED	4323285			NULL	ICD9CM	678	Other fetal conditions	1970-01-01	2099-12-31	2013-11-27	2099-12-31
4323285	Fetal disorder	Condition	SNOMED	4323285			NULL	Read	L25y.00	Fetus with other damage NEC	2014-04-01	2099-12-31	2014-04-01	2099-12-31
4323285	Fetal disorder	Condition	SNOMED	4323285			NULL	Read	L25y000	Fetus with other damage NEC, unspecified	1970-01-01	2099-12-31	2014-04-01	2099-12-31
4323285	Fetal disorder	Condition	SNOMED	4323285			NULL	Read	L25y100	Fetus with other damage NEC - delivered	1970-01-01	2099-12-31	2014-04-01	2099-12-31
4323285	Fetal disorder	Condition	SNOMED	4323285			NULL	Read	L25y200	Fetus with other damage NEC with antenatal problem	2014-04-01	2099-12-31	2014-04-01	2099-12-31
4323285	Fetal disorder	Condition	SNOMED	4323285			NULL	Read	L25yz00	Fetus with other damage NEC NOS	1970-01-01	2099-12-31	2014-04-01	2099-12-31
4323285	Fetal disorder	Condition	SNOMED	4323285			NULL	Read	L25z.00	Fetus with damage NOS	1970-01-01	2099-12-31	2014-04-01	2099-12-31
4323285	Fetal disorder	Condition	SNOMED	4323285			NULL	Read	L25z000	Fetus with damage NOS, unspecified	1970-01-01	2099-12-31	2014-04-01	2099-12-31
4323285	Fetal disorder	Condition	SNOMED	4323285			NULL	Read	L25z100	Fetus with damage NOS - delivered	1970-01-01	2099-12-31	2014-04-01	2099-12-31
4323285	Fetal disorder	Condition	SNOMED	4323285			NULL	Read	L25z200	Fetus with damage NOS with antenatal problem	2014-04-01	2099-12-31	2014-04-01	2099-12-31
4323285	Fetal disorder	Condition	SNOMED	4323285			NULL	Read	L25zz00	Fetus with damage NOS	1970-01-01	2099-12-31	2014-04-01	2099-12-31
80165	Fetal disproportion	Observation	SNOMED	80165	PCOMP		NULL	ICD9CM	653.5	Unusually large fetus causing disproportion	1970-01-01	2099-12-31	2013-11-27	2099-12-31
80165	Fetal disproportion	Observation	SNOMED	80165	PCOMP		NULL	ICD9CM	653.5	Unusually large fetus causing disproportion, unspecified as to episode of care or not applicable	1970-01-01	2099-12-31	1970-01-01	2099-12-31
80165	Fetal disproportion	Observation	SNOMED	80165	PCOMP		NULL	ICD9CM	653.7	Other fetal abnormality causing disproportion	1970-01-01	2099-12-31	2013-11-27	2099-12-31
80165	Fetal disproportion	Observation	SNOMED	80165	PCOMP		NULL	ICD9CM	653.7	Other fetal abnormality causing disproportion, unspecified as to episode of care or not applicable	1970-01-01	2099-12-31	2012-08-31	2099-12-31
80165	Fetal disproportion	Observation	SNOMED	80165	PCOMP		NULL	ICD9CM	653.71	Other fetal abnormality causing disproportion, delivered, with or without mention of antepartum condition	1970-01-01	2099-12-31	2013-10-10	2099-12-31
80165	Fetal disproportion	Observation	SNOMED	80165	PCOMP		NULL	ICD9CM	653.73	Other fetal abnormality causing disproportion, antepartum condition or complication	1970-01-01	2099-12-31	2013-10-10	2099-12-31
80165	Fetal disproportion	Observation	SNOMED	80165	PCOMP		NULL	Read	L235.00	Large fetus causing disproportion	1970-01-01	2099-12-31	2014-04-01	2099-12-31
80165	Fetal disproportion	Observation	SNOMED	80165	PCOMP		NULL	Read	L235000	Large fetus causing disproportion unspecified	2014-04-01	2099-12-31	2014-04-01	2099-12-31
80165	Fetal disproportion	Observation	SNOMED	80165	PCOMP		NULL	Read	L235z00	Large fetus causing disproportion NOS	2014-04-01	2099-12-31	2014-04-01	2099-12-31
4063305	Fetal distress - delivered	Condition	SNOMED	4063305			NULL	Read	L263100	Fetal distress - delivered	1970-01-01	2099-12-31	1970-01-01	2099-12-31
73268	Fetal distress affecting management of mother	Observation	SNOMED	73268	PCOMP		NULL	ICD9CM	656.3	Fetal distress affecting management of mother	1970-01-01	2099-12-31	1970-01-01	2099-12-31
73268	Fetal distress affecting management of mother	Observation	SNOMED	73268	PCOMP		NULL	ICD9CM	656.3	Fetal distress, affecting management of mother, unspecified as to episode of care or not applicable	1970-01-01	2099-12-31	1970-01-01	2099-12-31
73268	Fetal distress affecting management of mother	Observation	SNOMED	73268	PCOMP		NULL	ICD9CM	656.31	Fetal distress, affecting management of mother, delivered, with or without mention of antepartum condition	1970-01-01	2099-12-31	2013-10-10	2099-12-31
73268	Fetal distress affecting management of mother	Observation	SNOMED	73268	PCOMP		NULL	ICD9CM	656.33	Fetal distress, affecting management of mother, antepartum condition or complication	1970-01-01	2099-12-31	2013-10-10	2099-12-31
435369	Fetal distress, in liveborn infant	Condition	SNOMED	435369	POST		NULL	ICD9CM	768.4	Fetal distress, unspecified as to time of onset, in liveborn infant	1970-01-01	2099-12-31	1970-01-01	2099-12-31
435369	Fetal distress, in liveborn infant	Condition	SNOMED	435369	POST		NULL	Read	Q214.00	Liveborn with fetal distress, unspecified	1970-01-01	2099-12-31	2014-04-01	2099-12-31
435369	Fetal distress, in liveborn infant	Condition	SNOMED	435369	POST		NULL	Read	Q214.11	Fetal distress, unspecified when, liveborn	1970-01-01	2099-12-31	2014-04-01	2099-12-31
435369	Fetal distress, in liveborn infant	Condition	SNOMED	435369	POST		NULL	Read	Q214000	Liveborn with abnormal heart beat, unspecified	1970-01-01	2099-12-31	2014-04-01	2099-12-31
435369	Fetal distress, in liveborn infant	Condition	SNOMED	435369	POST		NULL	Read	Q214100	Liveborn with fetal hypoxia, unspecified	1970-01-01	2099-12-31	2014-04-01	2099-12-31
435369	Fetal distress, in liveborn infant	Condition	SNOMED	435369	POST		NULL	Read	Q214200	Liveborn with meconium liquor, unspecified	2014-04-01	2099-12-31	2014-04-01	2099-12-31
435369	Fetal distress, in liveborn infant	Condition	SNOMED	435369	POST		NULL	Read	Q214z00	Liveborn with unspecified fetal distress NOS	1970-01-01	2099-12-31	2014-04-01	2099-12-31
4149999	Fetal distress-affecting care	Condition	SNOMED	4149999			NULL	Read	L263.00	Fetal distress - affecting management	1970-01-01	2099-12-31	1970-01-01	2099-12-31
4334808	Fetal echocardiography	Procedure	SNOMED	4334808	OTEST		NULL	Read	7P0H500	Fetal echocardiography	1970-01-01	2099-12-31	1970-01-01	2099-12-31
4345690	Fetal effect of placental insufficiency	Condition	SNOMED	4345690			NULL	Read	Q022.11	Fetus affected by placental insufficiency	2014-04-01	2099-12-31	2014-04-01	2099-12-31
4213099	Fetal effects of maternal antepartum hemorrhage	Condition	SNOMED	4213099			NULL	Read	Q021011	Fetus affected by APH - antepartum haemorrhage	1970-01-01	2099-12-31	2014-04-01	2099-12-31
2004809	Fetal EKG (scalp)	Procedure	ICD9Proc	2004809	POST		NULL	ICD9Proc	75.32	Fetal EKG (scalp)	1970-01-01	2099-12-31	1970-01-01	2099-12-31
2212334	Fetal fibronectin, cervicovaginal secretions, semi-quantitative	Measurement	CPT4	2212334	OTEST		NULL	CPT4	82731	Fetal fibronectin, cervicovaginal secretions, semi-quantitative	1970-01-01	2099-12-31	1970-01-01	2099-12-31
2110290	Fetal fluid drainage (eg, vesicocentesis, thoracocentesis, paracentesis), including ultrasound guidance	Procedure	CPT4	2110290			NULL	CPT4	59074	Fetal fluid drainage (eg, vesicocentesis, thoracocentesis, paracentesis), including ultrasound guidance	2004-03-31	2099-12-31	2004-03-31	2099-12-31
4210896	Fetal gestational age	Observation	SNOMED	4210896	PCONF		NULL	Read	Z22C300	Length of gestation	1970-01-01	2014-09-30	1970-01-01	2099-12-31
80204	Fetal growth restriction	Condition	SNOMED	80204	PCOMP		NULL	ICD9CM	764.9	Fetal growth retardation, unspecified	1970-01-01	2099-12-31	2013-11-27	2099-12-31
80204	Fetal growth restriction	Condition	SNOMED	80204	PCOMP		NULL	ICD9CM	764.9	Fetal growth retardation, unspecified, unspecified [weight]	1970-01-01	2099-12-31	1970-01-01	2099-12-31
80204	Fetal growth restriction	Condition	SNOMED	80204	PCOMP		NULL	ICD9CM	764.91	Fetal growth retardation, unspecified, less than 500 grams	1970-01-01	2099-12-31	1970-01-01	2099-12-31
80204	Fetal growth restriction	Condition	SNOMED	80204	PCOMP		NULL	ICD9CM	764.92	Fetal growth retardation, unspecified, 500-749 grams	1970-01-01	2099-12-31	1970-01-01	2099-12-31
80204	Fetal growth restriction	Condition	SNOMED	80204	PCOMP		NULL	ICD9CM	764.93	Fetal growth retardation, unspecified, 750-999 grams	1970-01-01	2099-12-31	1970-01-01	2099-12-31
80204	Fetal growth restriction	Condition	SNOMED	80204	PCOMP		NULL	ICD9CM	764.94	Fetal growth retardation, unspecified, 1,000-1,249 grams	1970-01-01	2099-12-31	1970-01-01	2099-12-31
80204	Fetal growth restriction	Condition	SNOMED	80204	PCOMP		NULL	ICD9CM	764.95	Fetal growth retardation, unspecified, 1,250-1,499 grams	1970-01-01	2099-12-31	1970-01-01	2099-12-31
80204	Fetal growth restriction	Condition	SNOMED	80204	PCOMP		NULL	ICD9CM	764.96	Fetal growth retardation, unspecified, 1,500-1,749 grams	1970-01-01	2099-12-31	1970-01-01	2099-12-31
80204	Fetal growth restriction	Condition	SNOMED	80204	PCOMP		NULL	ICD9CM	764.97	Fetal growth retardation, unspecified, 1,750-1,999 grams	1970-01-01	2099-12-31	1970-01-01	2099-12-31
80204	Fetal growth restriction	Condition	SNOMED	80204	PCOMP		NULL	ICD9CM	764.98	Fetal growth retardation, unspecified, 2,000-2,499 grams	1970-01-01	2099-12-31	1970-01-01	2099-12-31
80204	Fetal growth restriction	Condition	SNOMED	80204	PCOMP		NULL	ICD9CM	764.99	Fetal growth retardation, unspecified, 2,500 grams and over	1970-01-01	2099-12-31	1970-01-01	2099-12-31
80204	Fetal growth restriction	Condition	SNOMED	80204	PCOMP		NULL	Read	Q10z.00	Fetal growth retardation NOS	1970-01-01	2099-12-31	2014-04-01	2099-12-31
80204	Fetal growth restriction	Condition	SNOMED	80204	PCOMP		NULL	Read	Q10z.11	Intrauterine growth retardation	1970-01-01	2099-12-31	1970-01-01	2099-12-31
4084439	Fetal heart monitoring	Observation	SNOMED	4084439	AGP		NULL	Read	7F25.11	Fetal monitoring	1970-01-01	2099-12-31	2014-04-01	2099-12-31
4084439	Fetal heart monitoring	Observation	SNOMED	4084439	AGP		NULL	Read	7F25000	Fetal heart monitoring NEC	1970-01-01	2099-12-31	2014-04-01	2099-12-31
4084440	Fetal heart monitoring in labor	Observation	SNOMED	4084440			NULL	Read	7F25100	Fetal heart monitoring in labour	1970-01-01	2099-12-31	2014-04-01	2099-12-31
3006722	Fetal Heart Narrative Activity US	Measurement	LOINC	3006722	PCONF		NULL	LOINC	11616-0	Fetal Heart Narrative Activity US	1970-01-01	2099-12-31	1970-01-01	2099-12-31
4289756	Fetal hydantoin syndrome	Condition	SNOMED	4289756			NULL	Read	PK81.00	Fetal hydantoin syndrome	2014-04-01	2099-12-31	2014-04-01	2099-12-31
437098	Fetal intrauterine distress first noted during labor AND/OR delivery in liveborn infant	Condition	SNOMED	437098	POST		NULL	ICD9CM	768.3	Fetal distress first noted during labor and delivery, in liveborn infant	1970-01-01	2099-12-31	1970-01-01	2099-12-31
433311	Fetal intrauterine distress noted before labor in liveborn infant	Condition	SNOMED	433311	POST		NULL	ICD9CM	768.2	Fetal distress before onset of labor, in liveborn infant	1970-01-01	2099-12-31	1970-01-01	2099-12-31
2212438	Fetal lung maturity assessment; fluorescence polarization	Measurement	CPT4	2212438	OTEST		NULL	CPT4	83663	Fetal lung maturity assessment; fluorescence polarization	1970-01-01	2099-12-31	1970-01-01	2099-12-31
2212437	Fetal lung maturity assessment; foam stability test	Measurement	CPT4	2212437			NULL	CPT4	83662	Fetal lung maturity assessment; foam stability test	1970-01-01	2099-12-31	1970-01-01	2099-12-31
2212439	Fetal lung maturity assessment; lamellar body density	Measurement	CPT4	2212439	OTEST		NULL	CPT4	83664	Fetal lung maturity assessment; lamellar body density	1970-01-01	2099-12-31	1970-01-01	2099-12-31
2212436	Fetal lung maturity assessment; lecithin sphingomyelin (L/S) ratio	Measurement	CPT4	2212436	OTEST		NULL	CPT4	83661	Fetal lung maturity assessment; lecithin sphingomyelin (L/S) ratio	1970-01-01	2099-12-31	1970-01-01	2099-12-31
2110287	Fetal monitoring during labor by consulting physician (ie, non-attending physician) with written report; interpretation only	Procedure	CPT4	2110287	LDEL		NULL	CPT4	59051	Fetal monitoring during labor by consulting physician (ie, non-attending physician) with written report; interpretation only	1970-01-01	2099-12-31	1970-01-01	2099-12-31
2110286	Fetal monitoring during labor by consulting physician (ie, non-attending physician) with written report; supervision and interpretation	Procedure	CPT4	2110286	LDEL		NULL	CPT4	59050	Fetal monitoring during labor by consulting physician (ie, non-attending physician) with written report; supervision and interpretation	1970-01-01	2099-12-31	1970-01-01	2099-12-31
4145315	Fetal movements felt	Condition	SNOMED	4145315	PCOMP		NULL	Read	62O1.00	Fetal movements felt	1970-01-01	2099-12-31	1970-01-01	2099-12-31
4015303	Fetal movements seen	Condition	SNOMED	4015303			NULL	Read	62O2.00	Fetal movements seen	1970-01-01	2099-12-31	1970-01-01	2099-12-31
40759953	Fetal Narrative Movement	Measurement	LOINC	40759953	PCONF		NULL	LOINC	56834-5	Fetal Narrative Movement	2009-08-17	2099-12-31	2009-08-17	2099-12-31
3003857	Fetal Narrative Sex US	Measurement	LOINC	3003857	POST		NULL	LOINC	11883-6	Fetal Narrative Sex US	1970-01-01	2099-12-31	1970-01-01	2099-12-31
2110284	Fetal non-stress test	Procedure	CPT4	2110284	OTEST		NULL	CPT4	59025	Fetal non-stress test	1970-01-01	2099-12-31	1970-01-01	2099-12-31
4153443	Fetal or neonatal effect of abnormal uterine contractions	Condition	SNOMED	4153443			NULL	ICD9CM	763.7	Abnormal uterine contractions affecting fetus or newborn	1970-01-01	2099-12-31	2013-12-02	2099-12-31
4153443	Fetal or neonatal effect of abnormal uterine contractions	Condition	SNOMED	4153443			NULL	Read	Q037.00	Fetus or neonate affected by abnormal uterine contractions	1970-01-01	2099-12-31	1970-01-01	2099-12-31
4153443	Fetal or neonatal effect of abnormal uterine contractions	Condition	SNOMED	4153443			NULL	Read	Q037y00	Fetus or neonate affected by other specified abnormal uterine contractions	2014-04-01	2099-12-31	2014-04-01	2099-12-31
4153443	Fetal or neonatal effect of abnormal uterine contractions	Condition	SNOMED	4153443			NULL	Read	Q037z00	Fetus or neonate affected by abnormal uterine contractions NOS	2014-04-01	2099-12-31	2014-04-01	2099-12-31
438541	Fetal or neonatal effect of abnormality of chorion	Condition	SNOMED	438541	POST		NULL	ICD9CM	762.8	Other specified abnormalities of chorion and amnion affecting fetus or newborn	1970-01-01	2099-12-31	2012-08-31	2099-12-31
438541	Fetal or neonatal effect of abnormality of chorion	Condition	SNOMED	438541	POST		NULL	ICD9CM	762.9	Unspecified abnormality of chorion and amnion affecting fetus or newborn	1970-01-01	2099-12-31	2012-08-31	2099-12-31
4148097	Fetal or neonatal effect of abruptio placentae	Condition	SNOMED	4148097			NULL	Read	Q021100	Fetus or neonate affected by abruptio placentae	1970-01-01	2099-12-31	1970-01-01	2099-12-31
4148097	Fetal or neonatal effect of abruptio placentae	Condition	SNOMED	4148097	PREM		NULL	Read	Q021100	Fetus or neonate affected by abruptio placentae	1970-01-01	2099-12-31	1970-01-01	2099-12-31
4148097	Fetal or neonatal effect of abruptio placentae	Condition	SNOMED	4148097			NULL	Read	Q021111	Fetus affected by placental abruption	1970-01-01	2099-12-31	1970-01-01	2099-12-31
4148097	Fetal or neonatal effect of abruptio placentae	Condition	SNOMED	4148097	PREM		NULL	Read	Q021111	Fetus affected by placental abruption	1970-01-01	2099-12-31	1970-01-01	2099-12-31
4148097	Fetal or neonatal effect of abruptio placentae	Condition	SNOMED	4148097	PREM		NULL	Read	Q021500	Fetus or neonate affected by premature placental separation	1970-01-01	2099-12-31	2014-04-01	2099-12-31
4148097	Fetal or neonatal effect of abruptio placentae	Condition	SNOMED	4148097			NULL	Read	Q021500	Fetus or neonate affected by premature placental separation	1970-01-01	2099-12-31	2014-04-01	2099-12-31
4148097	Fetal or neonatal effect of abruptio placentae	Condition	SNOMED	4148097			NULL	Read	Q021511	Fetus or neonate affected by premature placental separation and accidental haemorrhage	2014-04-01	2099-12-31	2014-04-01	2099-12-31
4148097	Fetal or neonatal effect of abruptio placentae	Condition	SNOMED	4148097	PREM		NULL	Read	Q021511	Fetus or neonate affected by premature placental separation and accidental haemorrhage	2014-04-01	2099-12-31	2014-04-01	2099-12-31
433309	Fetal or neonatal effect of alcohol transmitted via placenta and/or breast milk	Condition	SNOMED	433309	POST		NULL	ICD9CM	760.71	Alcohol affecting fetus or newborn via placenta or breast milk	1970-01-01	2099-12-31	2013-10-10	2099-12-31
432429	Fetal or neonatal effect of anti-infective agent transmitted via placenta and/or breast milk	Condition	SNOMED	432429	POST		NULL	ICD9CM	760.74	Anti-infectives affecting fetus or newborn via placenta or breast milk	1970-01-01	2099-12-31	1970-01-01	2099-12-31
439129	Fetal or neonatal effect of breech delivery and extraction	Condition	SNOMED	439129	POST		NULL	ICD9CM	763	Breech delivery and extraction affecting fetus or newborn	1970-01-01	2099-12-31	2013-10-10	2099-12-31
4047992	Fetal or neonatal effect of breech presentation before labor	Condition	SNOMED	4047992			NULL	Read	Q017100	Fetus or neonate affected by breech presentation before labour	1970-01-01	2099-12-31	1970-01-01	2099-12-31
4071485	Fetal or neonatal effect of cesarean section	Condition	SNOMED	4071485	POST		NULL	ICD9CM	763.4	Cesarean delivery affecting fetus or newborn	1970-01-01	2099-12-31	2013-12-02	2099-12-31
4071485	Fetal or neonatal effect of cesarean section	Condition	SNOMED	4071485	POST		NULL	Read	Q034.00	Fetus or neonate affected by caesarean section	1970-01-01	2099-12-31	1970-01-01	2099-12-31
4070415	Fetal or neonatal effect of chorioamnionitis	Condition	SNOMED	4070415			NULL	ICD9CM	762.7	Chorioamnionitis affecting fetus or newborn	1970-01-01	2099-12-31	2013-12-02	2099-12-31
4070415	Fetal or neonatal effect of chorioamnionitis	Condition	SNOMED	4070415			NULL	Read	Q027.00	Fetus or neonate affected by chorioamnionitis	2014-04-01	2099-12-31	2014-04-01	2099-12-31
4070415	Fetal or neonatal effect of chorioamnionitis	Condition	SNOMED	4070415			NULL	Read	Q027000	Fetus or neonate affected by placentitis unspecified	2014-04-01	2099-12-31	2014-04-01	2099-12-31
4070415	Fetal or neonatal effect of chorioamnionitis	Condition	SNOMED	4070415			NULL	Read	Q027z00	Fetus or neonate affected by chorioamnionitis	2014-04-01	2099-12-31	2014-04-01	2099-12-31
436220	Fetal or neonatal effect of chronic maternal respiratory disease	Condition	SNOMED	436220	POST		NULL	ICD9CM	760.3	Other chronic maternal circulatory and respiratory diseases affecting fetus or newborn	1970-01-01	2099-12-31	2012-08-31	2099-12-31
435927	Fetal or neonatal effect of complication of labor and/or delivery	Condition	SNOMED	435927	LDEL		NULL	ICD9CM	763	Fetus or newborn affected by other complications of labor and delivery	1970-01-01	2099-12-31	2013-12-02	2099-12-31
435927	Fetal or neonatal effect of complication of labor and/or delivery	Condition	SNOMED	435927	LDEL		NULL	ICD9CM	763.89	Other specified complications of labor and delivery affecting fetus or newborn	1970-01-01	2099-12-31	1970-01-01	2099-12-31
435927	Fetal or neonatal effect of complication of labor and/or delivery	Condition	SNOMED	435927	LDEL		NULL	ICD9CM	763.9	Unspecified complication of labor and delivery affecting fetus or newborn	1970-01-01	2099-12-31	1970-01-01	2099-12-31
435927	Fetal or neonatal effect of complication of labor and/or delivery	Condition	SNOMED	435927	LDEL		NULL	Read	Q03..00	Fetus or neonate affected by other complication of labour or delivery	1970-01-01	2099-12-31	2014-04-01	2099-12-31
435927	Fetal or neonatal effect of complication of labor and/or delivery	Condition	SNOMED	435927	LDEL		NULL	Read	Q03y.00	Fetus or neonate affected by other labour and delivery problems	2014-04-01	2099-12-31	2014-04-01	2099-12-31
435927	Fetal or neonatal effect of complication of labor and/or delivery	Condition	SNOMED	435927	LDEL		NULL	Read	Q03yy00	Fetus or neonate affected by other specified complication of labour or delivery	2014-04-01	2099-12-31	2014-04-01	2099-12-31
435927	Fetal or neonatal effect of complication of labor and/or delivery	Condition	SNOMED	435927	LDEL		NULL	Read	Q03yz00	Fetus or neonate affected by complication of labour or delivery NOS	2014-04-01	2099-12-31	2014-04-01	2099-12-31
435927	Fetal or neonatal effect of complication of labor and/or delivery	Condition	SNOMED	435927	LDEL		NULL	Read	Q03z.00	Fetus or neonate affected by complications of labour or delivery NOS	1970-01-01	2099-12-31	2014-04-01	2099-12-31
441682	Fetal or neonatal effect of compression of umbilical cord	Condition	SNOMED	441682	PCOMP		NULL	ICD9CM	762.5	Other compression of umbilical cord affecting fetus or newborn	1970-01-01	2099-12-31	1970-01-01	2099-12-31
440203	Fetal or neonatal effect of condition of umbilical cord	Condition	SNOMED	440203	POST		NULL	ICD9CM	762.6	Other and unspecified conditions of umbilical cord affecting fetus or newborn	1970-01-01	2099-12-31	1970-01-01	2099-12-31
440203	Fetal or neonatal effect of condition of umbilical cord	Condition	SNOMED	440203	POST		NULL	Read	Q026.00	Fetus or neonate affected by other specified cord problems	1970-01-01	2099-12-31	2014-04-01	2099-12-31
440203	Fetal or neonatal effect of condition of umbilical cord	Condition	SNOMED	440203	POST		NULL	Read	Q026.11	Fetus affected by cord problems	1970-01-01	2099-12-31	2014-04-01	2099-12-31
440203	Fetal or neonatal effect of condition of umbilical cord	Condition	SNOMED	440203	POST		NULL	Read	Q026z00	Fetus or neonate affected by cord problems NOS	1970-01-01	2099-12-31	2014-04-01	2099-12-31
4071484	Fetal or neonatal effect of disproportion during labor and delivery	Condition	SNOMED	4071484			NULL	Read	Q031600	Fetus or neonate affected by disproportion during labour and delivery	1970-01-01	2099-12-31	1970-01-01	2099-12-31
4071484	Fetal or neonatal effect of disproportion during labor and delivery	Condition	SNOMED	4071484			NULL	Read	Q031611	Fetus or neonate affected by cephalopelvic disproportion during labour and delivery	1970-01-01	2099-12-31	1970-01-01	2099-12-31
4118058	Fetal or neonatal effect of ectopic pregnancy	Condition	SNOMED	4118058			NULL	ICD9CM	761.4	Ectopic pregnancy affecting fetus or newborn	1970-01-01	2099-12-31	2013-12-02	2099-12-31
4118058	Fetal or neonatal effect of ectopic pregnancy	Condition	SNOMED	4118058			NULL	Read	Q014.00	Fetus or neonate affected by ectopic pregnancy	1970-01-01	2099-12-31	1970-01-01	2099-12-31
4118058	Fetal or neonatal effect of ectopic pregnancy	Condition	SNOMED	4118058			NULL	Read	Q014000	Fetus or neonate affected by unspecified ectopic pregnancy	2014-04-01	2099-12-31	2014-04-01	2099-12-31
4118058	Fetal or neonatal effect of ectopic pregnancy	Condition	SNOMED	4118058			NULL	Read	Q014z00	Fetus or neonate affected by ectopic pregnancy NOS	2014-04-01	2099-12-31	2014-04-01	2099-12-31
4047593	Fetal or neonatal effect of external version before labor	Condition	SNOMED	4047593			NULL	Read	Q017200	Fetus or neonate affected by external version before labour	1970-01-01	2099-12-31	1970-01-01	2099-12-31
4071481	Fetal or neonatal effect of fetomaternal transplacental transfusion	Condition	SNOMED	4071481			NULL	Read	Q023100	Fetus or neonate affected by feto-maternal transplacental transfusion	1970-01-01	2099-12-31	1970-01-01	2099-12-31
4047718	Fetal or neonatal effect of forceps delivery	Condition	SNOMED	4047718	POST		NULL	ICD9CM	763.2	Forceps delivery affecting fetus or newborn	1970-01-01	2099-12-31	2013-12-02	2099-12-31
4047718	Fetal or neonatal effect of forceps delivery	Condition	SNOMED	4047718	POST		NULL	Read	Q032.00	Fetus or neonate affected by forceps delivery	1970-01-01	2099-12-31	1970-01-01	2099-12-31
436218	Fetal or neonatal effect of hallucinogenic agent transmitted via placenta and/or breast milk	Condition	SNOMED	436218			NULL	ICD9CM	760.73	Hallucinogenic agents affecting fetus or newborn via placenta or breast milk	1970-01-01	2099-12-31	1970-01-01	2099-12-31
4070426	Fetal or neonatal effect of hypertonic uterine dysfunction	Condition	SNOMED	4070426			NULL	Read	Q037200	Fetus or neonate affected by hypertonic uterine dysfunction	1970-01-01	2099-12-31	1970-01-01	2099-12-31
435917	Fetal or neonatal effect of incompetent cervix	Condition	SNOMED	435917	POST		NULL	ICD9CM	761	Incompetent cervix affecting fetus or newborn	1970-01-01	2099-12-31	1970-01-01	2099-12-31
4071489	Fetal or neonatal effect of induction of labor	Condition	SNOMED	4071489			NULL	Read	Q03y200	Fetus or neonate affected by induction of labour	1970-01-01	2099-12-31	1970-01-01	2099-12-31
4146728	Fetal or neonatal effect of malposition or disproportion during labor or delivery	Condition	SNOMED	4146728			NULL	Read	Q031.00	Fetus or neonate affected by malposition or disproportion during labour or delivery	1970-01-01	2099-12-31	1970-01-01	2099-12-31
4146728	Fetal or neonatal effect of malposition or disproportion during labor or delivery	Condition	SNOMED	4146728			NULL	Read	Q031.11	Fetus affected by malpresentation during delivery	2014-04-01	2099-12-31	2014-04-01	2099-12-31
4146728	Fetal or neonatal effect of malposition or disproportion during labor or delivery	Condition	SNOMED	4146728			NULL	Read	Q031y00	Fetus or neonate affected by other specified malposition, malpresentation or disproportion during labour and delivery	2014-04-01	2099-12-31	2014-04-01	2099-12-31
4146728	Fetal or neonatal effect of malposition or disproportion during labor or delivery	Condition	SNOMED	4146728			NULL	Read	Q031z00	Fetus or neonate affected by malposition or disproportion during labour or delivery NOS	1970-01-01	2099-12-31	2014-04-01	2099-12-31
4146728	Fetal or neonatal effect of malposition or disproportion during labor or delivery	Condition	SNOMED	4146728			NULL	Read	Q031z11	Fetus or neonate affected by obstructed labour NEC	1970-01-01	2099-12-31	2014-04-01	2099-12-31
76521	Fetal or neonatal effect of malpresentation, malposition and/or disproportion during labor and/or delivery	Condition	SNOMED	76521	POST		NULL	ICD9CM	763.1	Other malpresentation, malposition, and disproportion during labor and delivery affecting fetus or newborn	1970-01-01	2099-12-31	1970-01-01	2099-12-31
4048012	Fetal or neonatal effect of maternal analgesic agent during labor and delivery	Condition	SNOMED	4048012			NULL	Read	Q035100	Fetus or neonate affected by maternal analgesic agent during labour and delivery	1970-01-01	2099-12-31	1970-01-01	2099-12-31
437976	Fetal or neonatal effect of maternal anesthesia and/or analgesia	Condition	SNOMED	437976	POST		NULL	ICD9CM	763.5	Maternal anesthesia and analgesia affecting fetus or newborn	1970-01-01	2099-12-31	1970-01-01	2099-12-31
4070421	Fetal or neonatal effect of maternal anesthetic and analgesic agents during labor and delivery	Condition	SNOMED	4070421			NULL	Read	Q035.00	Fetus or neonate affected by maternal anaesthetic and analgesic agents during labour and delivery	2014-04-01	2099-12-31	2014-04-01	2099-12-31
4070421	Fetal or neonatal effect of maternal anesthetic and analgesic agents during labor and delivery	Condition	SNOMED	4070421			NULL	Read	Q035600	Fetus or neonate affected by other maternal opiates during labour and delivery	1970-01-01	2099-12-31	2014-04-01	2099-12-31
4070421	Fetal or neonatal effect of maternal anesthetic and analgesic agents during labor and delivery	Condition	SNOMED	4070421			NULL	Read	Q035y00	Fetus or neonate affected by other specified maternal anaesthesia or analgesia during labour and delivery	2014-04-01	2099-12-31	2014-04-01	2099-12-31
4070421	Fetal or neonatal effect of maternal anesthetic and analgesic agents during labor and delivery	Condition	SNOMED	4070421			NULL	Read	Q035z00	Fetus or neonate affected by maternal anaesthetic or analgesic agent NOS	2014-04-01	2099-12-31	2014-04-01	2099-12-31
4118054	Fetal or neonatal effect of maternal complication of pregnancy	Condition	SNOMED	4118054			NULL	ICD9CM	761	Fetus or newborn affected by maternal complications of pregnancy	1970-01-01	2099-12-31	2013-12-02	2099-12-31
4118054	Fetal or neonatal effect of maternal complication of pregnancy	Condition	SNOMED	4118054			NULL	ICD9CM	761.8	Other specified maternal complications of pregnancy affecting fetus or newborn	1970-01-01	2099-12-31	2013-12-02	2099-12-31
4118054	Fetal or neonatal effect of maternal complication of pregnancy	Condition	SNOMED	4118054			NULL	ICD9CM	761.9	Unspecified maternal complication of pregnancy affecting fetus or newborn	1970-01-01	2099-12-31	2013-12-02	2099-12-31
4118054	Fetal or neonatal effect of maternal complication of pregnancy	Condition	SNOMED	4118054			NULL	Read	Q01..00	Fetus or neonate affected by maternal complication of pregnancy	1970-01-01	2099-12-31	1970-01-01	2099-12-31
4118054	Fetal or neonatal effect of maternal complication of pregnancy	Condition	SNOMED	4118054			NULL	Read	Q018.00	Fetus or neonate affected by maternal postnatal depression	2014-04-01	2099-12-31	2014-04-01	2099-12-31
4118054	Fetal or neonatal effect of maternal complication of pregnancy	Condition	SNOMED	4118054			NULL	Read	Q01y.00	Fetus or neonate affected by other maternal complication of pregnancy	2014-04-01	2099-12-31	2014-04-01	2099-12-31
4118054	Fetal or neonatal effect of maternal complication of pregnancy	Condition	SNOMED	4118054			NULL	Read	Q01z.00	Fetus or neonate affected by maternal complication of pregnancy NOS	1970-01-01	2099-12-31	2014-04-01	2099-12-31
4118054	Fetal or neonatal effect of maternal complication of pregnancy	Condition	SNOMED	4118054			NULL	Read	Q48G.00	Complication of termination of pregnancy, affecting fetus and newborn	2014-04-01	2099-12-31	2014-04-01	2099-12-31
4048014	Fetal or neonatal effect of maternal epidural anesthesia during labor and delivery	Condition	SNOMED	4048014			NULL	Read	Q035300	Fetus or neonate affected by maternal epidural anaesthesia during labour and delivery	1970-01-01	2099-12-31	1970-01-01	2099-12-31
4048013	Fetal or neonatal effect of maternal general anesthesia during labor and delivery	Condition	SNOMED	4048013			NULL	Read	Q035200	Fetus or neonate affected by maternal general anaesthesia during labour and delivery	1970-01-01	2099-12-31	1970-01-01	2099-12-31
433027	Fetal or neonatal effect of maternal hypertensive disease	Condition	SNOMED	433027	PCOMP		NULL	ICD9CM	760	Maternal hypertensive disorders affecting fetus or newborn	1970-01-01	2099-12-31	1970-01-01	2099-12-31
433027	Fetal or neonatal effect of maternal hypertensive disease	Condition	SNOMED	433027	PCOMP		NULL	Read	Q000.00	Fetus or neonate affected by maternal hypertensive disease	1970-01-01	2099-12-31	1970-01-01	2099-12-31
433027	Fetal or neonatal effect of maternal hypertensive disease	Condition	SNOMED	433027	PCOMP		NULL	Read	Q000.11	Fetus affected by maternal toxaemia	1970-01-01	2099-12-31	1970-01-01	2099-12-31
4118055	Fetal or neonatal effect of maternal incompetent cervix	Condition	SNOMED	4118055			NULL	Read	Q010.00	Fetus or neonate affected by maternal incompetent cervix	2014-04-01	2099-12-31	2014-04-01	2099-12-31
436219	Fetal or neonatal effect of maternal infection	Condition	SNOMED	436219	PCOMP		NULL	ICD9CM	760.2	Maternal infections affecting fetus or newborn	1970-01-01	2099-12-31	1970-01-01	2099-12-31
436219	Fetal or neonatal effect of maternal infection	Condition	SNOMED	436219	PCOMP		NULL	Read	Q002.00	Fetus or neonate affected by maternal infections	1970-01-01	2099-12-31	1970-01-01	2099-12-31
4071365	Fetal or neonatal effect of maternal injury	Condition	SNOMED	4071365			NULL	ICD9CM	760.5	Maternal injury affecting fetus or newborn	1970-01-01	2099-12-31	2013-12-02	2099-12-31
[truncated: 4,013 more rows]
