# Supplementary material for: Inferring pregnancy episodes and outcomes within a network of observational databases
Source: PLoS One. 2018 Feb 1;13(2):e0192033. doi: 10.1371/journal.pone.0192033 (PMC5794136; doi:10.1371/journal.pone.0192033)
Supplement: S3 Table — (XLS) [file pone.0192033.s003.xls]

## Sheet: Sheet1
First Pregnancy Category	Second Pregnancy Category	Minimum Days Between Outcomes
LB	LB	182
LB	SB	168
LB	DELIV	168
LB	ECT	70
LB	AB	70
LB	SA	70
SB	LB	182
SB	SB	168
SB	DELIV	168
SB	ECT	70
SB	AB	70
SB	SA	70
DELIV	LB	182
DELIV	SB	168
DELIV	DELIV	168
DELIV	ECT	70
DELIV	AB	70
DELIV	SA	70
ECT	LB	168
ECT	SB	154
ECT	DELIV	154
ECT	ECT	56
ECT	AB	56
ECT	SA	56
AB	LB	168
AB	SB	154
AB	DELIV	154
AB	ECT	56
AB	AB	56
AB	SA	56
SA	LB	168
SA	SB	154
SA	DELIV	154
SA	ECT	56
SA	AB	56
SA	SA	56
