# Supplementary material for: Inferring pregnancy episodes and outcomes within a network of observational databases
Source: PLoS One. 2018 Feb 1;13(2):e0192033. doi: 10.1371/journal.pone.0192033 (PMC5794136; doi:10.1371/journal.pone.0192033)
Supplement: S4 Table — (XLS) [file pone.0192033.s004.xls]

## Sheet: Sheet1
Outcome	Maximum Pregnancy Term	Minimum Pregnancy Term	Retry period: days needed for initiation of subsequent pregnancy
LB	301	161	28
SB	301	100	28
DELIV	301	140	28
ECT	84	42	14
AB	168	42	14
SA	139	28	14
