# Supplementary material for: Inferring pregnancy episodes and outcomes within a network of observational databases
Source: PLoS One. 2018 Feb 1;13(2):e0192033. doi: 10.1371/journal.pone.0192033 (PMC5794136; doi:10.1371/journal.pone.0192033)
Supplement: S5 Table — (XLS) [file pone.0192033.s005.xls]

## Sheet: Sheet1
Outcome	Pregnancy Marker	Total Episodes with start within 2 wks of infertility procedure start	Total Episodes with both markers	Percent within 2 weeks of infertility estimation
Induced abortion	Alpha fetoprotein	12	21	57.1
	Amenorrhea	12	29	41.4
	Average Gestational Age Estimate	27	146	18.5
	Human chorionic gonadotropin test	51	130	39.2
	Nuchal ultrasound	33	49	67.3
	Urine pregnancy test	7	22	31.8
Delivery record only	Alpha fetoprotein	723	1042	69.4
	Amenorrhea	245	530	46.2
	Average Gestational Age Estimate	1092	2056	53.1
	Human chorionic gonadotropin test	602	1898	31.7
	Nuchal ultrasound	829	1051	78.9
	Urine pregnancy test	88	216	40.7
Ectopic pregnancy	Amenorrhea	4	8	50
	Average Gestational Age Estimate	75	92	81.5
	Human chorionic gonadotropin test	70	84	83.3
	Urine pregnancy test	3	6	50
Live birth	Alpha fetoprotein	3688	4906	75.2
	Amenorrhea	1126	2350	47.9
	Average Gestational Age Estimate	5875	9163	64.1
	Human chorionic gonadotropin test	2428	8515	28.5
	Nuchal ultrasound	3931	4675	84.1
	Urine pregnancy test	549	1135	48.4
Spontaneous Abortion	Alpha fetoprotein	13	16	81.3
	Amenorrhea	159	497	32
	Average Gestational Age Estimate	1241	3929	31.6
	Human chorionic gonadotropin test	1892	3500	54.1
	Nuchal ultrasound	30	57	52.6
	Urine pregnancy test	92	339	27.1
Stillbirth	Alpha fetoprotein	43	73	58.9
	Amenorrhea	13	54	24.1
	Average Gestational Age Estimate	22	176	12.5
	Human chorionic gonadotropin test	51	155	32.9
	Nuchal ultrasound	46	74	62.2
	Urine pregnancy test	4	28	14.3
