# Supplementary material for: Inferring pregnancy episodes and outcomes within a network of observational databases
Source: PLoS One. 2018 Feb 1;13(2):e0192033. doi: 10.1371/journal.pone.0192033 (PMC5794136; doi:10.1371/journal.pone.0192033)
Supplement: S6 Table — (XLS) [file pone.0192033.s006.xls]

## Sheet: Sheet1
Outcome	Pregnancy Marker	Total Episodes with start within 2 wks of nuchal ultrasound	Total Episodes with both markers	Percent within 2 weeks of infertility estimation
Abortion	Alpha fetoprotein	305	360	84.7
	Amenorrhea	320	489	65.4
	Average Gestational Age Estimate	0	1170	0
	Human chorionic gonadotropin test	235	939	25
	Nuchal ultrasound	1170	1170	100
	Urine pregnancy test	218	422	51.7
Delivery Record Only	Alpha fetoprotein	13895	15323	90.7
	Amenorrhea	5715	8983	63.6
	Average Gestational Age Estimate	17027	22985	74.1
	Human chorionic gonadotropin test	4677	20505	22.8
	Nuchal ultrasound	23043	23043	100
	Urine pregnancy test	4202	7172	58.6
Live birth	Alpha fetoprotein	107266	119271	89.9
	Amenorrhea	40156	63020	63.7
	Average Gestational Age Estimate	145862	175870	82.9
	Human chorionic gonadotropin test	31842	159366	20
	Nuchal ultrasound	176139	176139	100
	Urine pregnancy test	33892	57759	58.7
Spontaneous Abortion	Alpha fetoprotein	225	248	90.7
	Amenorrhea	294	505	58.2
	Average Gestational Age Estimate	84	1371	6.1
	Human chorionic gonadotropin test	297	1081	27.5
	Nuchal ultrasound	1371	1371	100
	Urine pregnancy test	246	485	50.7
Stillbirth	Alpha fetoprotein	723	811	89.1
	Amenorrhea	322	535	60.2
	Average Gestational Age Estimate	104	1351	7.7
	Human chorionic gonadotropin test	261	1205	21.7
	Nuchal ultrasound	1351	1351	100
	Urine pregnancy test	279	541	51.6
