# Supplementary material for: Inferring pregnancy episodes and outcomes within a network of observational databases
Source: PLoS One. 2018 Feb 1;13(2):e0192033. doi: 10.1371/journal.pone.0192033 (PMC5794136; doi:10.1371/journal.pone.0192033)
Supplement: S7 Table — (XLS) [file pone.0192033.s007.xls]

## Sheet: Sheet1
Outcome	PreTerm	FullTerm
LB	245	280
SB	196	196
DELIV	245	280
ECT	56	56
AB	70	70
SA	70	70
