# Supplementary material for: Inferring pregnancy episodes and outcomes within a network of observational databases
Source: PLoS One. 2018 Feb 1;13(2):e0192033. doi: 10.1371/journal.pone.0192033 (PMC5794136; doi:10.1371/journal.pone.0192033)
Supplement: S8 Table — (XLS) [file pone.0192033.s008.xls]

## Sheet: Sheet1
Pregnancy outcome	Start estimation method	Database	N	Mean	Std	Median
Ectopic Pregnancy	Alpha-fetoprotein test	Optu	5	66.4	14.9766	67
Ectopic Pregnancy	Alpha-fetoprotein test	Truv	28	59.3214	13.9312	58
Ectopic Pregnancy	Amenorrhea record	CPRD	88	67.8068	7.90876	68
Ectopic Pregnancy	Amenorrhea record	Optu	2295	67.5917	8.37031	67
Ectopic Pregnancy	Amenorrhea record	Truv	8350	67.5049	8.29157	67
Ectopic Pregnancy	Fertility procedure	CPRD	25	54.16	10.5462	51
Ectopic Pregnancy	Fertility procedure	Optu	242	58.2479	11.9277	55
Ectopic Pregnancy	Fertility procedure	Truv	980	57.4469	12.2926	53
Ectopic Pregnancy	Gestational age estimate	CPRD	5639	59.7968	6.01944	57
Ectopic Pregnancy	Gestational age estimate	Optu	7358	61.4648	7.37272	58
Ectopic Pregnancy	Gestational age estimate	Truv	25552	61.4158	7.27817	58
Ectopic Pregnancy	Gestational age record	CPRD	43	58.5581	14.2282	55
Ectopic Pregnancy	Gestational age record	Optu	1	58		58
Ectopic Pregnancy	Gestational age record	Truv	1	46		46
Ectopic Pregnancy	Last menstrual period	CPRD	683	57.3221	10.4346	55
Ectopic Pregnancy	Nuchal ultrasound	Optu	1	63		63
Ectopic Pregnancy	Nuchal ultrasound	Truv	7	63.7143	12.4728	58
Ectopic Pregnancy	Urine pregnancy record	CPRD	526	65.5646	8.35923	64
Ectopic Pregnancy	Urine pregnancy record	Optu	2090	64.5464	8.21737	63
Ectopic Pregnancy	Urine pregnancy record	Truv	11688	63.8674	8.16001	61
Live Birth	Alpha-fetoprotein test	CPRD	8572	282.806	19.3386	287
Live Birth	Alpha-fetoprotein test	Optu	205227	275.607	17.0186	279
Live Birth	Alpha-fetoprotein test	Truv	830662	274.16	18.2632	278
Live Birth	Amenorrhea record	CPRD	6477	277.669	24.7473	285
Live Birth	Amenorrhea record	Optu	80043	275.668	24.8665	282
Live Birth	Amenorrhea record	Truv	287166	273.117	27.7475	281
Live Birth	Fertility procedure	CPRD	669	257.356	28.9089	264
Live Birth	Fertility procedure	Optu	13203	269.171	21.5466	273
Live Birth	Fertility procedure	Truv	46700	267.986	22.647	273
Live Birth	Gestational age estimate	CPRD	196872	281.885	17.6979	281
Live Birth	Gestational age estimate	Optu	222630	277.114	22.3622	281
Live Birth	Gestational age estimate	Truv	854330	276.249	23.1735	281
Live Birth	Gestational age record	CPRD	87016	270.559	21.9074	276
Live Birth	Gestational age record	Optu	7381	232.07	26.7503	245
Live Birth	Gestational age record	Truv	16411	233.929	27.3379	245
Live Birth	Last menstrual period	CPRD	314495	275.93	18.5357	280
Live Birth	Nuchal ultrasound	CPRD	1165	278.524	17.3582	282
Live Birth	Nuchal ultrasound	Optu	201695	274.524	14.6878	277
Live Birth	Nuchal ultrasound	Truv	515835	273.993	15.6071	277
Live Birth	Urine pregnancy record	CPRD	18778	280.822	22.5589	287
Live Birth	Urine pregnancy record	Optu	62102	274.539	25.2038	281
Live Birth	Urine pregnancy record	Truv	250529	269.757	30.4721	279
Abortion	Alpha-fetoprotein test	CPRD	151	114.576	38.7001	132
Abortion	Alpha-fetoprotein test	Optu	2088	111.647	39.7784	131
Abortion	Alpha-fetoprotein test	Truv	8291	111.926	39.1127	131
Abortion	Amenorrhea record	CPRD	8357	82.0468	20.9919	78
Abortion	Amenorrhea record	Optu	71046	80.3928	19.5865	77
Abortion	Amenorrhea record	Truv	214960	80.0794	19.7779	77
Abortion	Fertility procedure	CPRD	437	77.1648	29.6568	72
Abortion	Fertility procedure	Optu	5400	82.8115	31.1071	77
Abortion	Fertility procedure	Truv	18743	83.2028	31.705	75
Abortion	Gestational age estimate	CPRD	153781	77.5888	15.0539	71
Abortion	Gestational age estimate	Optu	140324	75.8056	15.0243	71
Abortion	Gestational age estimate	Truv	467940	75.3563	15.1437	71
Abortion	Gestational age record	CPRD	4230	76.0303	26.3263	71
Abortion	Gestational age record	Optu	40	81.1	47.8496	64
Abortion	Gestational age record	Truv	103	83.1359	46.7564	64
Abortion	Last menstrual period	CPRD	50701	77.9974	22.9571	77
Abortion	Nuchal ultrasound	CPRD	114	106.325	22.9969	102
Abortion	Nuchal ultrasound	Optu	4113	111.157	25.7729	113
Abortion	Nuchal ultrasound	Truv	11649	110.01	25.1806	111
Abortion	Urine pregnancy record	CPRD	22774	80.8858	21.328	76
Abortion	Urine pregnancy record	Optu	55268	77.3944	21.316	72
Abortion	Urine pregnancy record	Truv	207444	77.6946	22.1987	72
Stillbirth	Alpha-fetoprotein test	CPRD	70	219.129	51.5037	213
Stillbirth	Alpha-fetoprotein test	Optu	1196	199.338	47.9901	185
Stillbirth	Alpha-fetoprotein test	Truv	5226	202.205	47.2292	190
Stillbirth	Amenorrhea record	CPRD	66	223.227	42.4727	217.5
Stillbirth	Amenorrhea record	Optu	561	204.283	49.9121	193
Stillbirth	Amenorrhea record	Truv	1904	207.647	49.5055	199
Stillbirth	Fertility procedure	CPRD	7	221.429	58.3577	191
Stillbirth	Fertility procedure	Optu	130	209.377	52.5818	205.5
Stillbirth	Fertility procedure	Truv	392	218.594	51.1393	225
Stillbirth	Gestational age estimate	CPRD	1567	218.92	34.2524	197
Stillbirth	Gestational age estimate	Optu	1821	206.589	29.3646	197
Stillbirth	Gestational age estimate	Truv	6707	206.338	28.0204	197
Stillbirth	Gestational age record	CPRD	319	223.539	47.6925	227
Stillbirth	Gestational age record	Optu	56	178.607	31.5529	161
Stillbirth	Gestational age record	Truv	154	184.325	33.984	163
Stillbirth	Last menstrual period	CPRD	1793	222.445	48.3429	223
Stillbirth	Nuchal ultrasound	CPRD	7	225	48.6861	207
Stillbirth	Nuchal ultrasound	Optu	913	201.746	49.9142	185
Stillbirth	Nuchal ultrasound	Truv	2495	202.054	48.4758	187
Stillbirth	Urine pregnancy record	CPRD	186	223.177	49.6207	219.5
Stillbirth	Urine pregnancy record	Optu	397	205.154	46.9336	196
Stillbirth	Urine pregnancy record	Truv	1878	213.22	48.5733	209
