# Supplementary material for: Inferring pregnancy episodes and outcomes within a network of observational databases
Source: PLoS One. 2018 Feb 1;13(2):e0192033. doi: 10.1371/journal.pone.0192033 (PMC5794136; doi:10.1371/journal.pone.0192033)
Supplement: S1 Data — (TXT) [file pone.0192033.s013.txt]

start_method_short	db	outcome	start_method_text	Combined	Combined_num	ecount	total	pct
Gestational age record	CPRD	Abortion	Gestational age record	Group 1	1	4230	240545	1.76
Fertility procedures	CPRD	Abortion	Infertility procedures that date conception	Group 1	1	437	240545	0.18
Last Menstrual Period	CPRD	Abortion	Last Menstrual Period	Group 1	1	50701	240545	21.08
Gestational age record	CPRD	Ectopic	Gestational age record	Group 1	1	43	7004	0.61
Fertility procedures	CPRD	Ectopic	Infertility procedures that date conception	Group 1	1	25	7004	0.36
Last Menstrual Period	CPRD	Ectopic	Last Menstrual Period	Group 1	1	683	7004	9.75
Gestational age record	CPRD	Live Birth	Gestational age record	Group 1	1	87016	634044	13.72
Fertility procedures	CPRD	Live Birth	Infertility procedures that date conception	Group 1	1	669	634044	0.11
Last Menstrual Period	CPRD	Live Birth	Last Menstrual Period	Group 1	1	314495	634044	49.6
Gestational age record	CPRD	Stillbirth	Gestational age record	Group 1	1	319	4015	7.95
Fertility procedures	CPRD	Stillbirth	Infertility procedures that date conception	Group 1	1	7	4015	0.17
Last Menstrual Period	CPRD	Stillbirth	Last Menstrual Period	Group 1	1	1793	4015	44.66
Alpha-fetoprotein	CPRD	Abortion	Alpha-fetoprotein test	Group 2	2	151	240545	0.06
Nuchal ultrasound	CPRD	Abortion	Nuchal ultrasound	Group 2	2	114	240545	0.05
Alpha-fetoprotein	CPRD	Live Birth	Alpha-fetoprotein test	Group 2	2	8572	634044	1.35
Nuchal ultrasound	CPRD	Live Birth	Nuchal ultrasound	Group 2	2	1165	634044	0.18
Alpha-fetoprotein	CPRD	Stillbirth	Alpha-fetoprotein test	Group 2	2	70	4015	1.74
Nuchal ultrasound	CPRD	Stillbirth	Nuchal ultrasound	Group 2	2	7	4015	0.17
Amenorrhea	CPRD	Abortion	Amenorrhea record	Group 3	3	8357	240545	3.47
Urine pregnancy test	CPRD	Abortion	Urine pregnancy test record	Group 3	3	22774	240545	9.47
Amenorrhea	CPRD	Ectopic	Amenorrhea record	Group 3	3	88	7004	1.26
Urine pregnancy test	CPRD	Ectopic	Urine pregnancy test record	Group 3	3	526	7004	7.51
Amenorrhea	CPRD	Live Birth	Amenorrhea record	Group 3	3	6477	634044	1.02
Urine pregnancy test	CPRD	Live Birth	Urine pregnancy test record	Group 3	3	18778	634044	2.96
Amenorrhea	CPRD	Stillbirth	Amenorrhea record	Group 3	3	66	4015	1.64
Urine pregnancy test	CPRD	Stillbirth	Urine pregnancy test record	Group 3	3	186	4015	4.63
Gestational age estimate	CPRD	Abortion	Gestational age estimate	Group 4	4	153781	240545	63.93
Gestational age estimate	CPRD	Ectopic	Gestational age estimate	Group 4	4	5639	7004	80.51
Gestational age estimate	CPRD	Live Birth	Gestational age estimate	Group 4	4	196872	634044	31.05
Gestational age estimate	CPRD	Stillbirth	Gestational age estimate	Group 4	4	1567	4015	39.03
Gestational age record	Optum	Abortion	Gestational age record	Group 1	1	40	278279	0.01
Fertility procedures	Optum	Abortion	Infertility procedures that date conception	Group 1	1	5400	278279	1.94
Gestational age record	Optum	Ectopic	Gestational age record	Group 1	1	1	11992	0.01
Fertility procedures	Optum	Ectopic	Infertility procedures that date conception	Group 1	1	242	11992	2.02
Gestational age record	Optum	Live Birth	Gestational age record	Group 1	1	7381	792281	0.93
Fertility procedures	Optum	Live Birth	Infertility procedures that date conception	Group 1	1	13203	792281	1.67
Gestational age record	Optum	Stillbirth	Gestational age record	Group 1	1	56	5074	1.1
Fertility procedures	Optum	Stillbirth	Infertility procedures that date conception	Group 1	1	130	5074	2.56
Alpha-fetoprotein	Optum	Abortion	Alpha-fetoprotein test	Group 2	2	2088	278279	0.75
Nuchal ultrasound	Optum	Abortion	Nuchal ultrasound	Group 2	2	4113	278279	1.48
Alpha-fetoprotein	Optum	Ectopic	Alpha-fetoprotein test	Group 2	2	5	11992	0.04
Nuchal ultrasound	Optum	Ectopic	Nuchal ultrasound	Group 2	2	1	11992	0.01
Alpha-fetoprotein	Optum	Live Birth	Alpha-fetoprotein test	Group 2	2	205227	792281	25.9
Nuchal ultrasound	Optum	Live Birth	Nuchal ultrasound	Group 2	2	201695	792281	25.46
Alpha-fetoprotein	Optum	Stillbirth	Alpha-fetoprotein test	Group 2	2	1196	5074	23.57
Nuchal ultrasound	Optum	Stillbirth	Nuchal ultrasound	Group 2	2	913	5074	17.99
Amenorrhea	Optum	Abortion	Amenorrhea record	Group 3	3	71046	278279	25.53
Urine pregnancy test	Optum	Abortion	Urine pregnancy test record	Group 3	3	55268	278279	19.86
Amenorrhea	Optum	Ectopic	Amenorrhea record	Group 3	3	2295	11992	19.14
Urine pregnancy test	Optum	Ectopic	Urine pregnancy test record	Group 3	3	2090	11992	17.43
Amenorrhea	Optum	Live Birth	Amenorrhea record	Group 3	3	80043	792281	10.1
Urine pregnancy test	Optum	Live Birth	Urine pregnancy test record	Group 3	3	62102	792281	7.84
Amenorrhea	Optum	Stillbirth	Amenorrhea record	Group 3	3	561	5074	11.06
Urine pregnancy test	Optum	Stillbirth	Urine pregnancy test record	Group 3	3	397	5074	7.82
Gestational age estimate	Optum	Abortion	Gestational age estimate	Group 4	4	140324	278279	50.43
Gestational age estimate	Optum	Ectopic	Gestational age estimate	Group 4	4	7358	11992	61.36
Gestational age estimate	Optum	Live Birth	Gestational age estimate	Group 4	4	222630	792281	28.1
Gestational age estimate	Optum	Stillbirth	Gestational age estimate	Group 4	4	1821	5074	35.89
Gestational age record	Truven CCAE	Abortion	Gestational age record	Group 1	1	90	835628	0.01
Fertility procedures	Truven CCAE	Abortion	Infertility procedures that date conception	Group 1	1	18742	835628	2.24
Gestational age record	Truven CCAE	Ectopic	Gestational age record	Group 1	1	1	39623	0
Fertility procedures	Truven CCAE	Ectopic	Infertility procedures that date conception	Group 1	1	980	39623	2.47
Gestational age record	Truven CCAE	Live Birth	Gestational age record	Group 1	1	13705	2388038	0.57
Fertility procedures	Truven CCAE	Live Birth	Infertility procedures that date conception	Group 1	1	46689	2388038	1.96
Gestational age record	Truven CCAE	Stillbirth	Gestational age record	Group 1	1	106	14724	0.72
Fertility procedures	Truven CCAE	Stillbirth	Infertility procedures that date conception	Group 1	1	392	14724	2.66
Alpha-fetoprotein	Truven CCAE	Abortion	Alpha-fetoprotein test	Group 2	2	7153	835628	0.86
Nuchal ultrasound	Truven CCAE	Abortion	Nuchal ultrasound	Group 2	2	10904	835628	1.3
Alpha-fetoprotein	Truven CCAE	Ectopic	Alpha-fetoprotein test	Group 2	2	23	39623	0.06
Nuchal ultrasound	Truven CCAE	Ectopic	Nuchal ultrasound	Group 2	2	6	39623	0.02
Alpha-fetoprotein	Truven CCAE	Live Birth	Alpha-fetoprotein test	Group 2	2	662343	2388038	27.74
Nuchal ultrasound	Truven CCAE	Live Birth	Nuchal ultrasound	Group 2	2	481111	2388038	20.15
Alpha-fetoprotein	Truven CCAE	Stillbirth	Alpha-fetoprotein test	Group 2	2	3761	14724	25.54
Nuchal ultrasound	Truven CCAE	Stillbirth	Nuchal ultrasound	Group 2	2	2178	14724	14.79
Amenorrhea	Truven CCAE	Abortion	Amenorrhea record	Group 3	3	197271	835628	23.61
Urine pregnancy test	Truven CCAE	Abortion	Urine pregnancy test record	Group 3	3	170845	835628	20.45
Amenorrhea	Truven CCAE	Ectopic	Amenorrhea record	Group 3	3	7484	39623	18.89
Urine pregnancy test	Truven CCAE	Ectopic	Urine pregnancy test record	Group 3	3	8932	39623	22.54
Amenorrhea	Truven CCAE	Live Birth	Amenorrhea record	Group 3	3	253663	2388038	10.62
Urine pregnancy test	Truven CCAE	Live Birth	Urine pregnancy test record	Group 3	3	183220	2388038	7.67
Amenorrhea	Truven CCAE	Stillbirth	Amenorrhea record	Group 3	3	1611	14724	10.94
Urine pregnancy test	Truven CCAE	Stillbirth	Urine pregnancy test record	Group 3	3	1255	14724	8.52
Gestational age estimate	Truven CCAE	Abortion	Gestational age estimate	Group 4	4	430623	835628	51.53
Gestational age estimate	Truven CCAE	Ectopic	Gestational age estimate	Group 4	4	22197	39623	56.02
Gestational age estimate	Truven CCAE	Live Birth	Gestational age estimate	Group 4	4	747307	2388038	31.29
Gestational age estimate	Truven CCAE	Stillbirth	Gestational age estimate	Group 4	4	5421	14724	36.82
Gestational age record	Truven MDCD	Abortion	Gestational age record	Group 1	1	13	93502	0.01
Fertility procedures	Truven MDCD	Abortion	Infertility procedures that date conception	Group 1	1	1	93502	0
Gestational age record	Truven MDCD	Live Birth	Gestational age record	Group 1	1	2706	413595	0.65
Fertility procedures	Truven MDCD	Live Birth	Infertility procedures that date conception	Group 1	1	11	413595	0
Gestational age record	Truven MDCD	Stillbirth	Gestational age record	Group 1	1	48	4032	1.19
Alpha-fetoprotein	Truven MDCD	Abortion	Alpha-fetoprotein test	Group 2	2	1138	93502	1.22
Nuchal ultrasound	Truven MDCD	Abortion	Nuchal ultrasound	Group 2	2	745	93502	0.8
Alpha-fetoprotein	Truven MDCD	Ectopic	Alpha-fetoprotein test	Group 2	2	5	6983	0.07
Nuchal ultrasound	Truven MDCD	Ectopic	Nuchal ultrasound	Group 2	2	1	6983	0.01
Alpha-fetoprotein	Truven MDCD	Live Birth	Alpha-fetoprotein test	Group 2	2	168319	413595	40.7
Nuchal ultrasound	Truven MDCD	Live Birth	Nuchal ultrasound	Group 2	2	34724	413595	8.4
Alpha-fetoprotein	Truven MDCD	Stillbirth	Alpha-fetoprotein test	Group 2	2	1465	4032	36.33
Nuchal ultrasound	Truven MDCD	Stillbirth	Nuchal ultrasound	Group 2	2	317	4032	7.86
Amenorrhea	Truven MDCD	Abortion	Amenorrhea record	Group 3	3	17689	93502	18.92
Urine pregnancy test	Truven MDCD	Abortion	Urine pregnancy test record	Group 3	3	36599	93502	39.14
Amenorrhea	Truven MDCD	Ectopic	Amenorrhea record	Group 3	3	866	6983	12.4
Urine pregnancy test	Truven MDCD	Ectopic	Urine pregnancy test record	Group 3	3	2756	6983	39.47
Amenorrhea	Truven MDCD	Live Birth	Amenorrhea record	Group 3	3	33503	413595	8.1
Urine pregnancy test	Truven MDCD	Live Birth	Urine pregnancy test record	Group 3	3	67309	413595	16.27
Amenorrhea	Truven MDCD	Stillbirth	Amenorrhea record	Group 3	3	293	4032	7.27
Urine pregnancy test	Truven MDCD	Stillbirth	Urine pregnancy test record	Group 3	3	623	4032	15.45
Gestational age estimate	Truven MDCD	Abortion	Gestational age estimate	Group 4	4	37317	93502	39.91
Gestational age estimate	Truven MDCD	Ectopic	Gestational age estimate	Group 4	4	3355	6983	48.05
Gestational age estimate	Truven MDCD	Live Birth	Gestational age estimate	Group 4	4	107023	413595	25.88
Gestational age estimate	Truven MDCD	Stillbirth	Gestational age estimate	Group 4	4	1286	4032	31.89
