# Supplementary material for: Inferring pregnancy episodes and outcomes within a network of observational databases
Source: PLoS One. 2018 Feb 1;13(2):e0192033. doi: 10.1371/journal.pone.0192033 (PMC5794136; doi:10.1371/journal.pone.0192033)
Supplement: S2 Data — (TXT) [file pone.0192033.s014.txt]

start_method_short	start_method_abbrev	db	outcome	start_methodt	start_methodl	epi_length	COUNT	PERCENT
Alpha-fetoprotein	AFP	CPRD	LB/DELIV	AFP	Alpha fetoprotein	140-149	12	0.1
Alpha-fetoprotein	AFP	CPRD	LB/DELIV	AFP	Alpha fetoprotein	150-159	10	0.1
Alpha-fetoprotein	AFP	CPRD	LB/DELIV	AFP	Alpha fetoprotein	160-169	15	0.2
Alpha-fetoprotein	AFP	CPRD	LB/DELIV	AFP	Alpha fetoprotein	170-179	29	0.3
Alpha-fetoprotein	AFP	CPRD	LB/DELIV	AFP	Alpha fetoprotein	180-189	19	0.2
Alpha-fetoprotein	AFP	CPRD	LB/DELIV	AFP	Alpha fetoprotein	190-199	31	0.4
Alpha-fetoprotein	AFP	CPRD	LB/DELIV	AFP	Alpha fetoprotein	200-209	28	0.3
Alpha-fetoprotein	AFP	CPRD	LB/DELIV	AFP	Alpha fetoprotein	210-219	26	0.3
Alpha-fetoprotein	AFP	CPRD	LB/DELIV	AFP	Alpha fetoprotein	220-229	51	0.6
Alpha-fetoprotein	AFP	CPRD	LB/DELIV	AFP	Alpha fetoprotein	230-239	58	0.7
Alpha-fetoprotein	AFP	CPRD	LB/DELIV	AFP	Alpha fetoprotein	240-249	101	1.2
Alpha-fetoprotein	AFP	CPRD	LB/DELIV	AFP	Alpha fetoprotein	250-259	203	2.4
Alpha-fetoprotein	AFP	CPRD	LB/DELIV	AFP	Alpha fetoprotein	260-269	525	6.1
Alpha-fetoprotein	AFP	CPRD	LB/DELIV	AFP	Alpha fetoprotein	270-279	1332	15.5
Alpha-fetoprotein	AFP	CPRD	LB/DELIV	AFP	Alpha fetoprotein	280-289	2532	29.5
Alpha-fetoprotein	AFP	CPRD	LB/DELIV	AFP	Alpha fetoprotein	290-299	2910	33.9
Alpha-fetoprotein	AFP	CPRD	LB/DELIV	AFP	Alpha fetoprotein	300-309	690	8
All methods	ALL	CPRD	LB/DELIV	ALL	All methods	140-149	364	0.1
All methods	ALL	CPRD	LB/DELIV	ALL	All methods	150-159	637	0.1
All methods	ALL	CPRD	LB/DELIV	ALL	All methods	160-169	1360	0.2
All methods	ALL	CPRD	LB/DELIV	ALL	All methods	170-179	1644	0.3
All methods	ALL	CPRD	LB/DELIV	ALL	All methods	180-189	2147	0.3
All methods	ALL	CPRD	LB/DELIV	ALL	All methods	190-199	2534	0.4
All methods	ALL	CPRD	LB/DELIV	ALL	All methods	200-209	3197	0.5
All methods	ALL	CPRD	LB/DELIV	ALL	All methods	210-219	4431	0.7
All methods	ALL	CPRD	LB/DELIV	ALL	All methods	220-229	5591	0.9
All methods	ALL	CPRD	LB/DELIV	ALL	All methods	230-239	8777	1.4
All methods	ALL	CPRD	LB/DELIV	ALL	All methods	240-249	14257	2.2
All methods	ALL	CPRD	LB/DELIV	ALL	All methods	250-259	22579	3.6
All methods	ALL	CPRD	LB/DELIV	ALL	All methods	260-269	49293	7.8
All methods	ALL	CPRD	LB/DELIV	ALL	All methods	270-279	108610	17.1
All methods	ALL	CPRD	LB/DELIV	ALL	All methods	280-289	283238	44.7
All methods	ALL	CPRD	LB/DELIV	ALL	All methods	290-299	106028	16.7
All methods	ALL	CPRD	LB/DELIV	ALL	All methods	300-309	19357	3.1
Amenorrhea	AMEN	CPRD	LB/DELIV	AMEN	Amenorrhea	140-149	7	0.1
Amenorrhea	AMEN	CPRD	LB/DELIV	AMEN	Amenorrhea	150-159	16	0.2
Amenorrhea	AMEN	CPRD	LB/DELIV	AMEN	Amenorrhea	160-169	22	0.3
Amenorrhea	AMEN	CPRD	LB/DELIV	AMEN	Amenorrhea	170-179	19	0.3
Amenorrhea	AMEN	CPRD	LB/DELIV	AMEN	Amenorrhea	180-189	33	0.5
Amenorrhea	AMEN	CPRD	LB/DELIV	AMEN	Amenorrhea	190-199	43	0.7
Amenorrhea	AMEN	CPRD	LB/DELIV	AMEN	Amenorrhea	200-209	45	0.7
Amenorrhea	AMEN	CPRD	LB/DELIV	AMEN	Amenorrhea	210-219	84	1.3
Amenorrhea	AMEN	CPRD	LB/DELIV	AMEN	Amenorrhea	220-229	95	1.5
Amenorrhea	AMEN	CPRD	LB/DELIV	AMEN	Amenorrhea	230-239	137	2.1
Amenorrhea	AMEN	CPRD	LB/DELIV	AMEN	Amenorrhea	240-249	190	2.9
Amenorrhea	AMEN	CPRD	LB/DELIV	AMEN	Amenorrhea	250-259	332	5.1
Amenorrhea	AMEN	CPRD	LB/DELIV	AMEN	Amenorrhea	260-269	506	7.8
Amenorrhea	AMEN	CPRD	LB/DELIV	AMEN	Amenorrhea	270-279	947	14.6
Amenorrhea	AMEN	CPRD	LB/DELIV	AMEN	Amenorrhea	280-289	1542	23.8
Amenorrhea	AMEN	CPRD	LB/DELIV	AMEN	Amenorrhea	290-299	1896	29.3
Amenorrhea	AMEN	CPRD	LB/DELIV	AMEN	Amenorrhea	300-309	563	8.7
Gestational age estimate	ESTIMATE	CPRD	LB/DELIV	AVG	Average gestational age estimate	140-149	180	0.1
Gestational age estimate	ESTIMATE	CPRD	LB/DELIV	AVG	Average gestational age estimate	150-159	412	0.2
Gestational age estimate	ESTIMATE	CPRD	LB/DELIV	AVG	Average gestational age estimate	160-169	496	0.3
Gestational age estimate	ESTIMATE	CPRD	LB/DELIV	AVG	Average gestational age estimate	170-179	580	0.3
Gestational age estimate	ESTIMATE	CPRD	LB/DELIV	AVG	Average gestational age estimate	180-189	588	0.3
Gestational age estimate	ESTIMATE	CPRD	LB/DELIV	AVG	Average gestational age estimate	190-199	659	0.3
Gestational age estimate	ESTIMATE	CPRD	LB/DELIV	AVG	Average gestational age estimate	200-209	734	0.4
Gestational age estimate	ESTIMATE	CPRD	LB/DELIV	AVG	Average gestational age estimate	210-219	750	0.4
Gestational age estimate	ESTIMATE	CPRD	LB/DELIV	AVG	Average gestational age estimate	220-229	647	0.3
Gestational age estimate	ESTIMATE	CPRD	LB/DELIV	AVG	Average gestational age estimate	230-239	537	0.3
Gestational age estimate	ESTIMATE	CPRD	LB/DELIV	AVG	Average gestational age estimate	240-249	3237	1.6
Gestational age estimate	ESTIMATE	CPRD	LB/DELIV	AVG	Average gestational age estimate	250-259	1172	0.6
Gestational age estimate	ESTIMATE	CPRD	LB/DELIV	AVG	Average gestational age estimate	260-269	1710	0.9
Gestational age estimate	ESTIMATE	CPRD	LB/DELIV	AVG	Average gestational age estimate	270-279	1683	0.9
Gestational age estimate	ESTIMATE	CPRD	LB/DELIV	AVG	Average gestational age estimate	280-289	136015	69.1
Gestational age estimate	ESTIMATE	CPRD	LB/DELIV	AVG	Average gestational age estimate	290-299	36597	18.6
Gestational age estimate	ESTIMATE	CPRD	LB/DELIV	AVG	Average gestational age estimate	300-309	10875	5.5
Gestational age record	GEST	CPRD	LB/DELIV	GEST	Gestational age	140-149	41	0
Gestational age record	GEST	CPRD	LB/DELIV	GEST	Gestational age	150-159	40	0
Gestational age record	GEST	CPRD	LB/DELIV	GEST	Gestational age	160-169	447	0.5
Gestational age record	GEST	CPRD	LB/DELIV	GEST	Gestational age	170-179	402	0.5
Gestational age record	GEST	CPRD	LB/DELIV	GEST	Gestational age	180-189	684	0.8
Gestational age record	GEST	CPRD	LB/DELIV	GEST	Gestational age	190-199	629	0.7
Gestational age record	GEST	CPRD	LB/DELIV	GEST	Gestational age	200-209	739	0.8
Gestational age record	GEST	CPRD	LB/DELIV	GEST	Gestational age	210-219	987	1.1
Gestational age record	GEST	CPRD	LB/DELIV	GEST	Gestational age	220-229	1039	1.2
Gestational age record	GEST	CPRD	LB/DELIV	GEST	Gestational age	230-239	1923	2.2
Gestational age record	GEST	CPRD	LB/DELIV	GEST	Gestational age	240-249	2015	2.3
Gestational age record	GEST	CPRD	LB/DELIV	GEST	Gestational age	250-259	6603	7.6
Gestational age record	GEST	CPRD	LB/DELIV	GEST	Gestational age	260-269	11339	13
Gestational age record	GEST	CPRD	LB/DELIV	GEST	Gestational age	270-279	22105	25.4
Gestational age record	GEST	CPRD	LB/DELIV	GEST	Gestational age	280-289	32196	37
Gestational age record	GEST	CPRD	LB/DELIV	GEST	Gestational age	290-299	5108	5.9
Gestational age record	GEST	CPRD	LB/DELIV	GEST	Gestational age	300-309	719	0.8
Fertility procedures	FERTILITY	CPRD	LB/DELIV	INFERT	Infertility procedure	140-149	2	0.3
Fertility procedures	FERTILITY	CPRD	LB/DELIV	INFERT	Infertility procedure	150-159	4	0.6
Fertility procedures	FERTILITY	CPRD	LB/DELIV	INFERT	Infertility procedure	160-169	2	0.3
Fertility procedures	FERTILITY	CPRD	LB/DELIV	INFERT	Infertility procedure	170-179	6	0.9
Fertility procedures	FERTILITY	CPRD	LB/DELIV	INFERT	Infertility procedure	180-189	8	1.2
Fertility procedures	FERTILITY	CPRD	LB/DELIV	INFERT	Infertility procedure	190-199	11	1.6
Fertility procedures	FERTILITY	CPRD	LB/DELIV	INFERT	Infertility procedure	200-209	16	2.4
Fertility procedures	FERTILITY	CPRD	LB/DELIV	INFERT	Infertility procedure	210-219	23	3.4
Fertility procedures	FERTILITY	CPRD	LB/DELIV	INFERT	Infertility procedure	220-229	35	5.2
Fertility procedures	FERTILITY	CPRD	LB/DELIV	INFERT	Infertility procedure	230-239	43	6.4
Fertility procedures	FERTILITY	CPRD	LB/DELIV	INFERT	Infertility procedure	240-249	54	8.1
Fertility procedures	FERTILITY	CPRD	LB/DELIV	INFERT	Infertility procedure	250-259	90	13.5
Fertility procedures	FERTILITY	CPRD	LB/DELIV	INFERT	Infertility procedure	260-269	89	13.3
Fertility procedures	FERTILITY	CPRD	LB/DELIV	INFERT	Infertility procedure	270-279	138	20.6
Fertility procedures	FERTILITY	CPRD	LB/DELIV	INFERT	Infertility procedure	280-289	96	14.3
Fertility procedures	FERTILITY	CPRD	LB/DELIV	INFERT	Infertility procedure	290-299	44	6.6
Fertility procedures	FERTILITY	CPRD	LB/DELIV	INFERT	Infertility procedure	300-309	8	1.2
Last menstrual period	LMP	CPRD	LB/DELIV	LMP	Last menstrual period	140-149	104	0
Last menstrual period	LMP	CPRD	LB/DELIV	LMP	Last menstrual period	150-159	130	0
Last menstrual period	LMP	CPRD	LB/DELIV	LMP	Last menstrual period	160-169	341	0.1
Last menstrual period	LMP	CPRD	LB/DELIV	LMP	Last menstrual period	170-179	548	0.2
Last menstrual period	LMP	CPRD	LB/DELIV	LMP	Last menstrual period	180-189	746	0.2
Last menstrual period	LMP	CPRD	LB/DELIV	LMP	Last menstrual period	190-199	1060	0.3
Last menstrual period	LMP	CPRD	LB/DELIV	LMP	Last menstrual period	200-209	1515	0.5
Last menstrual period	LMP	CPRD	LB/DELIV	LMP	Last menstrual period	210-219	2400	0.8
Last menstrual period	LMP	CPRD	LB/DELIV	LMP	Last menstrual period	220-229	3505	1.1
Last menstrual period	LMP	CPRD	LB/DELIV	LMP	Last menstrual period	230-239	5761	1.8
Last menstrual period	LMP	CPRD	LB/DELIV	LMP	Last menstrual period	240-249	8213	2.6
Last menstrual period	LMP	CPRD	LB/DELIV	LMP	Last menstrual period	250-259	13373	4.3
Last menstrual period	LMP	CPRD	LB/DELIV	LMP	Last menstrual period	260-269	33727	10.7
Last menstrual period	LMP	CPRD	LB/DELIV	LMP	Last menstrual period	270-279	79657	25.3
Last menstrual period	LMP	CPRD	LB/DELIV	LMP	Last menstrual period	280-289	105929	33.7
Last menstrual period	LMP	CPRD	LB/DELIV	LMP	Last menstrual period	290-299	53058	16.9
Last menstrual period	LMP	CPRD	LB/DELIV	LMP	Last menstrual period	300-309	4428	1.4
Nuchal ultrasound	ULS	CPRD	LB/DELIV	ULS	Nuchal ultrasound	160-169	1	0.1
Nuchal ultrasound	ULS	CPRD	LB/DELIV	ULS	Nuchal ultrasound	170-179	3	0.3
Nuchal ultrasound	ULS	CPRD	LB/DELIV	ULS	Nuchal ultrasound	180-189	2	0.2
Nuchal ultrasound	ULS	CPRD	LB/DELIV	ULS	Nuchal ultrasound	190-199	3	0.3
Nuchal ultrasound	ULS	CPRD	LB/DELIV	ULS	Nuchal ultrasound	200-209	5	0.4
Nuchal ultrasound	ULS	CPRD	LB/DELIV	ULS	Nuchal ultrasound	210-219	5	0.4
Nuchal ultrasound	ULS	CPRD	LB/DELIV	ULS	Nuchal ultrasound	220-229	8	0.7
Nuchal ultrasound	ULS	CPRD	LB/DELIV	ULS	Nuchal ultrasound	230-239	12	1
Nuchal ultrasound	ULS	CPRD	LB/DELIV	ULS	Nuchal ultrasound	240-249	20	1.7
Nuchal ultrasound	ULS	CPRD	LB/DELIV	ULS	Nuchal ultrasound	250-259	47	4
Nuchal ultrasound	ULS	CPRD	LB/DELIV	ULS	Nuchal ultrasound	260-269	128	11
Nuchal ultrasound	ULS	CPRD	LB/DELIV	ULS	Nuchal ultrasound	270-279	257	22.1
Nuchal ultrasound	ULS	CPRD	LB/DELIV	ULS	Nuchal ultrasound	280-289	378	32.4
Nuchal ultrasound	ULS	CPRD	LB/DELIV	ULS	Nuchal ultrasound	290-299	270	23.2
Nuchal ultrasound	ULS	CPRD	LB/DELIV	ULS	Nuchal ultrasound	300-309	26	2.2
Urine pregnancy test	URINE	CPRD	LB/DELIV	URINE	Urine preg test	140-149	18	0.1
Urine pregnancy test	URINE	CPRD	LB/DELIV	URINE	Urine preg test	150-159	25	0.1
Urine pregnancy test	URINE	CPRD	LB/DELIV	URINE	Urine preg test	160-169	36	0.2
Urine pregnancy test	URINE	CPRD	LB/DELIV	URINE	Urine preg test	170-179	57	0.3
Urine pregnancy test	URINE	CPRD	LB/DELIV	URINE	Urine preg test	180-189	67	0.4
Urine pregnancy test	URINE	CPRD	LB/DELIV	URINE	Urine preg test	190-199	98	0.5
Urine pregnancy test	URINE	CPRD	LB/DELIV	URINE	Urine preg test	200-209	115	0.6
Urine pregnancy test	URINE	CPRD	LB/DELIV	URINE	Urine preg test	210-219	156	0.8
Urine pregnancy test	URINE	CPRD	LB/DELIV	URINE	Urine preg test	220-229	211	1.1
Urine pregnancy test	URINE	CPRD	LB/DELIV	URINE	Urine preg test	230-239	306	1.6
Urine pregnancy test	URINE	CPRD	LB/DELIV	URINE	Urine preg test	240-249	427	2.3
Urine pregnancy test	URINE	CPRD	LB/DELIV	URINE	Urine preg test	250-259	759	4
Urine pregnancy test	URINE	CPRD	LB/DELIV	URINE	Urine preg test	260-269	1269	6.8
Urine pregnancy test	URINE	CPRD	LB/DELIV	URINE	Urine preg test	270-279	2491	13.3
Urine pregnancy test	URINE	CPRD	LB/DELIV	URINE	Urine preg test	280-289	4550	24.2
Urine pregnancy test	URINE	CPRD	LB/DELIV	URINE	Urine preg test	290-299	6145	32.7
Urine pregnancy test	URINE	CPRD	LB/DELIV	URINE	Urine preg test	300-309	2048	10.9
Alpha-fetoprotein	AFP	Optum	LB/DELIV	AFP	Alpha fetoprotein	140-149	67	0
Alpha-fetoprotein	AFP	Optum	LB/DELIV	AFP	Alpha fetoprotein	150-159	98	0
Alpha-fetoprotein	AFP	Optum	LB/DELIV	AFP	Alpha fetoprotein	160-169	272	0.1
Alpha-fetoprotein	AFP	Optum	LB/DELIV	AFP	Alpha fetoprotein	170-179	351	0.2
Alpha-fetoprotein	AFP	Optum	LB/DELIV	AFP	Alpha fetoprotein	180-189	392	0.2
Alpha-fetoprotein	AFP	Optum	LB/DELIV	AFP	Alpha fetoprotein	190-199	441	0.2
Alpha-fetoprotein	AFP	Optum	LB/DELIV	AFP	Alpha fetoprotein	200-209	569	0.3
Alpha-fetoprotein	AFP	Optum	LB/DELIV	AFP	Alpha fetoprotein	210-219	790	0.4
Alpha-fetoprotein	AFP	Optum	LB/DELIV	AFP	Alpha fetoprotein	220-229	1193	0.6
Alpha-fetoprotein	AFP	Optum	LB/DELIV	AFP	Alpha fetoprotein	230-239	2273	1.1
Alpha-fetoprotein	AFP	Optum	LB/DELIV	AFP	Alpha fetoprotein	240-249	5117	2.5
Alpha-fetoprotein	AFP	Optum	LB/DELIV	AFP	Alpha fetoprotein	250-259	12967	6.3
Alpha-fetoprotein	AFP	Optum	LB/DELIV	AFP	Alpha fetoprotein	260-269	29018	14.1
Alpha-fetoprotein	AFP	Optum	LB/DELIV	AFP	Alpha fetoprotein	270-279	55596	27.1
Alpha-fetoprotein	AFP	Optum	LB/DELIV	AFP	Alpha fetoprotein	280-289	62369	30.4
Alpha-fetoprotein	AFP	Optum	LB/DELIV	AFP	Alpha fetoprotein	290-299	31051	15.1
Alpha-fetoprotein	AFP	Optum	LB/DELIV	AFP	Alpha fetoprotein	300-309	2663	1.3
All methods	ALL	Optum	LB/DELIV	ALL	All methods	140-149	1058	0.1
All methods	ALL	Optum	LB/DELIV	ALL	All methods	150-159	1366	0.2
All methods	ALL	Optum	LB/DELIV	ALL	All methods	160-169	2843	0.4
All methods	ALL	Optum	LB/DELIV	ALL	All methods	170-179	2927	0.4
All methods	ALL	Optum	LB/DELIV	ALL	All methods	180-189	3070	0.4
All methods	ALL	Optum	LB/DELIV	ALL	All methods	190-199	3126	0.4
All methods	ALL	Optum	LB/DELIV	ALL	All methods	200-209	3558	0.4
All methods	ALL	Optum	LB/DELIV	ALL	All methods	210-219	4383	0.6
All methods	ALL	Optum	LB/DELIV	ALL	All methods	220-229	5342	0.7
All methods	ALL	Optum	LB/DELIV	ALL	All methods	230-239	9418	1.2
All methods	ALL	Optum	LB/DELIV	ALL	All methods	240-249	25929	3.3
All methods	ALL	Optum	LB/DELIV	ALL	All methods	250-259	35903	4.5
All methods	ALL	Optum	LB/DELIV	ALL	All methods	260-269	80617	10.2
All methods	ALL	Optum	LB/DELIV	ALL	All methods	270-279	168154	21.2
All methods	ALL	Optum	LB/DELIV	ALL	All methods	280-289	321242	40.5
All methods	ALL	Optum	LB/DELIV	ALL	All methods	290-299	104528	13.2
All methods	ALL	Optum	LB/DELIV	ALL	All methods	300-309	18817	2.4
Amenorrhea	AMEN	Optum	LB/DELIV	AMEN	Amenorrhea	140-149	87	0.1
Amenorrhea	AMEN	Optum	LB/DELIV	AMEN	Amenorrhea	150-159	91	0.1
Amenorrhea	AMEN	Optum	LB/DELIV	AMEN	Amenorrhea	160-169	372	0.5
Amenorrhea	AMEN	Optum	LB/DELIV	AMEN	Amenorrhea	170-179	471	0.6
Amenorrhea	AMEN	Optum	LB/DELIV	AMEN	Amenorrhea	180-189	508	0.6
Amenorrhea	AMEN	Optum	LB/DELIV	AMEN	Amenorrhea	190-199	554	0.7
Amenorrhea	AMEN	Optum	LB/DELIV	AMEN	Amenorrhea	200-209	657	0.8
Amenorrhea	AMEN	Optum	LB/DELIV	AMEN	Amenorrhea	210-219	737	0.9
Amenorrhea	AMEN	Optum	LB/DELIV	AMEN	Amenorrhea	220-229	1052	1.3
Amenorrhea	AMEN	Optum	LB/DELIV	AMEN	Amenorrhea	230-239	1626	2
Amenorrhea	AMEN	Optum	LB/DELIV	AMEN	Amenorrhea	240-249	2495	3.1
Amenorrhea	AMEN	Optum	LB/DELIV	AMEN	Amenorrhea	250-259	4578	5.7
Amenorrhea	AMEN	Optum	LB/DELIV	AMEN	Amenorrhea	260-269	8440	10.5
Amenorrhea	AMEN	Optum	LB/DELIV	AMEN	Amenorrhea	270-279	13836	17.3
Amenorrhea	AMEN	Optum	LB/DELIV	AMEN	Amenorrhea	280-289	19116	23.9
Amenorrhea	AMEN	Optum	LB/DELIV	AMEN	Amenorrhea	290-299	19748	24.7
Amenorrhea	AMEN	Optum	LB/DELIV	AMEN	Amenorrhea	300-309	5675	7.1
Gestational age estimate	ESTIMATE	Optum	LB/DELIV	AVG	Average gestational age estimate	140-149	726	0.3
Gestational age estimate	ESTIMATE	Optum	LB/DELIV	AVG	Average gestational age estimate	150-159	997	0.4
Gestational age estimate	ESTIMATE	Optum	LB/DELIV	AVG	Average gestational age estimate	160-169	1304	0.6
Gestational age estimate	ESTIMATE	Optum	LB/DELIV	AVG	Average gestational age estimate	170-179	1149	0.5
Gestational age estimate	ESTIMATE	Optum	LB/DELIV	AVG	Average gestational age estimate	180-189	1067	0.5
Gestational age estimate	ESTIMATE	Optum	LB/DELIV	AVG	Average gestational age estimate	190-199	979	0.4
Gestational age estimate	ESTIMATE	Optum	LB/DELIV	AVG	Average gestational age estimate	200-209	908	0.4
Gestational age estimate	ESTIMATE	Optum	LB/DELIV	AVG	Average gestational age estimate	210-219	916	0.4
Gestational age estimate	ESTIMATE	Optum	LB/DELIV	AVG	Average gestational age estimate	220-229	829	0.4
Gestational age estimate	ESTIMATE	Optum	LB/DELIV	AVG	Average gestational age estimate	230-239	948	0.4
Gestational age estimate	ESTIMATE	Optum	LB/DELIV	AVG	Average gestational age estimate	240-249	9221	4.1
Gestational age estimate	ESTIMATE	Optum	LB/DELIV	AVG	Average gestational age estimate	250-259	3917	1.8
Gestational age estimate	ESTIMATE	Optum	LB/DELIV	AVG	Average gestational age estimate	260-269	4648	2.1
Gestational age estimate	ESTIMATE	Optum	LB/DELIV	AVG	Average gestational age estimate	270-279	4276	1.9
Gestational age estimate	ESTIMATE	Optum	LB/DELIV	AVG	Average gestational age estimate	280-289	159615	71.7
Gestational age estimate	ESTIMATE	Optum	LB/DELIV	AVG	Average gestational age estimate	290-299	25098	11.3
Gestational age estimate	ESTIMATE	Optum	LB/DELIV	AVG	Average gestational age estimate	300-309	6032	2.7
Gestational age record	GEST	Optum	LB/DELIV	GEST	Gestational age	140-149	25	0.3
Gestational age record	GEST	Optum	LB/DELIV	GEST	Gestational age	150-159	28	0.4
Gestational age record	GEST	Optum	LB/DELIV	GEST	Gestational age	160-169	243	3.3
Gestational age record	GEST	Optum	LB/DELIV	GEST	Gestational age	170-179	237	3.2
Gestational age record	GEST	Optum	LB/DELIV	GEST	Gestational age	180-189	292	4
Gestational age record	GEST	Optum	LB/DELIV	GEST	Gestational age	190-199	132	1.8
Gestational age record	GEST	Optum	LB/DELIV	GEST	Gestational age	200-209	316	4.3
Gestational age record	GEST	Optum	LB/DELIV	GEST	Gestational age	210-219	561	7.6
Gestational age record	GEST	Optum	LB/DELIV	GEST	Gestational age	220-229	222	3
Gestational age record	GEST	Optum	LB/DELIV	GEST	Gestational age	230-239	1308	17.7
Gestational age record	GEST	Optum	LB/DELIV	GEST	Gestational age	240-249	3192	43.2
Gestational age record	GEST	Optum	LB/DELIV	GEST	Gestational age	250-259	163	2.2
Gestational age record	GEST	Optum	LB/DELIV	GEST	Gestational age	260-269	276	3.7
Gestational age record	GEST	Optum	LB/DELIV	GEST	Gestational age	270-279	211	2.9
Gestational age record	GEST	Optum	LB/DELIV	GEST	Gestational age	280-289	96	1.3
Gestational age record	GEST	Optum	LB/DELIV	GEST	Gestational age	290-299	65	0.9
Gestational age record	GEST	Optum	LB/DELIV	GEST	Gestational age	300-309	14	0.2
Fertility procedures	FERTILITY	Optum	LB/DELIV	INFERT	Infertility procedure	140-149	10	0.1
Fertility procedures	FERTILITY	Optum	LB/DELIV	INFERT	Infertility procedure	150-159	10	0.1
Fertility procedures	FERTILITY	Optum	LB/DELIV	INFERT	Infertility procedure	160-169	57	0.4
Fertility procedures	FERTILITY	Optum	LB/DELIV	INFERT	Infertility procedure	170-179	55	0.4
Fertility procedures	FERTILITY	Optum	LB/DELIV	INFERT	Infertility procedure	180-189	52	0.4
Fertility procedures	FERTILITY	Optum	LB/DELIV	INFERT	Infertility procedure	190-199	85	0.6
Fertility procedures	FERTILITY	Optum	LB/DELIV	INFERT	Infertility procedure	200-209	100	0.8
Fertility procedures	FERTILITY	Optum	LB/DELIV	INFERT	Infertility procedure	210-219	114	0.9
Fertility procedures	FERTILITY	Optum	LB/DELIV	INFERT	Infertility procedure	220-229	197	1.5
Fertility procedures	FERTILITY	Optum	LB/DELIV	INFERT	Infertility procedure	230-239	275	2.1
Fertility procedures	FERTILITY	Optum	LB/DELIV	INFERT	Infertility procedure	240-249	578	4.4
Fertility procedures	FERTILITY	Optum	LB/DELIV	INFERT	Infertility procedure	250-259	1219	9.2
Fertility procedures	FERTILITY	Optum	LB/DELIV	INFERT	Infertility procedure	260-269	2490	18.9
Fertility procedures	FERTILITY	Optum	LB/DELIV	INFERT	Infertility procedure	270-279	4084	30.9
Fertility procedures	FERTILITY	Optum	LB/DELIV	INFERT	Infertility procedure	280-289	2472	18.7
Fertility procedures	FERTILITY	Optum	LB/DELIV	INFERT	Infertility procedure	290-299	945	7.2
Fertility procedures	FERTILITY	Optum	LB/DELIV	INFERT	Infertility procedure	300-309	460	3.5
Nuchal ultrasound	ULS	Optum	LB/DELIV	ULS	Nuchal ultrasound	140-149	38	0
Nuchal ultrasound	ULS	Optum	LB/DELIV	ULS	Nuchal ultrasound	150-159	55	0
Nuchal ultrasound	ULS	Optum	LB/DELIV	ULS	Nuchal ultrasound	160-169	274	0.1
Nuchal ultrasound	ULS	Optum	LB/DELIV	ULS	Nuchal ultrasound	170-179	303	0.2
Nuchal ultrasound	ULS	Optum	LB/DELIV	ULS	Nuchal ultrasound	180-189	356	0.2
Nuchal ultrasound	ULS	Optum	LB/DELIV	ULS	Nuchal ultrasound	190-199	434	0.2
Nuchal ultrasound	ULS	Optum	LB/DELIV	ULS	Nuchal ultrasound	200-209	517	0.3
Nuchal ultrasound	ULS	Optum	LB/DELIV	ULS	Nuchal ultrasound	210-219	646	0.3
Nuchal ultrasound	ULS	Optum	LB/DELIV	ULS	Nuchal ultrasound	220-229	1010	0.5
Nuchal ultrasound	ULS	Optum	LB/DELIV	ULS	Nuchal ultrasound	230-239	1716	0.9
Nuchal ultrasound	ULS	Optum	LB/DELIV	ULS	Nuchal ultrasound	240-249	3291	1.6
Nuchal ultrasound	ULS	Optum	LB/DELIV	ULS	Nuchal ultrasound	250-259	9336	4.6
Nuchal ultrasound	ULS	Optum	LB/DELIV	ULS	Nuchal ultrasound	260-269	29024	14.4
Nuchal ultrasound	ULS	Optum	LB/DELIV	ULS	Nuchal ultrasound	270-279	78745	39
Nuchal ultrasound	ULS	Optum	LB/DELIV	ULS	Nuchal ultrasound	280-289	62059	30.8
Nuchal ultrasound	ULS	Optum	LB/DELIV	ULS	Nuchal ultrasound	290-299	13497	6.7
Nuchal ultrasound	ULS	Optum	LB/DELIV	ULS	Nuchal ultrasound	300-309	394	0.2
Urine pregnancy test	URINE	Optum	LB/DELIV	URINE	Urine preg test	140-149	105	0.2
Urine pregnancy test	URINE	Optum	LB/DELIV	URINE	Urine preg test	150-159	87	0.1
Urine pregnancy test	URINE	Optum	LB/DELIV	URINE	Urine preg test	160-169	321	0.5
Urine pregnancy test	URINE	Optum	LB/DELIV	URINE	Urine preg test	170-179	361	0.6
Urine pregnancy test	URINE	Optum	LB/DELIV	URINE	Urine preg test	180-189	403	0.6
Urine pregnancy test	URINE	Optum	LB/DELIV	URINE	Urine preg test	190-199	501	0.8
Urine pregnancy test	URINE	Optum	LB/DELIV	URINE	Urine preg test	200-209	491	0.8
Urine pregnancy test	URINE	Optum	LB/DELIV	URINE	Urine preg test	210-219	619	1
Urine pregnancy test	URINE	Optum	LB/DELIV	URINE	Urine preg test	220-229	839	1.4
Urine pregnancy test	URINE	Optum	LB/DELIV	URINE	Urine preg test	230-239	1272	2
Urine pregnancy test	URINE	Optum	LB/DELIV	URINE	Urine preg test	240-249	2035	3.3
Urine pregnancy test	URINE	Optum	LB/DELIV	URINE	Urine preg test	250-259	3723	6
Urine pregnancy test	URINE	Optum	LB/DELIV	URINE	Urine preg test	260-269	6721	10.8
Urine pregnancy test	URINE	Optum	LB/DELIV	URINE	Urine preg test	270-279	11406	18.4
Urine pregnancy test	URINE	Optum	LB/DELIV	URINE	Urine preg test	280-289	15515	25
Urine pregnancy test	URINE	Optum	LB/DELIV	URINE	Urine preg test	290-299	14124	22.7
Urine pregnancy test	URINE	Optum	LB/DELIV	URINE	Urine preg test	300-309	3579	5.8
Alpha-fetoprotein	AFP	Truven CCAE	LB/DELIV	AFP	Alpha fetoprotein	140-149	426	0.1
Alpha-fetoprotein	AFP	Truven CCAE	LB/DELIV	AFP	Alpha fetoprotein	150-159	550	0.1
Alpha-fetoprotein	AFP	Truven CCAE	LB/DELIV	AFP	Alpha fetoprotein	160-169	900	0.1
Alpha-fetoprotein	AFP	Truven CCAE	LB/DELIV	AFP	Alpha fetoprotein	170-179	1226	0.2
Alpha-fetoprotein	AFP	Truven CCAE	LB/DELIV	AFP	Alpha fetoprotein	180-189	1451	0.2
Alpha-fetoprotein	AFP	Truven CCAE	LB/DELIV	AFP	Alpha fetoprotein	190-199	1660	0.3
Alpha-fetoprotein	AFP	Truven CCAE	LB/DELIV	AFP	Alpha fetoprotein	200-209	2221	0.3
Alpha-fetoprotein	AFP	Truven CCAE	LB/DELIV	AFP	Alpha fetoprotein	210-219	2592	0.4
Alpha-fetoprotein	AFP	Truven CCAE	LB/DELIV	AFP	Alpha fetoprotein	220-229	4052	0.6
Alpha-fetoprotein	AFP	Truven CCAE	LB/DELIV	AFP	Alpha fetoprotein	230-239	7414	1.1
Alpha-fetoprotein	AFP	Truven CCAE	LB/DELIV	AFP	Alpha fetoprotein	240-249	16504	2.5
Alpha-fetoprotein	AFP	Truven CCAE	LB/DELIV	AFP	Alpha fetoprotein	250-259	42708	6.4
Alpha-fetoprotein	AFP	Truven CCAE	LB/DELIV	AFP	Alpha fetoprotein	260-269	94211	14.2
Alpha-fetoprotein	AFP	Truven CCAE	LB/DELIV	AFP	Alpha fetoprotein	270-279	178736	27
Alpha-fetoprotein	AFP	Truven CCAE	LB/DELIV	AFP	Alpha fetoprotein	280-289	198303	29.9
Alpha-fetoprotein	AFP	Truven CCAE	LB/DELIV	AFP	Alpha fetoprotein	290-299	100595	15.2
Alpha-fetoprotein	AFP	Truven CCAE	LB/DELIV	AFP	Alpha fetoprotein	300-309	8794	1.3
All methods	ALL	Truven CCAE	LB/DELIV	ALL	All methods	140-149	4579	0.2
All methods	ALL	Truven CCAE	LB/DELIV	ALL	All methods	150-159	5686	0.2
All methods	ALL	Truven CCAE	LB/DELIV	ALL	All methods	160-169	8920	0.4
All methods	ALL	Truven CCAE	LB/DELIV	ALL	All methods	170-179	9641	0.4
All methods	ALL	Truven CCAE	LB/DELIV	ALL	All methods	180-189	10313	0.4
All methods	ALL	Truven CCAE	LB/DELIV	ALL	All methods	190-199	10300	0.4
All methods	ALL	Truven CCAE	LB/DELIV	ALL	All methods	200-209	11488	0.5
All methods	ALL	Truven CCAE	LB/DELIV	ALL	All methods	210-219	13384	0.6
All methods	ALL	Truven CCAE	LB/DELIV	ALL	All methods	220-229	16505	0.7
All methods	ALL	Truven CCAE	LB/DELIV	ALL	All methods	230-239	27696	1.2
All methods	ALL	Truven CCAE	LB/DELIV	ALL	All methods	240-249	77161	3.2
All methods	ALL	Truven CCAE	LB/DELIV	ALL	All methods	250-259	109041	4.6
All methods	ALL	Truven CCAE	LB/DELIV	ALL	All methods	260-269	233225	9.8
All methods	ALL	Truven CCAE	LB/DELIV	ALL	All methods	270-279	468763	19.6
All methods	ALL	Truven CCAE	LB/DELIV	ALL	All methods	280-289	1005672	42.1
All methods	ALL	Truven CCAE	LB/DELIV	ALL	All methods	290-299	317760	13.3
All methods	ALL	Truven CCAE	LB/DELIV	ALL	All methods	300-309	57904	2.4
Amenorrhea	AMEN	Truven CCAE	LB/DELIV	AMEN	Amenorrhea	140-149	493	0.2
Amenorrhea	AMEN	Truven CCAE	LB/DELIV	AMEN	Amenorrhea	150-159	590	0.2
Amenorrhea	AMEN	Truven CCAE	LB/DELIV	AMEN	Amenorrhea	160-169	1264	0.5
Amenorrhea	AMEN	Truven CCAE	LB/DELIV	AMEN	Amenorrhea	170-179	1514	0.6
Amenorrhea	AMEN	Truven CCAE	LB/DELIV	AMEN	Amenorrhea	180-189	1711	0.7
Amenorrhea	AMEN	Truven CCAE	LB/DELIV	AMEN	Amenorrhea	190-199	1789	0.7
Amenorrhea	AMEN	Truven CCAE	LB/DELIV	AMEN	Amenorrhea	200-209	2020	0.8
Amenorrhea	AMEN	Truven CCAE	LB/DELIV	AMEN	Amenorrhea	210-219	2524	1
Amenorrhea	AMEN	Truven CCAE	LB/DELIV	AMEN	Amenorrhea	220-229	3316	1.3
Amenorrhea	AMEN	Truven CCAE	LB/DELIV	AMEN	Amenorrhea	230-239	5303	2.1
Amenorrhea	AMEN	Truven CCAE	LB/DELIV	AMEN	Amenorrhea	240-249	8433	3.3
Amenorrhea	AMEN	Truven CCAE	LB/DELIV	AMEN	Amenorrhea	250-259	15230	6
Amenorrhea	AMEN	Truven CCAE	LB/DELIV	AMEN	Amenorrhea	260-269	26621	10.5
Amenorrhea	AMEN	Truven CCAE	LB/DELIV	AMEN	Amenorrhea	270-279	43561	17.2
Amenorrhea	AMEN	Truven CCAE	LB/DELIV	AMEN	Amenorrhea	280-289	59283	23.4
Amenorrhea	AMEN	Truven CCAE	LB/DELIV	AMEN	Amenorrhea	290-299	62022	24.5
Amenorrhea	AMEN	Truven CCAE	LB/DELIV	AMEN	Amenorrhea	300-309	17989	7.1
Gestational age estimate	ESTIMATE	Truven CCAE	LB/DELIV	AVG	Average gestational age estimate	140-149	2818	0.4
Gestational age estimate	ESTIMATE	Truven CCAE	LB/DELIV	AVG	Average gestational age estimate	150-159	3641	0.5
Gestational age estimate	ESTIMATE	Truven CCAE	LB/DELIV	AVG	Average gestational age estimate	160-169	4524	0.6
Gestational age estimate	ESTIMATE	Truven CCAE	LB/DELIV	AVG	Average gestational age estimate	170-179	4246	0.6
Gestational age estimate	ESTIMATE	Truven CCAE	LB/DELIV	AVG	Average gestational age estimate	180-189	4088	0.5
Gestational age estimate	ESTIMATE	Truven CCAE	LB/DELIV	AVG	Average gestational age estimate	190-199	3758	0.5
Gestational age estimate	ESTIMATE	Truven CCAE	LB/DELIV	AVG	Average gestational age estimate	200-209	3206	0.4
Gestational age estimate	ESTIMATE	Truven CCAE	LB/DELIV	AVG	Average gestational age estimate	210-219	3049	0.4
Gestational age estimate	ESTIMATE	Truven CCAE	LB/DELIV	AVG	Average gestational age estimate	220-229	2821	0.4
Gestational age estimate	ESTIMATE	Truven CCAE	LB/DELIV	AVG	Average gestational age estimate	230-239	3269	0.4
Gestational age estimate	ESTIMATE	Truven CCAE	LB/DELIV	AVG	Average gestational age estimate	240-249	29340	3.9
Gestational age estimate	ESTIMATE	Truven CCAE	LB/DELIV	AVG	Average gestational age estimate	250-259	12447	1.7
Gestational age estimate	ESTIMATE	Truven CCAE	LB/DELIV	AVG	Average gestational age estimate	260-269	14027	1.9
Gestational age estimate	ESTIMATE	Truven CCAE	LB/DELIV	AVG	Average gestational age estimate	270-279	12855	1.7
Gestational age estimate	ESTIMATE	Truven CCAE	LB/DELIV	AVG	Average gestational age estimate	280-289	547780	73.3
Gestational age estimate	ESTIMATE	Truven CCAE	LB/DELIV	AVG	Average gestational age estimate	290-299	77152	10.3
Gestational age estimate	ESTIMATE	Truven CCAE	LB/DELIV	AVG	Average gestational age estimate	300-309	18286	2.4
Gestational age record	GEST	Truven CCAE	LB/DELIV	GEST	Gestational age	140-149	53	0.4
Gestational age record	GEST	Truven CCAE	LB/DELIV	GEST	Gestational age	150-159	54	0.4
Gestational age record	GEST	Truven CCAE	LB/DELIV	GEST	Gestational age	160-169	334	2.4
Gestational age record	GEST	Truven CCAE	LB/DELIV	GEST	Gestational age	170-179	378	2.8
Gestational age record	GEST	Truven CCAE	LB/DELIV	GEST	Gestational age	180-189	454	3.3
Gestational age record	GEST	Truven CCAE	LB/DELIV	GEST	Gestational age	190-199	201	1.5
Gestational age record	GEST	Truven CCAE	LB/DELIV	GEST	Gestational age	200-209	611	4.5
Gestational age record	GEST	Truven CCAE	LB/DELIV	GEST	Gestational age	210-219	983	7.2
Gestational age record	GEST	Truven CCAE	LB/DELIV	GEST	Gestational age	220-229	311	2.3
Gestational age record	GEST	Truven CCAE	LB/DELIV	GEST	Gestational age	230-239	2171	15.8
Gestational age record	GEST	Truven CCAE	LB/DELIV	GEST	Gestational age	240-249	6401	46.7
Gestational age record	GEST	Truven CCAE	LB/DELIV	GEST	Gestational age	250-259	329	2.4
Gestational age record	GEST	Truven CCAE	LB/DELIV	GEST	Gestational age	260-269	490	3.6
Gestational age record	GEST	Truven CCAE	LB/DELIV	GEST	Gestational age	270-279	471	3.4
Gestational age record	GEST	Truven CCAE	LB/DELIV	GEST	Gestational age	280-289	237	1.7
Gestational age record	GEST	Truven CCAE	LB/DELIV	GEST	Gestational age	290-299	174	1.3
Gestational age record	GEST	Truven CCAE	LB/DELIV	GEST	Gestational age	300-309	53	0.4
Fertility procedures	FERTILITY	Truven CCAE	LB/DELIV	INFERT	Infertility procedure	140-149	63	0.1
Fertility procedures	FERTILITY	Truven CCAE	LB/DELIV	INFERT	Infertility procedure	150-159	82	0.2
Fertility procedures	FERTILITY	Truven CCAE	LB/DELIV	INFERT	Infertility procedure	160-169	184	0.4
Fertility procedures	FERTILITY	Truven CCAE	LB/DELIV	INFERT	Infertility procedure	170-179	237	0.5
Fertility procedures	FERTILITY	Truven CCAE	LB/DELIV	INFERT	Infertility procedure	180-189	268	0.6
Fertility procedures	FERTILITY	Truven CCAE	LB/DELIV	INFERT	Infertility procedure	190-199	300	0.6
Fertility procedures	FERTILITY	Truven CCAE	LB/DELIV	INFERT	Infertility procedure	200-209	363	0.8
Fertility procedures	FERTILITY	Truven CCAE	LB/DELIV	INFERT	Infertility procedure	210-219	508	1.1
Fertility procedures	FERTILITY	Truven CCAE	LB/DELIV	INFERT	Infertility procedure	220-229	768	1.6
Fertility procedures	FERTILITY	Truven CCAE	LB/DELIV	INFERT	Infertility procedure	230-239	1210	2.6
Fertility procedures	FERTILITY	Truven CCAE	LB/DELIV	INFERT	Infertility procedure	240-249	2108	4.5
Fertility procedures	FERTILITY	Truven CCAE	LB/DELIV	INFERT	Infertility procedure	250-259	4526	9.7
Fertility procedures	FERTILITY	Truven CCAE	LB/DELIV	INFERT	Infertility procedure	260-269	8608	18.4
Fertility procedures	FERTILITY	Truven CCAE	LB/DELIV	INFERT	Infertility procedure	270-279	14444	30.9
Fertility procedures	FERTILITY	Truven CCAE	LB/DELIV	INFERT	Infertility procedure	280-289	8468	18.1
Fertility procedures	FERTILITY	Truven CCAE	LB/DELIV	INFERT	Infertility procedure	290-299	3078	6.6
Fertility procedures	FERTILITY	Truven CCAE	LB/DELIV	INFERT	Infertility procedure	300-309	1474	3.2
Nuchal ultrasound	ULS	Truven CCAE	LB/DELIV	ULS	Nuchal ultrasound	140-149	237	0
Nuchal ultrasound	ULS	Truven CCAE	LB/DELIV	ULS	Nuchal ultrasound	150-159	261	0.1
Nuchal ultrasound	ULS	Truven CCAE	LB/DELIV	ULS	Nuchal ultrasound	160-169	659	0.1
Nuchal ultrasound	ULS	Truven CCAE	LB/DELIV	ULS	Nuchal ultrasound	170-179	804	0.2
Nuchal ultrasound	ULS	Truven CCAE	LB/DELIV	ULS	Nuchal ultrasound	180-189	995	0.2
Nuchal ultrasound	ULS	Truven CCAE	LB/DELIV	ULS	Nuchal ultrasound	190-199	1063	0.2
Nuchal ultrasound	ULS	Truven CCAE	LB/DELIV	ULS	Nuchal ultrasound	200-209	1423	0.3
Nuchal ultrasound	ULS	Truven CCAE	LB/DELIV	ULS	Nuchal ultrasound	210-219	1703	0.4
Nuchal ultrasound	ULS	Truven CCAE	LB/DELIV	ULS	Nuchal ultrasound	220-229	2589	0.5
Nuchal ultrasound	ULS	Truven CCAE	LB/DELIV	ULS	Nuchal ultrasound	230-239	4391	0.9
Nuchal ultrasound	ULS	Truven CCAE	LB/DELIV	ULS	Nuchal ultrasound	240-249	8104	1.7
Nuchal ultrasound	ULS	Truven CCAE	LB/DELIV	ULS	Nuchal ultrasound	250-259	22771	4.7
Nuchal ultrasound	ULS	Truven CCAE	LB/DELIV	ULS	Nuchal ultrasound	260-269	69308	14.4
Nuchal ultrasound	ULS	Truven CCAE	LB/DELIV	ULS	Nuchal ultrasound	270-279	186167	38.7
Nuchal ultrasound	ULS	Truven CCAE	LB/DELIV	ULS	Nuchal ultrasound	280-289	146807	30.5
Nuchal ultrasound	ULS	Truven CCAE	LB/DELIV	ULS	Nuchal ultrasound	290-299	32675	6.8
Nuchal ultrasound	ULS	Truven CCAE	LB/DELIV	ULS	Nuchal ultrasound	300-309	1154	0.2
Urine pregnancy test	URINE	Truven CCAE	LB/DELIV	URINE	Urine preg test	140-149	489	0.3
Urine pregnancy test	URINE	Truven CCAE	LB/DELIV	URINE	Urine preg test	150-159	508	0.3
Urine pregnancy test	URINE	Truven CCAE	LB/DELIV	URINE	Urine preg test	160-169	1055	0.6
Urine pregnancy test	URINE	Truven CCAE	LB/DELIV	URINE	Urine preg test	170-179	1236	0.7
Urine pregnancy test	URINE	Truven CCAE	LB/DELIV	URINE	Urine preg test	180-189	1346	0.7
Urine pregnancy test	URINE	Truven CCAE	LB/DELIV	URINE	Urine preg test	190-199	1529	0.8
Urine pregnancy test	URINE	Truven CCAE	LB/DELIV	URINE	Urine preg test	200-209	1644	0.9
Urine pregnancy test	URINE	Truven CCAE	LB/DELIV	URINE	Urine preg test	210-219	2025	1.1
Urine pregnancy test	URINE	Truven CCAE	LB/DELIV	URINE	Urine preg test	220-229	2648	1.4
Urine pregnancy test	URINE	Truven CCAE	LB/DELIV	URINE	Urine preg test	230-239	3938	2.1
Urine pregnancy test	URINE	Truven CCAE	LB/DELIV	URINE	Urine preg test	240-249	6271	3.4
Urine pregnancy test	URINE	Truven CCAE	LB/DELIV	URINE	Urine preg test	250-259	11030	6
Urine pregnancy test	URINE	Truven CCAE	LB/DELIV	URINE	Urine preg test	260-269	19960	10.9
Urine pregnancy test	URINE	Truven CCAE	LB/DELIV	URINE	Urine preg test	270-279	32529	17.8
Urine pregnancy test	URINE	Truven CCAE	LB/DELIV	URINE	Urine preg test	280-289	44794	24.4
Urine pregnancy test	URINE	Truven CCAE	LB/DELIV	URINE	Urine preg test	290-299	42064	23
Urine pregnancy test	URINE	Truven CCAE	LB/DELIV	URINE	Urine preg test	300-309	10154	5.5
Alpha-fetoprotein	AFP	Truven MDCD	LB/DELIV	AFP	Alpha fetoprotein	140-149	53	0
Alpha-fetoprotein	AFP	Truven MDCD	LB/DELIV	AFP	Alpha fetoprotein	150-159	56	0
Alpha-fetoprotein	AFP	Truven MDCD	LB/DELIV	AFP	Alpha fetoprotein	160-169	362	0.2
Alpha-fetoprotein	AFP	Truven MDCD	LB/DELIV	AFP	Alpha fetoprotein	170-179	520	0.3
Alpha-fetoprotein	AFP	Truven MDCD	LB/DELIV	AFP	Alpha fetoprotein	180-189	612	0.4
Alpha-fetoprotein	AFP	Truven MDCD	LB/DELIV	AFP	Alpha fetoprotein	190-199	716	0.4
Alpha-fetoprotein	AFP	Truven MDCD	LB/DELIV	AFP	Alpha fetoprotein	200-209	954	0.6
Alpha-fetoprotein	AFP	Truven MDCD	LB/DELIV	AFP	Alpha fetoprotein	210-219	1284	0.8
Alpha-fetoprotein	AFP	Truven MDCD	LB/DELIV	AFP	Alpha fetoprotein	220-229	2033	1.2
Alpha-fetoprotein	AFP	Truven MDCD	LB/DELIV	AFP	Alpha fetoprotein	230-239	4065	2.4
Alpha-fetoprotein	AFP	Truven MDCD	LB/DELIV	AFP	Alpha fetoprotein	240-249	8697	5.2
Alpha-fetoprotein	AFP	Truven MDCD	LB/DELIV	AFP	Alpha fetoprotein	250-259	18581	11
Alpha-fetoprotein	AFP	Truven MDCD	LB/DELIV	AFP	Alpha fetoprotein	260-269	31443	18.7
Alpha-fetoprotein	AFP	Truven MDCD	LB/DELIV	AFP	Alpha fetoprotein	270-279	43907	26.1
Alpha-fetoprotein	AFP	Truven MDCD	LB/DELIV	AFP	Alpha fetoprotein	280-289	37245	22.1
Alpha-fetoprotein	AFP	Truven MDCD	LB/DELIV	AFP	Alpha fetoprotein	290-299	16378	9.7
Alpha-fetoprotein	AFP	Truven MDCD	LB/DELIV	AFP	Alpha fetoprotein	300-309	1413	0.8
All methods	ALL	Truven MDCD	LB/DELIV	ALL	All methods	140-149	652	0.2
All methods	ALL	Truven MDCD	LB/DELIV	ALL	All methods	150-159	943	0.2
All methods	ALL	Truven MDCD	LB/DELIV	ALL	All methods	160-169	3307	0.8
All methods	ALL	Truven MDCD	LB/DELIV	ALL	All methods	170-179	4028	1
All methods	ALL	Truven MDCD	LB/DELIV	ALL	All methods	180-189	4384	1.1
All methods	ALL	Truven MDCD	LB/DELIV	ALL	All methods	190-199	4436	1.1
All methods	ALL	Truven MDCD	LB/DELIV	ALL	All methods	200-209	4917	1.2
All methods	ALL	Truven MDCD	LB/DELIV	ALL	All methods	210-219	5535	1.3
All methods	ALL	Truven MDCD	LB/DELIV	ALL	All methods	220-229	6829	1.7
All methods	ALL	Truven MDCD	LB/DELIV	ALL	All methods	230-239	10547	2.6
All methods	ALL	Truven MDCD	LB/DELIV	ALL	All methods	240-249	25692	6.2
All methods	ALL	Truven MDCD	LB/DELIV	ALL	All methods	250-259	30660	7.4
All methods	ALL	Truven MDCD	LB/DELIV	ALL	All methods	260-269	49919	12.1
All methods	ALL	Truven MDCD	LB/DELIV	ALL	All methods	270-279	72848	17.6
All methods	ALL	Truven MDCD	LB/DELIV	ALL	All methods	280-289	140467	34
All methods	ALL	Truven MDCD	LB/DELIV	ALL	All methods	290-299	41328	10
All methods	ALL	Truven MDCD	LB/DELIV	ALL	All methods	300-309	7103	1.7
Amenorrhea	AMEN	Truven MDCD	LB/DELIV	AMEN	Amenorrhea	140-149	61	0.2
Amenorrhea	AMEN	Truven MDCD	LB/DELIV	AMEN	Amenorrhea	150-159	89	0.3
Amenorrhea	AMEN	Truven MDCD	LB/DELIV	AMEN	Amenorrhea	160-169	618	1.8
Amenorrhea	AMEN	Truven MDCD	LB/DELIV	AMEN	Amenorrhea	170-179	834	2.5
Amenorrhea	AMEN	Truven MDCD	LB/DELIV	AMEN	Amenorrhea	180-189	955	2.9
Amenorrhea	AMEN	Truven MDCD	LB/DELIV	AMEN	Amenorrhea	190-199	880	2.6
Amenorrhea	AMEN	Truven MDCD	LB/DELIV	AMEN	Amenorrhea	200-209	1031	3.1
Amenorrhea	AMEN	Truven MDCD	LB/DELIV	AMEN	Amenorrhea	210-219	1124	3.4
Amenorrhea	AMEN	Truven MDCD	LB/DELIV	AMEN	Amenorrhea	220-229	1306	3.9
Amenorrhea	AMEN	Truven MDCD	LB/DELIV	AMEN	Amenorrhea	230-239	1621	4.8
Amenorrhea	AMEN	Truven MDCD	LB/DELIV	AMEN	Amenorrhea	240-249	2009	6
Amenorrhea	AMEN	Truven MDCD	LB/DELIV	AMEN	Amenorrhea	250-259	2580	7.7
Amenorrhea	AMEN	Truven MDCD	LB/DELIV	AMEN	Amenorrhea	260-269	3326	9.9
Amenorrhea	AMEN	Truven MDCD	LB/DELIV	AMEN	Amenorrhea	270-279	4517	13.5
Amenorrhea	AMEN	Truven MDCD	LB/DELIV	AMEN	Amenorrhea	280-289	5759	17.2
Amenorrhea	AMEN	Truven MDCD	LB/DELIV	AMEN	Amenorrhea	290-299	5452	16.3
Amenorrhea	AMEN	Truven MDCD	LB/DELIV	AMEN	Amenorrhea	300-309	1341	4
Gestational age estimate	ESTIMATE	Truven MDCD	LB/DELIV	AVG	Average gestational age estimate	140-149	319	0.3
Gestational age estimate	ESTIMATE	Truven MDCD	LB/DELIV	AVG	Average gestational age estimate	150-159	555	0.5
Gestational age estimate	ESTIMATE	Truven MDCD	LB/DELIV	AVG	Average gestational age estimate	160-169	818	0.8
Gestational age estimate	ESTIMATE	Truven MDCD	LB/DELIV	AVG	Average gestational age estimate	170-179	752	0.7
Gestational age estimate	ESTIMATE	Truven MDCD	LB/DELIV	AVG	Average gestational age estimate	180-189	723	0.7
Gestational age estimate	ESTIMATE	Truven MDCD	LB/DELIV	AVG	Average gestational age estimate	190-199	693	0.6
Gestational age estimate	ESTIMATE	Truven MDCD	LB/DELIV	AVG	Average gestational age estimate	200-209	554	0.5
Gestational age estimate	ESTIMATE	Truven MDCD	LB/DELIV	AVG	Average gestational age estimate	210-219	551	0.5
Gestational age estimate	ESTIMATE	Truven MDCD	LB/DELIV	AVG	Average gestational age estimate	220-229	509	0.5
Gestational age estimate	ESTIMATE	Truven MDCD	LB/DELIV	AVG	Average gestational age estimate	230-239	681	0.6
Gestational age estimate	ESTIMATE	Truven MDCD	LB/DELIV	AVG	Average gestational age estimate	240-249	9624	9
Gestational age estimate	ESTIMATE	Truven MDCD	LB/DELIV	AVG	Average gestational age estimate	250-259	2066	1.9
Gestational age estimate	ESTIMATE	Truven MDCD	LB/DELIV	AVG	Average gestational age estimate	260-269	2256	2.1
Gestational age estimate	ESTIMATE	Truven MDCD	LB/DELIV	AVG	Average gestational age estimate	270-279	2035	1.9
Gestational age estimate	ESTIMATE	Truven MDCD	LB/DELIV	AVG	Average gestational age estimate	280-289	77073	72
Gestational age estimate	ESTIMATE	Truven MDCD	LB/DELIV	AVG	Average gestational age estimate	290-299	6423	6
Gestational age estimate	ESTIMATE	Truven MDCD	LB/DELIV	AVG	Average gestational age estimate	300-309	1391	1.3
Gestational age record	GEST	Truven MDCD	LB/DELIV	GEST	Gestational age	140-149	10	0.4
Gestational age record	GEST	Truven MDCD	LB/DELIV	GEST	Gestational age	150-159	12	0.4
Gestational age record	GEST	Truven MDCD	LB/DELIV	GEST	Gestational age	160-169	105	3.9
Gestational age record	GEST	Truven MDCD	LB/DELIV	GEST	Gestational age	170-179	112	4.1
Gestational age record	GEST	Truven MDCD	LB/DELIV	GEST	Gestational age	180-189	178	6.6
Gestational age record	GEST	Truven MDCD	LB/DELIV	GEST	Gestational age	190-199	65	2.4
Gestational age record	GEST	Truven MDCD	LB/DELIV	GEST	Gestational age	200-209	151	5.6
Gestational age record	GEST	Truven MDCD	LB/DELIV	GEST	Gestational age	210-219	257	9.5
Gestational age record	GEST	Truven MDCD	LB/DELIV	GEST	Gestational age	220-229	140	5.2
Gestational age record	GEST	Truven MDCD	LB/DELIV	GEST	Gestational age	230-239	468	17.3
Gestational age record	GEST	Truven MDCD	LB/DELIV	GEST	Gestational age	240-249	625	23.1
Gestational age record	GEST	Truven MDCD	LB/DELIV	GEST	Gestational age	250-259	116	4.3
Gestational age record	GEST	Truven MDCD	LB/DELIV	GEST	Gestational age	260-269	192	7.1
Gestational age record	GEST	Truven MDCD	LB/DELIV	GEST	Gestational age	270-279	158	5.8
Gestational age record	GEST	Truven MDCD	LB/DELIV	GEST	Gestational age	280-289	70	2.6
Gestational age record	GEST	Truven MDCD	LB/DELIV	GEST	Gestational age	290-299	38	1.4
Gestational age record	GEST	Truven MDCD	LB/DELIV	GEST	Gestational age	300-309	9	0.3
Fertility procedures	FERTILITY	Truven MDCD	LB/DELIV	INFERT	Infertility procedure	160-169	1	9.1
Fertility procedures	FERTILITY	Truven MDCD	LB/DELIV	INFERT	Infertility procedure	170-179	2	18.2
Fertility procedures	FERTILITY	Truven MDCD	LB/DELIV	INFERT	Infertility procedure	180-189	1	9.1
Fertility procedures	FERTILITY	Truven MDCD	LB/DELIV	INFERT	Infertility procedure	200-209	1	9.1
Fertility procedures	FERTILITY	Truven MDCD	LB/DELIV	INFERT	Infertility procedure	210-219	1	9.1
Fertility procedures	FERTILITY	Truven MDCD	LB/DELIV	INFERT	Infertility procedure	260-269	2	18.2
Fertility procedures	FERTILITY	Truven MDCD	LB/DELIV	INFERT	Infertility procedure	270-279	1	9.1
Fertility procedures	FERTILITY	Truven MDCD	LB/DELIV	INFERT	Infertility procedure	290-299	1	9.1
Fertility procedures	FERTILITY	Truven MDCD	LB/DELIV	INFERT	Infertility procedure	300-309	1	9.1
Nuchal ultrasound	ULS	Truven MDCD	LB/DELIV	ULS	Nuchal ultrasound	140-149	15	0
Nuchal ultrasound	ULS	Truven MDCD	LB/DELIV	ULS	Nuchal ultrasound	150-159	19	0.1
Nuchal ultrasound	ULS	Truven MDCD	LB/DELIV	ULS	Nuchal ultrasound	160-169	100	0.3
Nuchal ultrasound	ULS	Truven MDCD	LB/DELIV	ULS	Nuchal ultrasound	170-179	114	0.3
Nuchal ultrasound	ULS	Truven MDCD	LB/DELIV	ULS	Nuchal ultrasound	180-189	149	0.4
Nuchal ultrasound	ULS	Truven MDCD	LB/DELIV	ULS	Nuchal ultrasound	190-199	160	0.5
Nuchal ultrasound	ULS	Truven MDCD	LB/DELIV	ULS	Nuchal ultrasound	200-209	182	0.5
Nuchal ultrasound	ULS	Truven MDCD	LB/DELIV	ULS	Nuchal ultrasound	210-219	216	0.6
Nuchal ultrasound	ULS	Truven MDCD	LB/DELIV	ULS	Nuchal ultrasound	220-229	317	0.9
Nuchal ultrasound	ULS	Truven MDCD	LB/DELIV	ULS	Nuchal ultrasound	230-239	574	1.7
Nuchal ultrasound	ULS	Truven MDCD	LB/DELIV	ULS	Nuchal ultrasound	240-249	995	2.9
Nuchal ultrasound	ULS	Truven MDCD	LB/DELIV	ULS	Nuchal ultrasound	250-259	2564	7.4
Nuchal ultrasound	ULS	Truven MDCD	LB/DELIV	ULS	Nuchal ultrasound	260-269	6397	18.4
Nuchal ultrasound	ULS	Truven MDCD	LB/DELIV	ULS	Nuchal ultrasound	270-279	13175	37.9
Nuchal ultrasound	ULS	Truven MDCD	LB/DELIV	ULS	Nuchal ultrasound	280-289	8197	23.6
Nuchal ultrasound	ULS	Truven MDCD	LB/DELIV	ULS	Nuchal ultrasound	290-299	1491	4.3
Nuchal ultrasound	ULS	Truven MDCD	LB/DELIV	ULS	Nuchal ultrasound	300-309	59	0.2
Urine pregnancy test	URINE	Truven MDCD	LB/DELIV	URINE	Urine preg test	140-149	194	0.3
Urine pregnancy test	URINE	Truven MDCD	LB/DELIV	URINE	Urine preg test	150-159	212	0.3
Urine pregnancy test	URINE	Truven MDCD	LB/DELIV	URINE	Urine preg test	160-169	1303	1.9
Urine pregnancy test	URINE	Truven MDCD	LB/DELIV	URINE	Urine preg test	170-179	1694	2.5
Urine pregnancy test	URINE	Truven MDCD	LB/DELIV	URINE	Urine preg test	180-189	1766	2.6
Urine pregnancy test	URINE	Truven MDCD	LB/DELIV	URINE	Urine preg test	190-199	1922	2.9
Urine pregnancy test	URINE	Truven MDCD	LB/DELIV	URINE	Urine preg test	200-209	2044	3
Urine pregnancy test	URINE	Truven MDCD	LB/DELIV	URINE	Urine preg test	210-219	2102	3.1
Urine pregnancy test	URINE	Truven MDCD	LB/DELIV	URINE	Urine preg test	220-229	2524	3.7
Urine pregnancy test	URINE	Truven MDCD	LB/DELIV	URINE	Urine preg test	230-239	3138	4.7
Urine pregnancy test	URINE	Truven MDCD	LB/DELIV	URINE	Urine preg test	240-249	3742	5.6
Urine pregnancy test	URINE	Truven MDCD	LB/DELIV	URINE	Urine preg test	250-259	4753	7.1
Urine pregnancy test	URINE	Truven MDCD	LB/DELIV	URINE	Urine preg test	260-269	6303	9.4
Urine pregnancy test	URINE	Truven MDCD	LB/DELIV	URINE	Urine preg test	270-279	9055	13.5
Urine pregnancy test	URINE	Truven MDCD	LB/DELIV	URINE	Urine preg test	280-289	12123	18
Urine pregnancy test	URINE	Truven MDCD	LB/DELIV	URINE	Urine preg test	290-299	11545	17.2
Urine pregnancy test	URINE	Truven MDCD	LB/DELIV	URINE	Urine preg test	300-309	2889	4.3
