# Supplementary material for: Inferring pregnancy episodes and outcomes within a network of observational databases
Source: PLoS One. 2018 Feb 1;13(2):e0192033. doi: 10.1371/journal.pone.0192033 (PMC5794136; doi:10.1371/journal.pone.0192033)
Supplement: S3 Data — (TXT) [file pone.0192033.s015.txt]

db	outcome	COUNT	PERCENT	question	category	outcome_short
CPRD	All Outcomes	348	100.00	Outcome correct	Y	All Outcomes
CPRD	At Least One Live Birth	145	100.00	Outcome correct	Y	Live Birth
CPRD	Ectopic Pregnancy	50	100.00	Outcome correct	Y	Ectopic Pregnancy
CPRD	Spontaneous or Induced	103	100.00	Outcome correct	Y	Abortion
CPRD	Stillbirth	50	100.00	Outcome correct	Y	Stillbirth
Optum	All Outcomes	348	99.71	Outcome correct	Y	All Outcomes
Optum	At Least One Live Birth	144	100.00	Outcome correct	Y	Live Birth
Optum	Ectopic Pregnancy	49	100.00	Outcome correct	Y	Ectopic Pregnancy
Optum	Spontaneous or Induced	104	99.05	Outcome correct	Y	Abortion
Optum	Stillbirth	51	100.00	Outcome correct	Y	Stillbirth
CPRD	All Outcomes	336	96.55	Outcome date correct	Y	All Outcomes
CPRD	At Least One Live Birth	143	98.62	Outcome date correct	Y	Live Birth
CPRD	Ectopic Pregnancy	45	90.00	Outcome date correct	Y	Ectopic Pregnancy
CPRD	Spontaneous or Induced	100	97.09	Outcome date correct	Y	Abortion
CPRD	Stillbirth	48	96.00	Outcome date correct	Y	Stillbirth
Optum	All Outcomes	339	97.13	Outcome date correct	Y	All Outcomes
Optum	At Least One Live Birth	143	99.31	Outcome date correct	Y	Live Birth
Optum	Ectopic Pregnancy	47	95.92	Outcome date correct	Y	Ectopic Pregnancy
Optum	Spontaneous or Induced	99	94.29	Outcome date correct	Y	Abortion
Optum	Stillbirth	50	98.04	Outcome date correct	Y	Stillbirth
CPRD	All Outcomes	348	99.43	Patient pregnant	Y	All Outcomes
CPRD	At Least One Live Birth	145	99.32	Patient pregnant	Y	Live Birth
CPRD	Ectopic Pregnancy	50	100.00	Patient pregnant	Y	Ectopic Pregnancy
CPRD	Spontaneous or Induced	103	99.04	Patient pregnant	Y	Abortion
CPRD	Stillbirth	50	100.00	Patient pregnant	Y	Stillbirth
Optum	All Outcomes	349	99.71	Patient pregnant	Y	All Outcomes
Optum	At Least One Live Birth	144	99.31	Patient pregnant	Y	Live Birth
Optum	Ectopic Pregnancy	49	100.00	Patient pregnant	Y	Ectopic Pregnancy
Optum	Spontaneous or Induced	105	100.00	Patient pregnant	Y	Abortion
Optum	Stillbirth	51	100.00	Patient pregnant	Y	Stillbirth
CPRD	All Outcomes	1	98.56	Outcome date +/- 7 days		All Outcomes
CPRD	At Least One Live Birth	1	99.31	Outcome date +/- 7 days		Live Birth
CPRD	Ectopic Pregnancy	1	98.00	Outcome date +/- 7 days		Ectopic Pregnancy
CPRD	Spontaneous or Induced	101	98.06	Outcome date +/- 7 days		Abortion
CPRD	Stillbirth	1	98.00	Outcome date +/- 7 days		Stillbirth
Optum	All Outcomes	2	97.99	Outcome date +/- 7 days		All Outcomes
Optum	At Least One Live Birth	143	99.31	Outcome date +/- 7 days		Live Birth
Optum	Ectopic Pregnancy	1	97.96	Outcome date +/- 7 days		Ectopic Pregnancy
Optum	Spontaneous or Induced	99	95.19	Outcome date +/- 7 days		Abortion
Optum	Stillbirth	1	100.00	Outcome date +/- 7 days		Stillbirth
CPRD	All Outcomes	2	94.52	Start date +/- 7 days		All Outcomes
CPRD	At Least One Live Birth	136	93.79	Start date +/- 7 days		Live Birth
CPRD	Ectopic Pregnancy	2	95.92	Start date +/- 7 days		Ectopic Pregnancy
CPRD	Spontaneous or Induced	2	97.09	Start date +/- 7 days		Abortion
CPRD	Stillbirth	45	90.00	Start date +/- 7 days		Stillbirth
Optum	All Outcomes	2	94.54	Start date +/- 7 days		All Outcomes
Optum	At Least One Live Birth	1	93.01	Start date +/- 7 days		Live Birth
Optum	Ectopic Pregnancy	47	95.92	Start date +/- 7 days		Ectopic Pregnancy
Optum	Spontaneous or Induced	1	96.19	Start date +/- 7 days		Abortion
Optum	Stillbirth	48	94.12	Start date +/- 7 days		Stillbirth
