# Supplementary material for: Inferring pregnancy episodes and outcomes within a network of observational databases
Source: PLoS One. 2018 Feb 1;13(2):e0192033. doi: 10.1371/journal.pone.0192033 (PMC5794136; doi:10.1371/journal.pone.0192033)
Supplement: S4 Data — (TXT) [file pone.0192033.s016.txt]

db	outcome	start_methodt	start_methodl	start_grp	COUNT	PERCENT	start_grpt
Optum	Abortion	ALL	All methods	1	98	93.3	0
Optum	Abortion	ALL	All methods	3	1	1	-8 to -14
Optum	Abortion	ALL	All methods	4	2	1.9	< -14
Optum	Abortion	ALL	All methods	5	3	2.9	1 to 7
Optum	Abortion	ALL	All methods	7	1	1	> 14
Optum	Abortion	AMEN	Amenorrhea	1	29	90.6	0
Optum	Abortion	AMEN	Amenorrhea	3	1	3.1	-8 to -14
Optum	Abortion	AMEN	Amenorrhea	4	1	3.1	< -14
Optum	Abortion	AMEN	Amenorrhea	5	1	3.1	1 to 7
Optum	Abortion	AVG	Average gestational age estimate	1	44	91.7	0
Optum	Abortion	AVG	Average gestational age estimate	4	1	2.1	< -14
Optum	Abortion	AVG	Average gestational age estimate	5	2	4.2	1 to 7
Optum	Abortion	AVG	Average gestational age estimate	7	1	2.1	> 14
Optum	Abortion	INFERT	Infertility procedure	1	2	100	0
Optum	Abortion	ULS	Nuchal ultrasound	1	1	100	0
Optum	Abortion	URINE	Urine preg test	1	22	100	0
Optum	All Outcomes	AFP	Alpha fetoprotein	1	52	92.9	0
Optum	All Outcomes	AFP	Alpha fetoprotein	2	1	1.8	-1 to -7
Optum	All Outcomes	AFP	Alpha fetoprotein	3	1	1.8	-8 to -14
Optum	All Outcomes	AFP	Alpha fetoprotein	6	1	1.8	8 to 14
Optum	All Outcomes	AFP	Alpha fetoprotein	7	1	1.8	> 14
Optum	All Outcomes	ALL	All methods	1	324	92.8	0
Optum	All Outcomes	ALL	All methods	2	1	0.3	-1 to -7
Optum	All Outcomes	ALL	All methods	3	4	1.1	-8 to -14
Optum	All Outcomes	ALL	All methods	4	8	2.3	< -14
Optum	All Outcomes	ALL	All methods	5	4	1.1	1 to 7
Optum	All Outcomes	ALL	All methods	6	2	0.6	8 to 14
Optum	All Outcomes	ALL	All methods	7	5	1.4	> 14
Optum	All Outcomes	ALL	All methods	8	1	0.3	Cannot determine
Optum	All Outcomes	AMEN	Amenorrhea	1	59	92.2	0
Optum	All Outcomes	AMEN	Amenorrhea	3	2	3.1	-8 to -14
Optum	All Outcomes	AMEN	Amenorrhea	4	2	3.1	< -14
Optum	All Outcomes	AMEN	Amenorrhea	5	1	1.6	1 to 7
Optum	All Outcomes	AVG	Average gestational age estimate	1	120	90.2	0
Optum	All Outcomes	AVG	Average gestational age estimate	4	5	3.8	< -14
Optum	All Outcomes	AVG	Average gestational age estimate	5	2	1.5	1 to 7
Optum	All Outcomes	AVG	Average gestational age estimate	6	1	0.8	8 to 14
Optum	All Outcomes	AVG	Average gestational age estimate	7	4	3	> 14
Optum	All Outcomes	AVG	Average gestational age estimate	8	1	0.8	Cannot determine
Optum	All Outcomes	GEST	Gestational age	1	2	100	0
Optum	All Outcomes	INFERT	Infertility procedure	1	7	100	0
Optum	All Outcomes	ULS	Nuchal ultrasound	1	47	95.9	0
Optum	All Outcomes	ULS	Nuchal ultrasound	3	1	2	-8 to -14
Optum	All Outcomes	ULS	Nuchal ultrasound	5	1	2	1 to 7
Optum	All Outcomes	URINE	Urine preg test	1	37	97.4	0
Optum	All Outcomes	URINE	Urine preg test	4	1	2.6	< -14
Optum	Live Birth	AFP	Alpha fetoprotein	1	38	90.5	0
Optum	Live Birth	AFP	Alpha fetoprotein	2	1	2.4	-1 to -7
Optum	Live Birth	AFP	Alpha fetoprotein	3	1	2.4	-8 to -14
Optum	Live Birth	AFP	Alpha fetoprotein	6	1	2.4	8 to 14
Optum	Live Birth	AFP	Alpha fetoprotein	7	1	2.4	> 14
Optum	Live Birth	ALL	All methods	1	131	91	0
Optum	Live Birth	ALL	All methods	2	1	0.7	-1 to -7
Optum	Live Birth	ALL	All methods	3	2	1.4	-8 to -14
Optum	Live Birth	ALL	All methods	4	5	3.5	< -14
Optum	Live Birth	ALL	All methods	5	1	0.7	1 to 7
Optum	Live Birth	ALL	All methods	6	1	0.7	8 to 14
Optum	Live Birth	ALL	All methods	7	2	1.4	> 14
Optum	Live Birth	ALL	All methods	8	1	0.7	Cannot determine
Optum	Live Birth	AMEN	Amenorrhea	1	12	92.3	0
Optum	Live Birth	AMEN	Amenorrhea	4	1	7.7	< -14
Optum	Live Birth	AVG	Average gestational age estimate	1	37	88.1	0
Optum	Live Birth	AVG	Average gestational age estimate	4	3	7.1	< -14
Optum	Live Birth	AVG	Average gestational age estimate	7	1	2.4	> 14
Optum	Live Birth	AVG	Average gestational age estimate	8	1	2.4	Cannot determine
Optum	Live Birth	GEST	Gestational age	1	1	100	0
Optum	Live Birth	INFERT	Infertility procedure	1	3	100	0
Optum	Live Birth	ULS	Nuchal ultrasound	1	34	94.4	0
Optum	Live Birth	ULS	Nuchal ultrasound	3	1	2.8	-8 to -14
Optum	Live Birth	ULS	Nuchal ultrasound	5	1	2.8	1 to 7
Optum	Live Birth	URINE	Urine preg test	1	6	85.7	0
Optum	Live Birth	URINE	Urine preg test	4	1	14.3	< -14
Optum	Ectopic	ALL	All methods	1	47	95.9	0
Optum	Ectopic	ALL	All methods	4	1	2	< -14
Optum	Ectopic	ALL	All methods	6	1	2	8 to 14
Optum	Ectopic	AMEN	Amenorrhea	1	12	100	0
Optum	Ectopic	AVG	Average gestational age estimate	1	28	93.3	0
Optum	Ectopic	AVG	Average gestational age estimate	4	1	3.3	< -14
Optum	Ectopic	AVG	Average gestational age estimate	6	1	3.3	8 to 14
Optum	Ectopic	URINE	Urine preg test	1	7	100	0
Optum	Stillbirth	AFP	Alpha fetoprotein	1	14	100	0
Optum	Stillbirth	ALL	All methods	1	48	94.1	0
Optum	Stillbirth	ALL	All methods	3	1	2	-8 to -14
Optum	Stillbirth	ALL	All methods	7	2	3.9	> 14
Optum	Stillbirth	AMEN	Amenorrhea	1	6	85.7	0
Optum	Stillbirth	AMEN	Amenorrhea	3	1	14.3	-8 to -14
Optum	Stillbirth	AVG	Average gestational age estimate	1	11	84.6	0
Optum	Stillbirth	AVG	Average gestational age estimate	7	2	15.4	> 14
Optum	Stillbirth	GEST	Gestational age	1	1	100	0
Optum	Stillbirth	INFERT	Infertility procedure	1	2	100	0
Optum	Stillbirth	ULS	Nuchal ultrasound	1	12	100	0
Optum	Stillbirth	URINE	Urine preg test	1	2	100	0
